# Supplementary material for: Crystal structure of methyl (S)-2-{(R)-4-[(tert-but­oxy­carbon­yl)amino]-3-oxo-1,2-thia­zolidin-2-yl}-3-methyl­butano­ate: a chemical model for oxidized protein tyrosine phosphatase 1B (PTP1B)
Source: Acta Crystallogr E Crystallogr Commun. 2015 Jun 3;71(Pt 7):741–3. doi: 10.1107/S2056989015010051 (PMC4518936; doi:10.1107/S2056989015010051)
Supplement: Supplementary file 1 [file e-71-00741-sup1.cif]

##############################################################################
#                                                                            #
# This CIF contains the data in a paper accepted for publication in          #
# Acta Crystallographica Section E. It conforms to the requirements of       #
# Notes for Authors for Acta Crystallographica Section E, and has been       #
# peer reviewed under the auspices of the IUCr Commission on Journals.       #
#                                                                            #
# Full details of the Crystallographic Information File format               #
# are given in the paper "The Crystallographic Information File (CIF):       #
# a New Standard Archive File for Crystallography" by S. R. Hall, F. H.      #
# Allen and I. D. Brown [Acta Cryst. (1991), A47, 655-685].                  #
#                                                                            #
# The current version of the core CIF dictionary is obtainable from          #
# ftp://ftp.iucr.org/pub/cif_core.dic.                                       #
#                                                                            #
# Software is freely available for graphical display of the structure(s)     #
# in this CIF. For information consult the CIF software page                 #
# http://www.iucr.org/resources/cif/software.                                #
#                                                                            #
# This file may be used for bona fide research purposes within the           #
# scientific community so long as proper attribution is given to the journal # 
# article from which it was obtained.                                        #
#                                                                            #
##############################################################################
data_I
_database_code_depnum_ccdc_archive 'CCDC 1402668'
_audit_creation_method     SHELXL-2014/7
_journal_date_recd_electronic     2015-05-07
_journal_date_accepted     2015-05-23
_journal_name_full     'Acta Crystallographica, Section E'
_journal_year     2015
_journal_volume     71
_journal_issue      7
_journal_page_first     741
_journal_page_last     743
_journal_paper_category     GO
_journal_paper_doi     10.1107/S2056989015010051
_journal_coeditor_code     SU5136
_publ_contact_author_name     'Kent S. Gates'
_publ_contact_author_address
;
125 Chemistry Bldg,
University of Missouri Columbia,
MO 65211
USA
;
_publ_contact_author_email     'gatesk@missouri.edu'
_publ_contact_author_fax     ?
_publ_contact_author_phone     ?
_publ_section_title
;\
Crystal structure of methyl
(<i>S</i>)-2-{(<i>R</i>)-4-[(<i>tert</i>-butoxycarbonyl)amino]-3-oxo-1,2-\
thiazolidin-2-yl}-3-methylbutanoate: a chemical model for oxidized protein
tyrosine phosphatase 1B (PTP1B)
;
_publ_section_title_footnote     .
loop_
    _publ_author_name
    _publ_author_footnote
    _publ_author_address
    'Ruddraraju, Kasi Viswanatharaju' .
;
125 Chemistry Bldg,
University of Missouri Columbia,
MO 65211
USA
;
    'Hillebrand, Roman' .
;
125 Chemistry Bldg,
University of Missouri Columbia,
MO 65211
USA
;
    'Barnes, Charles L.' .
;
125 Chemistry Bldg,
University of Missouri Columbia,
MO 65211
USA
;
    'Gates, Kent S.' .
;
125 Chemistry Bldg,
University of Missouri Columbia,
MO 65211
USA
;
_publ_section_synopsis
;
The title compound crystallized with two independent molecules (<i>A</i> and
<i>B</i>) in the asymmetric unit. In the crystal, separate chains of <i>A</i>
and <i>B</i> molecules, propagating along the <i>b</i>-axis direction, are
formed <i>via</i> N---H...O, C---H...S and C---H...O hydrogen bonds
;
_chemical_name_systematic
;\
(<i>S</i>)-2-{(<i>R</i>)-4-[(<i>tert</i>-Butoxycarbonyl)amino]-3-\
oxo-1,2-thiazolidin-2-yl}-3-methylbutanoate
;
_chemical_name_common     ?
_chemical_formula_moiety     'C14 H24 N2 O5 S'
_chemical_formula_sum     'C14 H24 N2 O5 S'
_chemical_formula_iupac     'C14 H24 N2 O5 S'
_chemical_formula_weight     332.41
_chemical_melting_point     ?
_symmetry_cell_setting     monoclinic
_symmetry_space_group_name_h-m     'P 21'
_symmetry_space_group_name_hall     'P 2yb'
_shelx_space_group_comment
;
The symmetry employed for this shelxl refinement is uniquely defined
by the following loop, which should always be used as a source of
symmetry information in preference to the above space-group names.
They are only intended as comments.
;
_space_group_crystal_system     monoclinic
_space_group_name_H-M_alt     'P 21'
_space_group_name_Hall     'P 2yb'
loop_
    _space_group_symop_operation_xyz
    'x, y, z'
    '-x, y+1/2, -z'
_cell_length_a     11.509(3)
_cell_length_b     5.9290(18)
_cell_length_c     25.751(8)
_cell_angle_alpha     90
_cell_angle_beta     98.307(3)
_cell_angle_gamma     90
_cell_volume     1738.7(9)
_cell_formula_units_Z     4
_cell_measurement_reflns_used     7090
_cell_measurement_theta_min     2.6
_cell_measurement_theta_max     22.2
_cell_measurement_temperature     173(2)
_exptl_crystal_description     Needle
_exptl_crystal_colour     Colourless
_exptl_crystal_size_max     0.500
_exptl_crystal_size_mid     0.150
_exptl_crystal_size_min     0.050
_exptl_crystal_density_diffrn     1.270
_exptl_crystal_density_meas     ?
_exptl_crystal_density_method     ?
_exptl_crystal_F_000     712
_exptl_absorpt_coefficient_mu     0.209
_exptl_absorpt_correction_type     multi-scan
_exptl_absorpt_process_details
;
(SADABS; Bruker, 2008)
;
_shelx_estimated_absorpt_T_min     0.903
_shelx_estimated_absorpt_T_max     0.990
_exptl_absorpt_correction_T_min     0.88
_exptl_absorpt_correction_T_max     0.99
_diffrn_ambient_temperature     173(2)
_diffrn_radiation_type     MoK\a
_diffrn_radiation_wavelength     0.71073
_diffrn_radiation_source     'fine-focus sealed tube'
_diffrn_radiation_monochromator     graphite
_diffrn_measurement_device_type     'Bruker APEXII CCD area-detector'
_diffrn_measurement_method     'omega scans'
_diffrn_detector_area_resol_mean     ?
_diffrn_reflns_number     19532
_diffrn_reflns_av_R_equivalents     0.0263
_diffrn_reflns_theta_min     1.598
_diffrn_reflns_theta_max     27.501
_diffrn_reflns_theta_full     25.242
_diffrn_measured_fraction_theta_max     0.982
_diffrn_measured_fraction_theta_full     0.997
_diffrn_reflns_limit_h_min     -14
_diffrn_reflns_limit_h_max     14
_diffrn_reflns_limit_k_min     -7
_diffrn_reflns_limit_k_max     7
_diffrn_reflns_limit_l_min     -32
_diffrn_reflns_limit_l_max     33
_diffrn_standards_decay_%     0.0
_refine_special_details     ?
_reflns_number_total     7699
_reflns_number_gt     6307
_reflns_threshold_expression     'I > 2\s(I)'
_refine_ls_structure_factor_coef     Fsqd
_refine_ls_matrix_type     full
_refine_ls_R_factor_all     0.0530
_refine_ls_R_factor_gt     0.0398
_refine_ls_wR_factor_gt     0.0804
_refine_ls_wR_factor_ref     0.0857
_refine_ls_goodness_of_fit_ref     1.054
_refine_ls_restrained_S_all     1.054
_refine_ls_number_reflns     7699
_refine_ls_number_parameters     409
_refine_ls_number_restraints     1
_refine_ls_hydrogen_treatment     constr
_refine_ls_weighting_scheme     calc
_refine_ls_weighting_details
              'w=1/[\s^2^(Fo^2^)+(0.0332P)^2^+0.3913P] where P=(Fo^2^+2Fc^2^)/3'
_atom_sites_solution_hydrogens     geom
_atom_sites_solution_primary     direct
_atom_sites_solution_secondary     difmap
_refine_ls_shift/su_max     0.001
_refine_ls_shift/su_mean     0.000
_refine_diff_density_max     0.224
_refine_diff_density_min     -0.246
_refine_ls_extinction_method     none
_refine_ls_extinction_coef     .
_refine_ls_abs_structure_details
;
Flack <i>x</i> determined using 2415 quotients
[(<i>I</i>^+^)-(<i>I</i>^-^)]/[(<i>I</i>^+^)+(<i>I</i>^-^)]
(Parsons <i>et al.</i>,  2013)
;
_refine_ls_abs_structure_Flack     0.00(3)
loop_
    _atom_type_symbol
    _atom_type_description
    _atom_type_scat_dispersion_real
    _atom_type_scat_dispersion_imag
    _atom_type_scat_source
    C C 0.0033 0.0016 'International Tables Vol C Tables 4.2.6.8 and 6.1.1.4'
    H H 0.0000 0.0000 'International Tables Vol C Tables 4.2.6.8 and 6.1.1.4'
    N N 0.0061 0.0033 'International Tables Vol C Tables 4.2.6.8 and 6.1.1.4'
    O O 0.0106 0.0060 'International Tables Vol C Tables 4.2.6.8 and 6.1.1.4'
    S S 0.1246 0.1234 'International Tables Vol C Tables 4.2.6.8 and 6.1.1.4'
_computing_data_collection
;
APEX2 (Bruker, 2008)
;
_computing_cell_refinement
;
SAINT (Bruker, 2008)
;
_computing_data_reduction
;
SAINT (Bruker, 2008)
;
_computing_structure_solution
;
SHELXS2014 (Sheldrick, 2008)
;
_computing_structure_refinement
;
SHELXL2014 (Sheldrick, 2015)
;
_computing_molecular_graphics
;
Mercury (Macrae <i>et al.</i>,  2008)
;
_computing_publication_material
;
SHELXL2014 (Sheldrick, 2015) and publCIF (Westrip, 2010)
;
loop_
    _atom_site_type_symbol
    _atom_site_label
    _atom_site_fract_x
    _atom_site_fract_y
    _atom_site_fract_z
    _atom_site_U_iso_or_equiv
    _atom_site_adp_type
    _atom_site_calc_flag
    _atom_site_occupancy
    _atom_site_disorder_assembly
    _atom_site_disorder_group
    S S1A 0.17551(7) 0.37685(12) 0.89628(3) 0.0306(2) Uani d 1 . .
    O O1A 0.37713(16) 0.8791(4) 0.92762(7) 0.0258(5) Uani d 1 . .
    O O2A -0.04290(17) 0.8246(4) 0.84881(8) 0.0391(6) Uani d 1 . .
    O O3A 0.07144(17) 0.8801(4) 0.92603(8) 0.0334(5) Uani d 1 . .
    O O4A 0.25361(16) 0.8018(3) 1.02566(7) 0.0287(5) Uani d 1 . .
    O O5A 0.40692(16) 0.7475(3) 1.09140(7) 0.0277(5) Uani d 1 . .
    N N1A 0.23825(18) 0.6385(4) 0.88732(9) 0.0217(5) Uani d 1 . .
    N N2A 0.40950(19) 0.5788(4) 1.01516(8) 0.0249(5) Uani d 1 . .
    H H2AN 0.4807 0.5362 1.0286 0.030 Uiso calc 1 . .
    C C1A 0.2486(2) 0.3592(5) 0.96298(11) 0.0276(6) Uani d 1 . .
    H H1A1 0.1983 0.4206 0.9877 0.033 Uiso calc 1 . .
    H H1A2 0.2687 0.2009 0.9727 0.033 Uiso calc 1 . .
    C C2A 0.3596(2) 0.5013(5) 0.96366(10) 0.0222(6) Uani d 1 . .
    H H2A 0.4199 0.4062 0.9497 0.027 Uiso calc 1 . .
    C C3A 0.3281(2) 0.6971(5) 0.92527(10) 0.0202(6) Uani d 1 . .
    C C4A 0.1701(2) 0.8095(5) 0.85499(10) 0.0224(6) Uani d 1 . .
    H H4A 0.2129 0.9552 0.8627 0.027 Uiso calc 1 . .
    C C5A 0.0523(2) 0.8373(5) 0.87466(11) 0.0255(6) Uani d 1 . .
    C C6A -0.0312(3) 0.8925(7) 0.95220(12) 0.0433(9) Uani d 1 . .
    H H6A1 -0.0795 0.7577 0.9439 0.065 Uiso calc 1 . .
    H H6A2 -0.0769 1.0270 0.9403 0.065 Uiso calc 1 . .
    H H6A3 -0.0068 0.9012 0.9902 0.065 Uiso calc 1 . .
    C C7A 0.1596(3) 0.7759(5) 0.79545(11) 0.0300(7) Uani d 1 . .
    H H7A 0.1022 0.8904 0.7788 0.036 Uiso calc 1 . .
    C C8A 0.1133(3) 0.5449(6) 0.77637(12) 0.0399(8) Uani d 1 . .
    H H8A1 0.0416 0.5108 0.7913 0.060 Uiso calc 1 . .
    H H8A2 0.1728 0.4299 0.7876 0.060 Uiso calc 1 . .
    H H8A3 0.0958 0.5455 0.7380 0.060 Uiso calc 1 . .
    C C9A 0.2768(3) 0.8254(7) 0.77685(13) 0.0466(9) Uani d 1 . .
    H H9A1 0.3349 0.7131 0.7916 0.070 Uiso calc 1 . .
    H H9A2 0.3037 0.9763 0.7886 0.070 Uiso calc 1 . .
    H H9A3 0.2672 0.8186 0.7384 0.070 Uiso calc 1 . .
    C C10A 0.3474(2) 0.7172(5) 1.04305(10) 0.0226(6) Uani d 1 . .
    C C11A 0.3593(3) 0.8922(5) 1.13002(11) 0.0299(7) Uani d 1 . .
    C C12A 0.3575(3) 1.1359(6) 1.11241(13) 0.0390(8) Uani d 1 . .
    H H12A 0.3039 1.1522 1.0794 0.058 Uiso calc 1 . .
    H H12B 0.4368 1.1816 1.1071 0.058 Uiso calc 1 . .
    H H12C 0.3308 1.2317 1.1393 0.058 Uiso calc 1 . .
    C C13A 0.4492(3) 0.8548(8) 1.17880(12) 0.0547(11) Uani d 1 . .
    H H13A 0.5272 0.8994 1.1715 0.082 Uiso calc 1 . .
    H H13B 0.4501 0.6949 1.1885 0.082 Uiso calc 1 . .
    H H13C 0.4280 0.9459 1.2078 0.082 Uiso calc 1 . .
    C C14A 0.2390(3) 0.8122(6) 1.13960(13) 0.0423(9) Uani d 1 . .
    H H14A 0.2411 0.6490 1.1458 0.063 Uiso calc 1 . .
    H H14B 0.1811 0.8464 1.1088 0.063 Uiso calc 1 . .
    H H14C 0.2171 0.8894 1.1704 0.063 Uiso calc 1 . .
    S S1B 0.82980(7) 0.48748(12) 0.60817(3) 0.0323(2) Uani d 1 . .
    O O1B 0.61995(16) 0.9736(4) 0.57159(7) 0.0273(5) Uani d 1 . .
    O O2B 1.03914(18) 0.9218(4) 0.65232(9) 0.0431(7) Uani d 1 . .
    O O3B 0.92605(17) 1.0176(4) 0.57700(8) 0.0322(5) Uani d 1 . .
    O O4B 0.74978(16) 0.8851(4) 0.47590(7) 0.0291(5) Uani d 1 . .
    O O5B 0.59660(16) 0.8252(4) 0.41038(7) 0.0289(5) Uani d 1 . .
    N N1B 0.76343(19) 0.7473(4) 0.61334(9) 0.0228(5) Uani d 1 . .
    N N2B 0.5954(2) 0.6591(4) 0.48677(8) 0.0249(5) Uani d 1 . .
    H H2BN 0.5257 0.6095 0.4729 0.030 Uiso calc 1 . .
    C C1B 0.7557(3) 0.4505(5) 0.54193(11) 0.0281(7) Uani d 1 . .
    H H1B1 0.8053 0.5048 0.5161 0.034 Uiso calc 1 . .
    H H1B2 0.7365 0.2897 0.5348 0.034 Uiso calc 1 . .
    C C2B 0.6441(2) 0.5915(5) 0.53926(10) 0.0215(6) Uani d 1 . .
    H H2B 0.5838 0.4986 0.5538 0.026 Uiso calc 1 . .
    C C3B 0.6726(2) 0.7945(5) 0.57522(10) 0.0202(6) Uani d 1 . .
    C C4B 0.8258(2) 0.9234(5) 0.64632(10) 0.0225(6) Uani d 1 . .
    H H4B 0.7808 1.0668 0.6388 0.027 Uiso calc 1 . .
    C C5B 0.9443(3) 0.9547(5) 0.62751(11) 0.0263(7) Uani d 1 . .
    C C6B 1.0263(3) 1.0160(8) 0.54915(13) 0.0472(9) Uani d 1 . .
    H H6B1 1.0737 0.8810 0.5589 0.071 Uiso calc 1 . .
    H H6B2 1.0740 1.1510 0.5584 0.071 Uiso calc 1 . .
    H H6B3 0.9993 1.0148 0.5113 0.071 Uiso calc 1 . .
    C C7B 0.8375(3) 0.8825(5) 0.70572(11) 0.0292(6) Uani d 1 . .
    H H7B 0.8995 0.7658 0.7156 0.035 Uiso calc 1 . .
    C C8B 0.7239(3) 0.7992(8) 0.72175(14) 0.0514(10) Uani d 1 . .
    H H8B1 0.7050 0.6502 0.7063 0.077 Uiso calc 1 . .
    H H8B2 0.6606 0.9050 0.7093 0.077 Uiso calc 1 . .
    H H8B3 0.7323 0.7882 0.7601 0.077 Uiso calc 1 . .
    C C9B 0.8768(3) 1.1022(6) 0.73369(12) 0.0405(8) Uani d 1 . .
    H H9B1 0.8166 1.2180 0.7245 0.061 Uiso calc 1 . .
    H H9B2 0.9508 1.1521 0.7228 0.061 Uiso calc 1 . .
    H H9B3 0.8883 1.0777 0.7717 0.061 Uiso calc 1 . .
    C C10B 0.6558(2) 0.7978(5) 0.45889(10) 0.0242(6) Uani d 1 . .
    C C11B 0.6433(3) 0.9681(6) 0.37099(11) 0.0320(7) Uani d 1 . .
    C C12B 0.6446(3) 1.2118(6) 0.38854(14) 0.0455(9) Uani d 1 . .
    H H12D 0.6719 1.3076 0.3617 0.068 Uiso calc 1 . .
    H H12E 0.6977 1.2282 0.4217 0.068 Uiso calc 1 . .
    H H12F 0.5652 1.2573 0.3936 0.068 Uiso calc 1 . .
    C C13B 0.7631(3) 0.8901(7) 0.36143(14) 0.0492(9) Uani d 1 . .
    H H13D 0.7624 0.7260 0.3567 0.074 Uiso calc 1 . .
    H H13E 0.8214 0.9304 0.3916 0.074 Uiso calc 1 . .
    H H13F 0.7833 0.9630 0.3298 0.074 Uiso calc 1 . .
    C C14B 0.5525(4) 0.9286(8) 0.32308(13) 0.0617(13) Uani d 1 . .
    H H14D 0.5547 0.7702 0.3124 0.093 Uiso calc 1 . .
    H H14E 0.5697 1.0255 0.2943 0.093 Uiso calc 1 . .
    H H14F 0.4742 0.9646 0.3315 0.093 Uiso calc 1 . .
loop_
    _atom_site_aniso_label
    _atom_site_aniso_U_11
    _atom_site_aniso_U_22
    _atom_site_aniso_U_33
    _atom_site_aniso_U_12
    _atom_site_aniso_U_13
    _atom_site_aniso_U_23
    S1A 0.0326(5) 0.0190(4) 0.0366(4) -0.0017(3) -0.0067(4) -0.0018(3)
    O1A 0.0176(10) 0.0280(12) 0.0308(11) -0.0052(9) 0.0005(8) 0.0013(9)
    O2A 0.0231(11) 0.0551(16) 0.0367(12) 0.0073(10) -0.0034(9) 0.0028(11)
    O3A 0.0255(11) 0.0482(14) 0.0262(11) 0.0065(10) 0.0035(8) -0.0077(10)
    O4A 0.0221(10) 0.0357(13) 0.0275(11) 0.0075(9) 0.0005(8) -0.0033(9)
    O5A 0.0258(11) 0.0327(12) 0.0236(10) 0.0037(9) -0.0001(8) -0.0046(9)
    N1A 0.0168(11) 0.0180(12) 0.0288(13) 0.0022(9) -0.0014(9) -0.0016(10)
    N2A 0.0201(12) 0.0323(14) 0.0214(12) 0.0059(10) -0.0002(9) -0.0031(10)
    C1A 0.0310(15) 0.0246(15) 0.0273(15) -0.0011(13) 0.0044(12) -0.0013(13)
    C2A 0.0183(13) 0.0266(15) 0.0215(14) 0.0064(12) 0.0025(10) -0.0002(12)
    C3A 0.0153(13) 0.0251(15) 0.0206(14) 0.0021(11) 0.0040(11) -0.0017(11)
    C4A 0.0205(13) 0.0208(15) 0.0247(14) 0.0047(11) -0.0013(11) -0.0015(11)
    C5A 0.0235(14) 0.0217(15) 0.0302(15) 0.0049(11) 0.0002(12) 0.0018(12)
    C6A 0.0353(18) 0.060(2) 0.0372(18) 0.0117(18) 0.0127(14) 0.0000(17)
    C7A 0.0307(15) 0.0352(18) 0.0231(15) 0.0053(14) 0.0009(12) -0.0019(13)
    C8A 0.049(2) 0.039(2) 0.0301(17) 0.0009(16) 0.0002(15) -0.0087(14)
    C9A 0.044(2) 0.059(3) 0.0393(19) 0.0004(18) 0.0137(15) -0.0010(17)
    C10A 0.0209(14) 0.0242(15) 0.0226(14) -0.0020(11) 0.0027(11) 0.0008(11)
    C11A 0.0335(16) 0.0327(18) 0.0242(15) -0.0018(14) 0.0063(13) -0.0067(13)
    C12A 0.0441(19) 0.0284(18) 0.047(2) -0.0075(15) 0.0164(16) -0.0039(15)
    C13A 0.066(3) 0.066(3) 0.0271(18) 0.007(2) -0.0105(17) -0.0095(18)
    C14A 0.053(2) 0.042(2) 0.0364(18) -0.0120(17) 0.0213(16) -0.0065(15)
    S1B 0.0358(5) 0.0192(4) 0.0375(5) 0.0025(3) -0.0100(4) 0.0014(3)
    O1B 0.0231(11) 0.0299(12) 0.0273(11) 0.0050(9) -0.0020(8) -0.0014(9)
    O2B 0.0224(11) 0.0622(18) 0.0414(13) -0.0038(11) -0.0060(10) 0.0064(12)
    O3B 0.0287(11) 0.0411(14) 0.0273(11) -0.0026(10) 0.0054(9) 0.0025(10)
    O4B 0.0228(10) 0.0369(12) 0.0271(10) -0.0081(10) 0.0017(8) 0.0049(9)
    O5B 0.0277(11) 0.0373(13) 0.0204(10) -0.0046(9) -0.0003(8) 0.0041(9)
    N1B 0.0228(12) 0.0168(12) 0.0269(12) -0.0019(9) -0.0028(10) 0.0016(9)
    N2B 0.0213(12) 0.0314(14) 0.0208(12) -0.0082(10) -0.0007(9) 0.0019(10)
    C1B 0.0312(16) 0.0242(16) 0.0285(16) 0.0035(12) 0.0034(13) 0.0009(12)
    C2B 0.0210(13) 0.0234(14) 0.0198(13) -0.0046(11) 0.0015(11) 0.0019(11)
    C3B 0.0132(12) 0.0253(15) 0.0225(14) -0.0028(11) 0.0041(10) 0.0018(11)
    C4B 0.0239(14) 0.0183(14) 0.0236(14) -0.0009(11) -0.0026(11) 0.0009(11)
    C5B 0.0268(16) 0.0222(15) 0.0290(16) -0.0040(12) 0.0011(12) -0.0005(12)
    C6B 0.042(2) 0.061(3) 0.042(2) -0.0102(19) 0.0164(16) -0.0010(18)
    C7B 0.0307(15) 0.0292(16) 0.0264(15) 0.0029(14) -0.0009(12) 0.0044(13)
    C8B 0.050(2) 0.066(3) 0.040(2) -0.011(2) 0.0131(16) 0.0059(18)
    C9B 0.052(2) 0.040(2) 0.0262(16) 0.0019(16) -0.0044(15) -0.0033(15)
    C10B 0.0219(14) 0.0279(16) 0.0228(14) 0.0028(12) 0.0032(11) 0.0009(12)
    C11B 0.0347(17) 0.0374(19) 0.0245(16) 0.0024(14) 0.0066(13) 0.0086(13)
    C12B 0.053(2) 0.037(2) 0.050(2) 0.0086(17) 0.0193(17) 0.0127(16)
    C13B 0.058(2) 0.052(2) 0.043(2) 0.014(2) 0.0264(17) 0.0134(18)
    C14B 0.068(3) 0.085(4) 0.0281(19) -0.010(2) -0.0056(18) 0.018(2)
_geom_special_details
;
All e.s.d.'s (except the e.s.d. in the dihedral angle between two l.s. planes)
are estimated using the full covariance matrix. The cell e.s.d.'s are taken
into account individually in the estimation of e.s.d.'s in distances, angles
and torsion angles; correlations between e.s.d.'s in cell parameters are only
used when they are defined by crystal symmetry. An approximate (isotropic)
treatment of cell e.s.d.'s is used for estimating e.s.d.'s involving l.s.
planes.
;
loop_
    _geom_bond_atom_site_label_1
    _geom_bond_atom_site_label_2
    _geom_bond_site_symmetry_2
    _geom_bond_distance
    _geom_bond_publ_flag
    S1A N1A . 1.740(2) ?
    S1A C1A . 1.803(3) ?
    O1A C3A . 1.215(3) ?
    O2A C5A . 1.200(3) ?
    O3A C5A . 1.334(3) ?
    O3A C6A . 1.444(4) ?
    O4A C10A . 1.215(3) ?
    O5A C10A . 1.344(3) ?
    O5A C11A . 1.477(3) ?
    N1A C3A . 1.361(3) ?
    N1A C4A . 1.465(3) ?
    N2A C10A . 1.360(4) ?
    N2A C2A . 1.442(3) ?
    N2A H2AN . 0.8800 ?
    C1A C2A . 1.529(4) ?
    C1A H1A1 . 0.9900 ?
    C1A H1A2 . 0.9900 ?
    C2A C3A . 1.534(4) ?
    C2A H2A . 1.0000 ?
    C4A C5A . 1.523(4) ?
    C4A C7A . 1.533(4) ?
    C4A H4A . 1.0000 ?
    C6A H6A1 . 0.9800 ?
    C6A H6A2 . 0.9800 ?
    C6A H6A3 . 0.9800 ?
    C7A C9A . 1.524(4) ?
    C7A C8A . 1.525(5) ?
    C7A H7A . 1.0000 ?
    C8A H8A1 . 0.9800 ?
    C8A H8A2 . 0.9800 ?
    C8A H8A3 . 0.9800 ?
    C9A H9A1 . 0.9800 ?
    C9A H9A2 . 0.9800 ?
    C9A H9A3 . 0.9800 ?
    C11A C12A . 1.514(5) ?
    C11A C14A . 1.518(4) ?
    C11A C13A . 1.523(4) ?
    C12A H12A . 0.9800 ?
    C12A H12B . 0.9800 ?
    C12A H12C . 0.9800 ?
    C13A H13A . 0.9800 ?
    C13A H13B . 0.9800 ?
    C13A H13C . 0.9800 ?
    C14A H14A . 0.9800 ?
    C14A H14B . 0.9800 ?
    C14A H14C . 0.9800 ?
    S1B N1B . 1.733(2) ?
    S1B C1B . 1.807(3) ?
    O1B C3B . 1.219(3) ?
    O2B C5B . 1.199(3) ?
    O3B C5B . 1.340(3) ?
    O3B C6B . 1.444(4) ?
    O4B C10B . 1.222(3) ?
    O5B C10B . 1.344(3) ?
    O5B C11B . 1.481(4) ?
    N1B C3B . 1.356(3) ?
    N1B C4B . 1.466(3) ?
    N2B C10B . 1.349(4) ?
    N2B C2B . 1.443(3) ?
    N2B H2BN . 0.8800 ?
    C1B C2B . 1.526(4) ?
    C1B H1B1 . 0.9900 ?
    C1B H1B2 . 0.9900 ?
    C2B C3B . 1.525(4) ?
    C2B H2B . 1.0000 ?
    C4B C5B . 1.523(4) ?
    C4B C7B . 1.535(4) ?
    C4B H4B . 1.0000 ?
    C6B H6B1 . 0.9800 ?
    C6B H6B2 . 0.9800 ?
    C6B H6B3 . 0.9800 ?
    C7B C8B . 1.510(4) ?
    C7B C9B . 1.526(5) ?
    C7B H7B . 1.0000 ?
    C8B H8B1 . 0.9800 ?
    C8B H8B2 . 0.9800 ?
    C8B H8B3 . 0.9800 ?
    C9B H9B1 . 0.9800 ?
    C9B H9B2 . 0.9800 ?
    C9B H9B3 . 0.9800 ?
    C11B C13B . 1.507(4) ?
    C11B C12B . 1.513(5) ?
    C11B C14B . 1.516(4) ?
    C12B H12D . 0.9800 ?
    C12B H12E . 0.9800 ?
    C12B H12F . 0.9800 ?
    C13B H13D . 0.9800 ?
    C13B H13E . 0.9800 ?
    C13B H13F . 0.9800 ?
    C14B H14D . 0.9800 ?
    C14B H14E . 0.9800 ?
    C14B H14F . 0.9800 ?
loop_
    _geom_angle_atom_site_label_1
    _geom_angle_atom_site_label_2
    _geom_angle_atom_site_label_3
    _geom_angle_site_symmetry_1
    _geom_angle_site_symmetry_3
    _geom_angle
    _geom_angle_publ_flag
    N1A S1A C1A . . 91.87(13) ?
    C5A O3A C6A . . 116.4(2) ?
    C10A O5A C11A . . 120.8(2) ?
    C3A N1A C4A . . 121.3(2) ?
    C3A N1A S1A . . 114.78(19) ?
    C4A N1A S1A . . 119.59(17) ?
    C10A N2A C2A . . 120.6(2) ?
    C10A N2A H2AN . . 119.7 ?
    C2A N2A H2AN . . 119.7 ?
    C2A C1A S1A . . 104.66(19) ?
    C2A C1A H1A1 . . 110.8 ?
    S1A C1A H1A1 . . 110.8 ?
    C2A C1A H1A2 . . 110.8 ?
    S1A C1A H1A2 . . 110.8 ?
    H1A1 C1A H1A2 . . 108.9 ?
    N2A C2A C1A . . 114.0(2) ?
    N2A C2A C3A . . 112.2(2) ?
    C1A C2A C3A . . 106.9(2) ?
    N2A C2A H2A . . 107.9 ?
    C1A C2A H2A . . 107.9 ?
    C3A C2A H2A . . 107.9 ?
    O1A C3A N1A . . 124.2(2) ?
    O1A C3A C2A . . 125.1(2) ?
    N1A C3A C2A . . 110.7(2) ?
    N1A C4A C5A . . 108.3(2) ?
    N1A C4A C7A . . 115.9(2) ?
    C5A C4A C7A . . 113.6(2) ?
    N1A C4A H4A . . 106.1 ?
    C5A C4A H4A . . 106.1 ?
    C7A C4A H4A . . 106.1 ?
    O2A C5A O3A . . 124.7(3) ?
    O2A C5A C4A . . 126.5(3) ?
    O3A C5A C4A . . 108.9(2) ?
    O3A C6A H6A1 . . 109.5 ?
    O3A C6A H6A2 . . 109.5 ?
    H6A1 C6A H6A2 . . 109.5 ?
    O3A C6A H6A3 . . 109.5 ?
    H6A1 C6A H6A3 . . 109.5 ?
    H6A2 C6A H6A3 . . 109.5 ?
    C9A C7A C8A . . 110.8(3) ?
    C9A C7A C4A . . 110.1(2) ?
    C8A C7A C4A . . 114.4(3) ?
    C9A C7A H7A . . 107.1 ?
    C8A C7A H7A . . 107.1 ?
    C4A C7A H7A . . 107.1 ?
    C7A C8A H8A1 . . 109.5 ?
    C7A C8A H8A2 . . 109.5 ?
    H8A1 C8A H8A2 . . 109.5 ?
    C7A C8A H8A3 . . 109.5 ?
    H8A1 C8A H8A3 . . 109.5 ?
    H8A2 C8A H8A3 . . 109.5 ?
    C7A C9A H9A1 . . 109.5 ?
    C7A C9A H9A2 . . 109.5 ?
    H9A1 C9A H9A2 . . 109.5 ?
    C7A C9A H9A3 . . 109.5 ?
    H9A1 C9A H9A3 . . 109.5 ?
    H9A2 C9A H9A3 . . 109.5 ?
    O4A C10A O5A . . 126.4(3) ?
    O4A C10A N2A . . 124.1(2) ?
    O5A C10A N2A . . 109.5(2) ?
    O5A C11A C12A . . 110.1(2) ?
    O5A C11A C14A . . 111.3(2) ?
    C12A C11A C14A . . 112.0(3) ?
    O5A C11A C13A . . 101.4(3) ?
    C12A C11A C13A . . 111.4(3) ?
    C14A C11A C13A . . 110.3(3) ?
    C11A C12A H12A . . 109.5 ?
    C11A C12A H12B . . 109.5 ?
    H12A C12A H12B . . 109.5 ?
    C11A C12A H12C . . 109.5 ?
    H12A C12A H12C . . 109.5 ?
    H12B C12A H12C . . 109.5 ?
    C11A C13A H13A . . 109.5 ?
    C11A C13A H13B . . 109.5 ?
    H13A C13A H13B . . 109.5 ?
    C11A C13A H13C . . 109.5 ?
    H13A C13A H13C . . 109.5 ?
    H13B C13A H13C . . 109.5 ?
    C11A C14A H14A . . 109.5 ?
    C11A C14A H14B . . 109.5 ?
    H14A C14A H14B . . 109.5 ?
    C11A C14A H14C . . 109.5 ?
    H14A C14A H14C . . 109.5 ?
    H14B C14A H14C . . 109.5 ?
    N1B S1B C1B . . 91.57(12) ?
    C5B O3B C6B . . 117.1(2) ?
    C10B O5B C11B . . 121.4(2) ?
    C3B N1B C4B . . 122.3(2) ?
    C3B N1B S1B . . 115.47(19) ?
    C4B N1B S1B . . 119.55(17) ?
    C10B N2B C2B . . 120.5(2) ?
    C10B N2B H2BN . . 119.8 ?
    C2B N2B H2BN . . 119.8 ?
    C2B C1B S1B . . 104.80(19) ?
    C2B C1B H1B1 . . 110.8 ?
    S1B C1B H1B1 . . 110.8 ?
    C2B C1B H1B2 . . 110.8 ?
    S1B C1B H1B2 . . 110.8 ?
    H1B1 C1B H1B2 . . 108.9 ?
    N2B C2B C3B . . 111.7(2) ?
    N2B C2B C1B . . 113.9(2) ?
    C3B C2B C1B . . 107.4(2) ?
    N2B C2B H2B . . 107.9 ?
    C3B C2B H2B . . 107.9 ?
    C1B C2B H2B . . 107.9 ?
    O1B C3B N1B . . 123.9(3) ?
    O1B C3B C2B . . 125.4(2) ?
    N1B C3B C2B . . 110.6(2) ?
    N1B C4B C5B . . 106.8(2) ?
    N1B C4B C7B . . 115.4(2) ?
    C5B C4B C7B . . 112.5(2) ?
    N1B C4B H4B . . 107.3 ?
    C5B C4B H4B . . 107.3 ?
    C7B C4B H4B . . 107.3 ?
    O2B C5B O3B . . 124.4(3) ?
    O2B C5B C4B . . 126.8(3) ?
    O3B C5B C4B . . 108.7(2) ?
    O3B C6B H6B1 . . 109.5 ?
    O3B C6B H6B2 . . 109.5 ?
    H6B1 C6B H6B2 . . 109.5 ?
    O3B C6B H6B3 . . 109.5 ?
    H6B1 C6B H6B3 . . 109.5 ?
    H6B2 C6B H6B3 . . 109.5 ?
    C8B C7B C9B . . 111.1(3) ?
    C8B C7B C4B . . 111.7(2) ?
    C9B C7B C4B . . 108.2(2) ?
    C8B C7B H7B . . 108.6 ?
    C9B C7B H7B . . 108.6 ?
    C4B C7B H7B . . 108.6 ?
    C7B C8B H8B1 . . 109.5 ?
    C7B C8B H8B2 . . 109.5 ?
    H8B1 C8B H8B2 . . 109.5 ?
    C7B C8B H8B3 . . 109.5 ?
    H8B1 C8B H8B3 . . 109.5 ?
    H8B2 C8B H8B3 . . 109.5 ?
    C7B C9B H9B1 . . 109.5 ?
    C7B C9B H9B2 . . 109.5 ?
    H9B1 C9B H9B2 . . 109.5 ?
    C7B C9B H9B3 . . 109.5 ?
    H9B1 C9B H9B3 . . 109.5 ?
    H9B2 C9B H9B3 . . 109.5 ?
    O4B C10B O5B . . 125.9(3) ?
    O4B C10B N2B . . 124.4(2) ?
    O5B C10B N2B . . 109.7(2) ?
    O5B C11B C13B . . 111.5(3) ?
    O5B C11B C12B . . 109.3(3) ?
    C13B C11B C12B . . 111.8(3) ?
    O5B C11B C14B . . 101.1(3) ?
    C13B C11B C14B . . 111.1(3) ?
    C12B C11B C14B . . 111.5(3) ?
    C11B C12B H12D . . 109.5 ?
    C11B C12B H12E . . 109.5 ?
    H12D C12B H12E . . 109.5 ?
    C11B C12B H12F . . 109.5 ?
    H12D C12B H12F . . 109.5 ?
    H12E C12B H12F . . 109.5 ?
    C11B C13B H13D . . 109.5 ?
    C11B C13B H13E . . 109.5 ?
    H13D C13B H13E . . 109.5 ?
    C11B C13B H13F . . 109.5 ?
    H13D C13B H13F . . 109.5 ?
    H13E C13B H13F . . 109.5 ?
    C11B C14B H14D . . 109.5 ?
    C11B C14B H14E . . 109.5 ?
    H14D C14B H14E . . 109.5 ?
    C11B C14B H14F . . 109.5 ?
    H14D C14B H14F . . 109.5 ?
    H14E C14B H14F . . 109.5 ?
loop_
    _geom_torsion_atom_site_label_1
    _geom_torsion_atom_site_label_2
    _geom_torsion_atom_site_label_3
    _geom_torsion_atom_site_label_4
    _geom_torsion_site_symmetry_1
    _geom_torsion_site_symmetry_2
    _geom_torsion_site_symmetry_3
    _geom_torsion_site_symmetry_4
    _geom_torsion
    _geom_torsion_publ_flag
    C1A S1A N1A C3A . . . . 13.0(2) ?
    C1A S1A N1A C4A . . . . -144.0(2) ?
    N1A S1A C1A C2A . . . . -27.2(2) ?
    C10A N2A C2A C1A . . . . -61.9(3) ?
    C10A N2A C2A C3A . . . . 59.8(3) ?
    S1A C1A C2A N2A . . . . 158.7(2) ?
    S1A C1A C2A C3A . . . . 34.2(3) ?
    C4A N1A C3A O1A . . . . -18.2(4) ?
    S1A N1A C3A O1A . . . . -174.7(2) ?
    C4A N1A C3A C2A . . . . 162.8(2) ?
    S1A N1A C3A C2A . . . . 6.2(3) ?
    N2A C2A C3A O1A . . . . 28.5(4) ?
    C1A C2A C3A O1A . . . . 154.1(3) ?
    N2A C2A C3A N1A . . . . -152.5(2) ?
    C1A C2A C3A N1A . . . . -26.8(3) ?
    C3A N1A C4A C5A . . . . -103.6(3) ?
    S1A N1A C4A C5A . . . . 51.9(3) ?
    C3A N1A C4A C7A . . . . 127.3(3) ?
    S1A N1A C4A C7A . . . . -77.2(3) ?
    C6A O3A C5A O2A . . . . 5.4(5) ?
    C6A O3A C5A C4A . . . . -174.9(3) ?
    N1A C4A C5A O2A . . . . -126.7(3) ?
    C7A C4A C5A O2A . . . . 3.7(4) ?
    N1A C4A C5A O3A . . . . 53.7(3) ?
    C7A C4A C5A O3A . . . . -176.0(2) ?
    N1A C4A C7A C9A . . . . -71.8(3) ?
    C5A C4A C7A C9A . . . . 161.7(3) ?
    N1A C4A C7A C8A . . . . 53.7(3) ?
    C5A C4A C7A C8A . . . . -72.8(3) ?
    C11A O5A C10A O4A . . . . 1.1(4) ?
    C11A O5A C10A N2A . . . . 179.7(2) ?
    C2A N2A C10A O4A . . . . -7.4(4) ?
    C2A N2A C10A O5A . . . . 173.9(2) ?
    C10A O5A C11A C12A . . . . -67.5(3) ?
    C10A O5A C11A C14A . . . . 57.3(3) ?
    C10A O5A C11A C13A . . . . 174.5(3) ?
    C1B S1B N1B C3B . . . . 12.9(2) ?
    C1B S1B N1B C4B . . . . -148.9(2) ?
    N1B S1B C1B C2B . . . . -26.1(2) ?
    C10B N2B C2B C3B . . . . 57.7(3) ?
    C10B N2B C2B C1B . . . . -64.2(3) ?
    S1B C1B C2B N2B . . . . 157.0(2) ?
    S1B C1B C2B C3B . . . . 32.7(3) ?
    C4B N1B C3B O1B . . . . -15.1(4) ?
    S1B N1B C3B O1B . . . . -176.4(2) ?
    C4B N1B C3B C2B . . . . 166.6(2) ?
    S1B N1B C3B C2B . . . . 5.3(3) ?
    N2B C2B C3B O1B . . . . 30.9(4) ?
    C1B C2B C3B O1B . . . . 156.4(3) ?
    N2B C2B C3B N1B . . . . -150.9(2) ?
    C1B C2B C3B N1B . . . . -25.3(3) ?
    C3B N1B C4B C5B . . . . -106.0(3) ?
    S1B N1B C4B C5B . . . . 54.6(3) ?
    C3B N1B C4B C7B . . . . 128.2(3) ?
    S1B N1B C4B C7B . . . . -71.3(3) ?
    C6B O3B C5B O2B . . . . 8.6(5) ?
    C6B O3B C5B C4B . . . . -169.0(3) ?
    N1B C4B C5B O2B . . . . -117.3(3) ?
    C7B C4B C5B O2B . . . . 10.3(4) ?
    N1B C4B C5B O3B . . . . 60.1(3) ?
    C7B C4B C5B O3B . . . . -172.3(2) ?
    N1B C4B C7B C8B . . . . -44.0(4) ?
    C5B C4B C7B C8B . . . . -166.8(3) ?
    N1B C4B C7B C9B . . . . -166.6(3) ?
    C5B C4B C7B C9B . . . . 70.6(3) ?
    C11B O5B C10B O4B . . . . 1.0(4) ?
    C11B O5B C10B N2B . . . . -179.4(2) ?
    C2B N2B C10B O4B . . . . -4.3(4) ?
    C2B N2B C10B O5B . . . . 176.1(2) ?
    C10B O5B C11B C13B . . . . 57.3(4) ?
    C10B O5B C11B C12B . . . . -66.9(4) ?
    C10B O5B C11B C14B . . . . 175.4(3) ?
loop_
    _geom_hbond_atom_site_label_D
    _geom_hbond_atom_site_label_H
    _geom_hbond_atom_site_label_A
    _geom_hbond_site_symmetry_A
    _geom_hbond_distance_DH
    _geom_hbond_distance_HA
    _geom_hbond_distance_DA
    _geom_hbond_angle_DHA
    N2A H2AN O1A 2_647 0.88 2.07 2.925(3) 164
    N2B H2BN O1B 2_646 0.88 2.05 2.921(3) 169
    C2A H2A O5A 2_647 1.00 2.57 3.549(3) 167
    C1B H1B2 O1B 1_545 0.99 2.56 3.371(4) 139
    C4A H4A S1A 1_565 1.00 2.70 3.526(3) 140
    C4B H4B S1B 1_565 1.00 2.70 3.488(3) 136
    C9B H9B3 O2A 1_655 0.98 2.52 3.400(4) 149
_shelx_hkl_file
;
  -1   0   0    3.82    0.13
   1   0   0    3.79    0.13
   1   0   0    3.88    0.14
  -1   0   0    3.94    0.12
  -2   0   0  315.39    5.19
  -2   0   0  319.14    5.17
   2   0   0  316.48    5.20
   2   0   0  315.15    5.03
  -3   0   0   95.83    1.70
   3   0   0   93.34    1.68
  -3   0   0   93.10    1.66
   3   0   0   92.58    1.66
   4   0   0   67.09    1.34
  -4   0   0   69.34    1.37
   4   0   0   69.84    1.34
  -4   0   0   69.35    1.31
  -5   0   0  255.84    4.39
   5   0   0  256.59    4.37
  -5   0   0  253.05    4.34
   5   0   0  250.39    4.27
   6   0   0    8.93    0.47
   6   0   0    9.96    0.44
  -6   0   0    9.84    0.48
  -6   0   0    9.45    0.40
   7   0   0   36.27    0.94
  -7   0   0   37.73    1.02
   7   0   0   37.61    1.01
  -7   0   0   36.76    0.91
   8   0   0    0.33    0.22
  -8   0   0    0.20    0.16
   8   0   0    0.21    0.24
  -8   0   0   -0.03    0.22
   9   0   0   59.50    1.48
  -9   0   0   59.00    1.51
  10   0   0   73.30    1.79
 -10   0   0   72.62    1.82
 -11   0   0    1.11    0.37
  11   0   0    0.95    0.37
  12   0   0   27.95    1.12
 -12   0   0   28.84    1.12
  13   0   0    0.69    0.41
 -13   0   0    0.53    0.37
 -14   0   0   15.82    0.94
  14   0   0   14.92    0.91
   0  -1   0   -0.91    0.11
   0  -1   0   -1.04    0.10
   0  -1   0   -0.78    0.10
   0  -1   0   -1.00    0.11
   1  -1   0   99.51    1.72
   1  -1   0   99.93    1.81
   1  -1   0  101.96    1.69
  -1  -1   0  100.77    1.69
  -1  -1   0   99.63    1.81
   1  -1   0  100.30    1.76
  -1  -1   0   98.88    1.75
  -1   1   0  100.41    1.76
   1   1   0  100.98    1.71
   2  -1   0    1.22    0.22
   2  -1   0    1.09    0.14
  -2  -1   0    1.20    0.16
  -2  -1   0    1.26    0.18
   2   1   0    1.43    0.18
  -2   1   0    1.58    0.19
  -3  -1   0   31.67    0.72
   3  -1   0   31.32    0.78
   3  -1   0   29.17    0.69
  -3  -1   0   30.37    0.76
  -3   1   0   30.89    0.73
   3   1   0   30.03    0.73
   4  -1   0    6.49    0.39
   4  -1   0    6.49    0.35
  -4  -1   0    6.60    0.34
  -4  -1   0    6.67    0.36
   4   1   0    6.28    0.37
  -4   1   0    7.17    0.37
  -5  -1   0   -0.01    0.14
   5  -1   0    0.09    0.15
   5  -1   0    0.10    0.20
  -5  -1   0    0.19    0.17
   5   1   0    0.24    0.21
  -5   1   0    0.19    0.19
   6  -1   0    2.60    0.31
  -6  -1   0    2.43    0.30
  -6  -1   0    2.22    0.28
   6  -1   0    2.37    0.31
   6   1   0    2.11    0.29
   6   1   0    2.22    0.18
  -6   1   0    2.50    0.31
   7  -1   0   13.13    0.61
  -7  -1   0   13.07    0.58
  -7  -1   0   13.59    0.59
   7  -1   0   14.13    0.60
  -7   1   0   13.71    0.60
   7   1   0   13.94    0.61
  -8  -1   0    4.23    0.39
   8  -1   0    4.74    0.46
  -8  -1   0    4.33    0.41
   8  -1   0    4.59    0.46
   8   1   0    4.74    0.45
  -8   1   0    3.96    0.44
   9  -1   0    0.43    0.26
  -9  -1   0    0.90    0.26
   9  -1   0    0.61    0.28
  -9  -1   0    0.46    0.26
  -9   1   0    0.76    0.31
   9   1   0    0.18    0.27
  10  -1   0    1.17    0.34
  10  -1   0    0.79    0.31
 -10  -1   0    0.73    0.30
 -10   1   0    0.30    0.29
  10   1   0    0.37    0.31
  11  -1   0    0.86    0.34
 -11  -1   0   -0.10    0.25
 -11   1   0    0.06    0.30
  11   1   0    0.24    0.33
  12  -1   0    1.23    0.40
 -12  -1   0    0.47    0.34
  12   1   0    0.66    0.41
 -12   1   0    1.02    0.39
 -13  -1   0    1.92    0.48
  13  -1   0    2.06    0.48
  13   1   0    2.70    0.53
 -13   1   0    2.36    0.50
 -14  -1   0    0.46    0.42
  14  -1   0    0.43    0.45
 -14   1   0    1.04    0.46
  14   1   0    0.89    0.48
   0  -2   0  790.96   12.45
   0  -2   0  788.44   12.99
   0  -2   0  792.29   12.95
   0  -2   0  784.18   12.81
  -1  -2   0  161.00    2.85
   1  -2   0  165.12    2.85
   1  -2   0  159.29    2.91
   1  -2   0  162.28    2.75
  -1  -2   0  161.80    2.80
   1  -2   0  159.97    2.85
  -1  -2   0  158.97    2.93
   1   2   0  162.44    2.76
   2  -2   0  106.61    2.11
  -2  -2   0  111.90    1.89
   2  -2   0  108.74    1.95
  -2  -2   0  108.54    2.03
  -2  -2   0  108.57    2.12
  -2   2   0  107.35    1.92
  -2   2   0  107.54    2.03
   2   2   0  105.63    1.97
   3  -2   0   36.62    0.98
   3  -2   0   36.96    0.86
  -3  -2   0   36.87    0.99
  -3  -2   0   36.88    0.91
  -3   2   0   36.39    0.73
   3   2   0   37.37    0.90
  -3   2   0   37.46    0.92
  -4  -2   0   58.94    1.30
   4  -2   0   56.81    1.38
   4  -2   0   59.47    1.25
  -4  -2   0   56.15    1.38
   4   2   0   59.06    1.28
  -4   2   0   58.47    1.30
  -5  -2   0   37.46    1.07
   5  -2   0   37.08    1.08
  -5  -2   0   37.61    0.99
   5  -2   0   37.98    0.95
  -5   2   0   39.71    1.02
   5   2   0   37.43    0.99
   6  -2   0   10.79    0.61
  -6  -2   0   11.91    0.55
   6  -2   0   10.98    0.51
  -6  -2   0   11.64    0.59
  -6   2   0   11.64    0.56
   6   2   0   11.81    0.57
  -7  -2   0    3.01    0.40
   7  -2   0    4.61    0.50
   7  -2   0    3.63    0.39
  -7  -2   0    4.15    0.42
   7   2   0    4.12    0.43
  -7   2   0    4.55    0.47
   8  -2   0   10.33    0.56
  -8  -2   0    9.37    0.58
   8  -2   0    9.69    0.65
  -8  -2   0    9.84    0.61
   8   2   0   10.22    0.61
  -8   2   0    9.50    0.59
   9  -2   0   52.33    1.51
  -9  -2   0   53.21    1.48
   9  -2   0   56.04    1.44
  -9  -2   0   54.74    1.53
  -9   2   0   53.22    1.47
   9   2   0   51.85    1.44
  10  -2   0   18.48    0.90
 -10  -2   0   17.48    0.84
 -10  -2   0   18.26    0.87
  10  -2   0   18.11    0.82
  10   2   0   17.52    0.85
 -10   2   0   17.00    0.83
  11  -2   0   16.50    0.87
 -11  -2   0   14.60    0.82
  11  -2   0   14.22    0.78
  11   2   0   16.57    0.86
 -11   2   0   15.53    0.83
 -12  -2   0    4.89    0.63
  12  -2   0    4.39    0.60
  12   2   0    4.75    0.61
 -12   2   0    5.96    0.69
 -13  -2   0    0.63    0.42
  13  -2   0    0.73    0.38
  13   2   0    0.73    0.47
 -13   2   0    0.32    0.42
  14  -2   0    8.14    0.82
 -14  -2   0    7.16    0.82
   0  -3   0    0.19    0.19
   0  -3   0    0.07    0.18
   0  -3   0   -0.14    0.17
   0  -3   0   -0.05    0.19
   1  -3   0   29.77    0.85
  -1  -3   0   30.41    0.90
   1  -3   0   29.29    0.82
   1  -3   0   28.79    0.79
  -1  -3   0   29.63    0.85
  -1  -3   0   28.94    0.78
   1  -3   0   28.49    0.86
   1   3   0   30.58    0.81
   2  -3   0   26.01    0.79
   2  -3   0   25.46    0.85
  -2  -3   0   25.26    0.67
  -2  -3   0   26.36    0.80
   2  -3   0   27.21    0.75
  -2  -3   0   25.91    0.85
   2   3   0   24.72    0.76
  -2   3   0   25.74    0.70
  -3  -3   0   60.26    1.40
   3  -3   0   60.78    1.50
  -3  -3   0   62.07    1.52
   3  -3   0   60.09    1.33
  -3   3   0   62.92    1.41
  -3   3   0   58.47    1.23
   3   3   0   61.13    1.36
   4  -3   0   48.56    1.15
  -4  -3   0   47.26    1.32
   4  -3   0   45.95    1.30
  -4  -3   0   48.24    1.22
  -4   3   0   47.22    1.21
   4   3   0   47.65    1.19
   5  -3   0   22.45    0.89
   5  -3   0   23.70    0.76
  -5  -3   0   22.47    0.80
  -5  -3   0   22.64    0.89
   5   3   0   23.34    0.80
  -5   3   0   21.87    0.79
   6  -3   0    1.75    0.40
  -6  -3   0    1.94    0.34
   6  -3   0    1.47    0.28
  -6  -3   0    1.76    0.38
   6   3   0    1.68    0.34
  -6   3   0    1.91    0.36
  -7  -3   0   37.13    1.25
   7  -3   0   37.09    1.25
  -7  -3   0   38.48    1.17
   7  -3   0   37.50    1.11
   7   3   0   39.98    1.16
  -7   3   0   37.43    1.15
   8  -3   0   10.57    0.62
   8  -3   0   10.49    0.73
  -8  -3   0   10.88    0.65
  -8  -3   0   10.96    0.72
  -8   3   0   11.58    0.68
   8   3   0   12.18    0.69
  -9  -3   0    0.72    0.38
   9  -3   0    0.64    0.39
   9  -3   0    0.88    0.31
  -9  -3   0    0.97    0.36
  -9   3   0    1.84    0.42
   9   3   0    1.66    0.41
 -10  -3   0    8.61    0.67
  10  -3   0    9.31    0.75
 -10  -3   0    8.77    0.71
  10  -3   0    9.68    0.64
  10   3   0    9.43    0.70
 -10   3   0    9.53    0.69
 -11  -3   0    5.81    0.66
 -11  -3   0    6.09    0.69
  11  -3   0    7.14    0.79
  11  -3   0    5.52    0.61
  11   3   0    7.08    0.72
 -11   3   0    7.81    0.79
  12  -3   0    3.46    0.65
  12  -3   0    2.53    0.52
 -12  -3   0    2.25    0.52
  12   3   0    3.13    0.58
 -12   3   0    1.77    0.55
  13  -3   0   18.05    0.98
 -13  -3   0   17.22    1.03
 -13   3   0   16.42    0.96
  13   3   0   16.75    0.98
   0  -4   0    7.97    0.53
   0  -4   0    8.14    0.53
   0  -4   0    9.92    0.53
   0  -4   0    8.39    0.51
   1  -4   0    2.29    0.31
  -1  -4   0    1.47    0.27
  -1  -4   0    1.98    0.36
   1  -4   0    2.35    0.36
  -1  -4   0    1.88    0.34
   1  -4   0    2.06    0.33
   1  -4   0    2.02    0.32
   1   4   0    2.31    0.33
  -2  -4   0    0.08    0.27
   2  -4   0    0.17    0.26
  -2  -4   0    0.02    0.24
   2  -4   0    0.45    0.29
   2  -4   0    0.13    0.21
  -2  -4   0    0.08    0.16
  -2   4   0    0.17    0.18
   2   4   0    0.54    0.29
  -3  -4   0    1.79    0.34
   3  -4   0    1.83    0.36
   3  -4   0    1.88    0.30
  -3  -4   0    1.87    0.38
  -3   4   0    1.03    0.22
  -3   4   0    1.28    0.32
   3   4   0    2.30    0.33
  -4  -4   0    4.24    0.48
   4  -4   0    4.69    0.54
   4  -4   0    4.99    0.43
  -4  -4   0    4.28    0.53
  -4   4   0    5.31    0.52
   4   4   0    5.31    0.48
   5  -4   0    6.20    0.49
   5  -4   0    6.31    0.62
  -5  -4   0    6.24    0.53
  -5  -4   0    6.67    0.59
   5   4   0    6.11    0.54
  -5   4   0    6.66    0.54
   6  -4   0    8.79    0.57
  -6  -4   0    9.98    0.72
   6  -4   0   10.05    0.74
  -6  -4   0    9.63    0.64
  -6   4   0   10.34    0.64
   6   4   0    9.30    0.64
   7  -4   0    2.28    0.38
   7  -4   0    3.28    0.56
  -7  -4   0    3.59    0.50
  -7  -4   0    2.35    0.52
   7   4   0    2.76    0.45
  -7   4   0    2.90    0.49
   8  -4   0    0.66    0.45
  -8  -4   0    0.54    0.35
   8  -4   0    0.52    0.31
  -8  -4   0   -0.13    0.33
  -8   4   0    0.63    0.35
   8   4   0    0.36    0.39
  -9  -4   0    0.98    0.41
   9  -4   0    1.69    0.51
   9  -4   0    1.47    0.37
  -9  -4   0    0.62    0.38
   9   4   0    2.25    0.46
  -9   4   0    1.67    0.44
 -10  -4   0   -0.32    0.35
  10  -4   0    0.95    0.50
 -10  -4   0    0.11    0.39
  10   4   0    0.85    0.45
 -10   4   0    0.72    0.40
 -11  -4   0    0.33    0.44
  11  -4   0    0.60    0.50
 -11  -4   0    0.47    0.43
  11   4   0    0.19    0.44
 -11   4   0    0.16    0.38
 -12  -4   0    0.49    0.46
 -12  -4   0   -0.27    0.40
  12  -4   0    0.76    0.52
 -12   4   0    0.14    0.42
  12   4   0    0.60    0.49
   0  -5   0   -0.23    0.24
   0  -5   0   -0.11    0.34
   0  -5   0    0.12    0.24
   0  -5   0    0.07    0.30
   1  -5   0   15.40    0.72
  -1  -5   0   16.01    0.71
   1  -5   0   15.99    0.78
  -1  -5   0   15.85    0.80
   1  -5   0   16.31    0.78
  -1  -5   0   15.28    0.77
   1   5   0   15.32    0.73
  -1   5   0   15.26    0.71
   2  -5   0   90.29    2.14
  -2  -5   0   88.03    2.10
  -2  -5   0   88.40    2.20
   2  -5   0   86.50    2.07
   2  -5   0   85.69    1.95
   2   5   0   87.72    1.95
  -2   5   0   87.89    1.97
   3  -5   0   27.29    0.97
  -3  -5   0   28.63    1.07
   3  -5   0   29.66    1.14
  -3  -5   0   29.33    1.16
   3   5   0   29.52    1.00
  -3   5   0   28.63    1.06
   4  -5   0   84.34    2.20
  -4  -5   0   84.03    2.25
  -4  -5   0   86.79    2.11
  -4   5   0   85.24    2.08
   4   5   0   87.84    1.98
  -5  -5   0    6.27    0.64
   5  -5   0    7.02    0.75
  -5  -5   0    6.50    0.72
  -5   5   0    7.06    0.69
   5   5   0    5.31    0.56
  -6  -5   0    6.51    0.67
  -6  -5   0    5.71    0.72
   6  -5   0    5.71    0.74
   6   5   0    5.70    0.59
  -6   5   0    5.88    0.65
  -7  -5   0    2.94    0.60
  -7  -5   0    3.30    0.57
   7  -5   0    4.10    0.68
   7   5   0    4.03    0.54
  -7   5   0    4.07    0.60
  -8  -5   0   32.74    1.28
  -8  -5   0   30.67    1.39
   8  -5   0   36.26    1.44
   8   5   0   33.48    1.21
  -8   5   0   35.07    1.28
   9  -5   0    3.02    0.65
  -9  -5   0    2.48    0.56
  -9  -5   0    1.82    0.54
  -9   5   0    2.17    0.53
   9   5   0    2.04    0.51
  10  -5   0    1.32    0.55
 -10  -5   0    0.39    0.50
 -10  -5   0    0.97    0.53
 -10   5   0    0.26    0.45
  10   5   0    0.37    0.46
 -11  -5   0    1.47    0.55
 -11  -5   0    1.59    0.60
  11   5   0    1.99    0.55
 -11   5   0    2.35    0.58
   0  -6   0    5.81    0.64
   0   6   0    4.36    0.54
   1  -6   0    0.76    0.33
  -1  -6   0    1.00    0.45
  -1  -6   0    0.94    0.38
   1  -6   0    1.66    0.48
  -1   6   0    0.66    0.32
  -2  -6   0    0.62    0.37
   2  -6   0    0.51    0.35
  -2  -6   0    0.66    0.45
  -2   6   0    0.53    0.41
   3  -6   0    0.41    0.37
  -3  -6   0   -0.12    0.33
  -3  -6   0    0.50    0.43
  -3   6   0    1.09    0.44
  -4  -6   0    1.06    0.46
   4  -6   0    0.79    0.40
  -4  -6   0    2.97    0.54
  -4   6   0    2.15    0.48
  -5  -6   0    1.13    0.44
   5  -6   0    0.75    0.43
  -5  -6   0   -0.01    0.44
  -5   6   0    0.01    0.40
   6  -6   0    0.91    0.46
  -6  -6   0    0.87    0.51
  -6  -6   0    0.57    0.44
  -6   6   0    1.10    0.45
   6   6   0    1.81    0.51
   7  -6   0   -0.19    0.42
  -7  -6   0    0.88    0.54
  -7  -6   0    0.78    0.48
  -7   6   0   -0.05    0.40
   7   6   0    0.33    0.43
  -8  -6   0    1.99    0.59
   8  -6   0    2.10    0.57
  -8   6   0    1.12    0.50
   8   6   0    1.48    0.52
  -9   6   0    1.74    0.53
   9   6   0    2.28    0.59
   0  -7   0    0.53    0.53
   1  -7   0    8.89    0.78
   2   7   0   14.39    0.91
  -2   7   0   14.92    0.93
   3  -7   0   16.04    0.99
  -3   7   0   13.68    0.93
   3   7   0   15.72    0.96
   4  -7   0    4.49    0.68
  -4  -7   0    4.44    0.74
  -4   7   0    3.17    0.62
   5  -7   0    3.90    0.69
  -5  -7   0    3.42    0.71
  -5   7   0    4.48    0.71
   6  -7   0    0.32    0.50
 -14   0   1    0.38    0.36
  14   0  -1   -0.06    0.39
  13   0  -1    1.24    0.45
 -13   0   1    1.34    0.40
 -12   0   1    1.36    0.38
  12   0  -1    1.56    0.42
 -11   0   1   -0.18    0.26
  11   0  -1    0.09    0.30
  10   0  -1    0.41    0.29
 -10   0   1    0.36    0.26
   9   0  -1    0.43    0.27
  -9   0   1    0.03    0.24
   8   0  -1   -0.04    0.21
  -8   0   1   -0.19    0.21
   8   0  -1   -0.06    0.16
  -8   0   1    0.05    0.14
  -7   0   1    0.04    0.13
  -7   0   1    0.16    0.21
   7   0  -1    0.19    0.16
   7   0  -1    0.39    0.22
   6   0  -1    0.60    0.18
   6   0  -1    0.77    0.24
  -6   0   1    0.55    0.21
  -6   0   1    0.57    0.15
  -5   0   1    0.18    0.13
   5   0  -1   -0.19    0.17
   5   0  -1    0.57    0.21
  -5   0   1    0.45    0.19
  -4   0   1    0.18    0.10
   4   0  -1    0.00    0.16
   4   0  -1    0.26    0.16
  -4   0   1    0.11    0.15
  -3   0   1    0.02    0.09
  -3   0   1   -0.03    0.13
   3   0  -1   -0.13    0.13
   3   0  -1    0.01    0.15
   2   0  -1    0.78    0.14
  -2   0   1    0.48    0.09
   2   0  -1    0.63    0.12
  -2   0   1    0.54    0.10
  -1   0   1   -0.71    0.06
   1   0  -1   -0.62    0.06
   1   0  -1   -0.53    0.07
  -1   0   1   -0.53    0.07
  -1   0  -1   -0.04    0.07
   1   0   1   -0.03    0.07
  -1   0  -1    0.01    0.06
   1   0   1   -0.15    0.07
  -2   0  -1    0.09    0.11
  -2   0  -1   -0.03    0.08
   2   0   1   -0.12    0.11
   2   0   1   -0.02    0.10
   3   0   1    0.12    0.14
  -3   0  -1    0.00    0.13
   3   0   1   -0.06    0.12
  -3   0  -1    0.17    0.09
   4   0   1    1.09    0.16
   4   0   1    1.18    0.21
  -4   0  -1    0.91    0.19
  -4   0  -1    0.82    0.14
  -5   0  -1   -0.34    0.10
  -5   0  -1   -0.25    0.15
   5   0   1   -0.33    0.15
   5   0   1   -0.17    0.17
   6   0   1   -0.10    0.16
   6   0   1   -0.06    0.19
  -6   0  -1    0.10    0.12
  -6   0  -1    0.03    0.17
   7   0   1    0.07    0.17
  -7   0  -1   -0.01    0.13
  -7   0  -1   -0.13    0.18
   7   0   1    0.05    0.20
   8   0   1    0.64    0.24
   8   0   1    0.92    0.28
  -8   0  -1    0.55    0.18
  -8   0  -1    0.27    0.23
  -9   0  -1    0.65    0.28
   9   0   1    0.98    0.31
 -10   0  -1    0.70    0.31
  10   0   1    0.53    0.30
  11   0   1    1.65    0.41
 -11   0  -1    1.18    0.38
  12   0   1    0.70    0.37
 -12   0  -1    0.03    0.29
  13   0   1    0.22    0.39
 -13   0  -1    0.12    0.34
  14   0   1    0.62    0.42
 -14   0  -1    0.04    0.38
  14  -1  -1    0.97    0.45
 -14  -1   1    0.97    0.44
  14   1  -1    1.43    0.53
 -14   1   1    1.23    0.48
 -13  -1   1   10.90    0.76
  13  -1  -1   10.53    0.77
  13   1  -1   10.48    0.77
 -13   1   1    9.63    0.73
  12  -1  -1   18.71    0.91
 -12  -1   1   20.52    0.95
 -12   1   1   20.52    0.94
  12   1  -1   20.24    0.95
  11  -1  -1   13.21    0.73
 -11  -1   1   11.65    0.70
 -11   1   1   14.20    0.78
  11   1  -1   12.43    0.75
  10  -1  -1    3.17    0.43
  10  -1  -1    2.88    0.44
 -10  -1   1    3.47    0.46
 -10   1   1    1.94    0.40
  10   1  -1    2.99    0.46
  -9  -1   1    9.23    0.57
   9  -1  -1    9.42    0.59
  -9  -1   1    9.22    0.55
   9  -1  -1    8.96    0.58
   9   1  -1    9.45    0.61
  -9   1   1    9.48    0.60
   8  -1  -1   28.88    0.95
  -8  -1   1   29.30    0.94
   8  -1  -1   30.50    0.93
  -8  -1   1   29.98    0.93
   8   1  -1   28.79    0.94
  -8   1   1   28.65    0.93
  -7  -1   1   83.27    1.78
   7  -1  -1   83.04    1.82
  -7  -1   1   83.37    1.80
   7  -1  -1   84.34    1.74
  -7   1   1   81.32    1.78
   7   1  -1   81.25    1.56
   7   1  -1   79.59    1.74
   6  -1  -1   32.94    0.88
  -6  -1   1   32.61    0.92
   6  -1  -1   32.94    0.94
  -6  -1   1   32.95    0.89
   6   1  -1   33.68    0.73
   6   1  -1   32.59    0.91
  -6   1   1   32.99    0.91
   5  -1  -1    7.45    0.45
   5  -1  -1    7.38    0.40
  -5  -1   1    6.97    0.40
  -5  -1   1    6.96    0.38
   5   1  -1    7.14    0.43
  -5   1   1    7.65    0.41
  -4  -1   1   54.14    1.20
  -4  -1   1   55.79    1.14
   4  -1  -1   54.74    1.22
   4  -1  -1   53.15    1.10
  -4   1   1   55.00    1.17
   4   1  -1   53.05    1.14
  -3  -1   1  202.47    3.49
   3  -1  -1  194.67    3.26
   3  -1  -1  200.38    3.49
  -3  -1   1  200.03    3.37
  -3   1   1  196.43    3.41
   3   1  -1  193.73    3.32
   2  -1  -1  281.90    4.86
   2  -1  -1  282.19    4.58
  -2  -1   1  294.65    4.73
  -2  -1   1  290.24    4.87
  -2   1   1  286.50    4.78
  -2   1   1  286.93    4.69
   2   1  -1  286.43    4.65
   1  -1  -1  911.61   13.94
   1  -1  -1  869.79   14.33
  -1  -1   1  897.40   14.29
   1  -1  -1  845.37   14.23
  -1  -1   1  872.22   14.49
   1   1  -1  853.33   13.79
  -1   1   1  884.10   14.32
   0  -1  -1   89.53    1.58
   0  -1  -1   91.71    1.50
   0  -1   1   88.27    1.55
   0  -1   1   90.67    1.54
   0  -1   1   89.64    1.59
   0  -1  -1   88.22    1.58
   0  -1   1   90.81    1.59
   0  -1  -1   89.71    1.60
  -1  -1  -1  260.33    4.19
   1  -1   1  256.76    4.11
  -1  -1  -1  254.02    4.31
   1  -1   1  251.89    4.30
  -1  -1  -1  252.01    4.23
   1  -1   1  252.88    4.20
  -1   1  -1  259.00    4.21
   1   1   1  257.65    4.09
  -2  -1  -1  296.71    5.05
   2  -1   1  297.40    4.81
   2  -1   1  296.31    5.05
  -2  -1  -1  299.77    4.95
   2   1   1  296.20    4.81
  -2   1  -1  304.11    4.94
   3  -1   1   31.06    0.78
  -3  -1  -1   30.12    0.73
   3  -1   1   30.36    0.70
  -3  -1  -1   29.94    0.75
  -3   1  -1   29.98    0.72
   3   1   1   29.18    0.71
   4  -1   1   32.59    0.87
  -4  -1  -1   35.54    0.87
  -4  -1  -1   33.35    0.83
   4  -1   1   34.07    0.82
  -4   1  -1   34.56    0.84
   4   1   1   34.20    0.83
   5  -1   1   46.83    1.13
   5  -1   1   46.09    1.06
  -5  -1  -1   46.30    1.10
  -5  -1  -1   46.98    1.09
  -5   1  -1   45.05    1.08
   5   1   1   44.84    1.06
   6  -1   1    4.56    0.40
  -6  -1  -1    3.51    0.34
  -6  -1  -1    3.48    0.34
   6  -1   1    4.18    0.39
   6   1   1    4.15    0.37
   6   1   1    3.56    0.22
  -6   1  -1    3.80    0.35
  -7  -1  -1   49.05    1.21
   7  -1   1   48.49    1.22
   7  -1   1   46.82    1.18
  -7  -1  -1   44.00    1.19
   7   1   1   47.43    1.20
  -7   1  -1   47.04    1.20
  -8  -1  -1    8.52    0.50
  -8  -1  -1    8.08    0.52
   8  -1   1    8.45    0.54
   8  -1   1    8.32    0.53
  -8   1  -1    8.95    0.55
   8   1   1    8.06    0.54
   9  -1   1   11.71    0.64
  -9  -1  -1   12.48    0.62
   9  -1   1   12.17    0.65
  -9  -1  -1   12.20    0.65
  -9   1  -1   11.64    0.65
   9   1   1   10.66    0.64
  10  -1   1   18.19    0.80
  10  -1   1   17.41    0.80
 -10  -1  -1   18.62    0.82
 -10   1  -1   15.49    0.80
  10   1   1   16.69    0.81
  11  -1   1    6.77    0.60
 -11  -1  -1    5.93    0.56
 -11   1  -1    7.24    0.61
  11   1   1    7.55    0.71
  12  -1   1    1.96    0.46
 -12  -1  -1    1.67    0.43
  12   1   1    2.10    0.47
 -12   1  -1    2.57    0.50
 -13  -1  -1    8.56    0.72
  13  -1   1    9.25    0.74
  13   1   1    8.56    0.73
 -13   1  -1    8.41    0.70
 -14  -1  -1    0.86    0.46
  14  -1   1    1.38    0.46
 -14   1  -1    0.34    0.42
  14   1   1    0.21    0.47
  14  -2  -1    3.87    0.62
 -14  -2   1    3.53    0.64
  14   2  -1    4.29    0.69
  13  -2  -1    0.08    0.33
 -13  -2   1    0.41    0.40
  13   2  -1   -0.02    0.43
 -13   2   1   -0.06    0.40
 -12  -2   1    4.35    0.58
  12  -2  -1    4.44    0.58
  12   2  -1    5.08    0.63
 -12   2   1    5.95    0.72
  11  -2  -1   12.23    0.72
 -11  -2   1   13.65    0.78
  11  -2  -1   12.36    0.79
 -11   2   1   11.89    0.75
  11   2  -1   11.34    0.75
  10  -2  -1    4.10    0.55
  10  -2  -1    3.72    0.49
 -10  -2   1    3.84    0.50
 -10  -2   1    3.64    0.50
  10   2  -1    3.64    0.53
 -10   2   1    4.52    0.56
   9  -2  -1   11.78    0.63
  -9  -2   1   10.52    0.67
   9  -2  -1   11.94    0.73
  -9  -2   1   11.23    0.65
   9   2  -1   11.24    0.68
  -9   2   1   11.98    0.67
   8  -2  -1   14.76    0.66
  -8  -2   1   15.34    0.70
   8  -2  -1   15.56    0.77
  -8  -2   1   14.33    0.73
  -8   2   1   15.65    0.71
   8   2  -1   15.88    0.73
   7  -2  -1    9.05    0.60
   7  -2  -1   10.00    0.51
  -7  -2   1    9.99    0.59
  -7  -2   1   10.67    0.56
   7   2  -1    9.89    0.57
  -7   2   1    9.42    0.55
  -6  -2   1    0.20    0.20
   6  -2  -1    0.37    0.19
  -6  -2   1    0.31    0.20
   6  -2  -1    0.42    0.27
   6   2  -1    0.27    0.25
  -6   2   1    0.30    0.21
  -5  -2   1   65.99    1.44
   5  -2  -1   63.11    1.54
  -5  -2   1   65.89    1.55
   5  -2  -1   66.40    1.38
  -5   2   1   64.52    1.46
   5   2  -1   65.37    1.44
   4  -2  -1   19.99    0.74
  -4  -2   1   20.88    0.65
   4  -2  -1   22.07    0.62
  -4  -2   1   21.25    0.74
  -4   2   1   21.64    0.69
   4   2  -1   21.56    0.69
  -3  -2   1   26.27    0.71
   3  -2  -1   24.74    0.78
   3  -2  -1   26.13    0.67
  -3  -2   1   25.70    0.79
   3   2  -1   25.90    0.74
  -3   2   1   26.30    0.75
  -3   2   1   26.14    0.56
  -2  -2   1   31.57    0.78
   2  -2  -1   32.65    0.73
  -2  -2   1   32.50    0.86
   2  -2  -1   31.13    0.85
  -2   2   1   31.15    0.81
   2   2  -1   31.17    0.79
  -2   2   1   31.18    0.70
  -1  -2   1   36.10    0.86
   1  -2  -1   36.25    0.87
   1  -2  -1   37.58    0.84
   1  -2  -1   36.91    0.79
  -1  -2   1   35.98    0.84
  -1  -2   1   37.74    0.81
   1  -2  -1   36.14    0.89
  -1  -2   1   37.00    0.91
   0  -2  -1  219.85    3.85
   0  -2  -1  227.22    3.90
   0  -2   1  221.57    3.89
   0  -2   1  221.96    3.81
   0  -2   1  220.36    3.73
   0  -2  -1  229.53    3.70
   0  -2  -1  223.14    3.86
   0  -2   1  224.94    3.87
  -1  -2  -1  172.98    3.10
   1  -2   1  175.33    3.00
   1  -2   1  167.13    2.92
   1  -2   1  163.80    3.05
   1  -2   1  171.45    2.99
  -1  -2  -1  172.19    2.95
  -1  -2  -1  170.46    3.02
   1   2   1  172.34    2.88
   2  -2   1   34.50    0.74
  -2  -2  -1   34.05    0.90
   2  -2   1   34.58    0.82
  -2  -2  -1   34.31    0.86
  -2  -2  -1   34.55    0.70
   2  -2   1   33.61    0.90
  -2   2  -1   33.96    0.83
   2   2   1   35.99    0.82
   3  -2   1    2.62    0.31
  -3  -2  -1    2.89    0.31
   3  -2   1    2.99    0.27
  -3  -2  -1    3.03    0.30
  -3   2  -1    2.94    0.30
   3   2   1    3.24    0.28
   4  -2   1    7.01    0.40
  -4  -2  -1    7.16    0.44
   4  -2   1    7.44    0.47
  -4  -2  -1    6.46    0.41
   4   2   1    7.44    0.44
  -4   2  -1    7.47    0.41
  -5  -2  -1   10.24    0.54
   5  -2   1   10.45    0.48
  -5  -2  -1   10.25    0.50
   5  -2   1   10.32    0.57
   5   2   1   10.21    0.51
  -5   2  -1   10.82    0.51
   6  -2   1    6.81    0.51
  -6  -2  -1    7.42    0.49
  -6  -2  -1    7.29    0.47
   6  -2   1    7.07    0.44
  -6   2  -1    8.09    0.49
   6   2   1    8.41    0.50
   7  -2   1    5.37    0.44
   7  -2   1    5.06    0.48
  -7  -2  -1    5.52    0.47
  -7  -2  -1    6.30    0.46
  -7   2  -1    5.70    0.45
   7   2   1    6.06    0.50
  -8  -2  -1    0.88    0.28
   8  -2   1    0.30    0.27
   8  -2   1    0.57    0.29
  -8  -2  -1    0.54    0.27
  -8   2  -1    1.65    0.33
   8   2   1    1.12    0.32
  -9  -2  -1   38.54    1.25
  -9  -2  -1   39.25    1.24
   9  -2   1   37.57    1.18
   9  -2   1   40.56    1.29
  -9   2  -1   39.05    1.22
   9   2   1   38.92    1.21
  10  -2   1   32.39    1.18
 -10  -2  -1   33.25    1.18
 -10  -2  -1   32.71    1.17
  10  -2   1   33.02    1.13
  10   2   1   31.76    1.13
 -10   2  -1   32.74    1.14
  11  -2   1    7.56    0.70
  11  -2   1    7.95    0.77
 -11  -2  -1    6.22    0.66
 -11   2  -1    7.55    0.74
  11   2   1    7.33    0.69
 -12  -2  -1    0.71    0.39
  12  -2   1    0.99    0.39
 -12   2  -1    1.02    0.44
  12   2   1    1.06    0.44
 -13  -2  -1    1.19    0.49
  13  -2   1    1.25    0.43
  13   2   1    1.44    0.51
 -13   2  -1    0.71    0.43
 -14  -2  -1    0.60    0.47
  14  -2   1    0.46    0.43
  13  -3  -1    8.46    0.92
  13  -3  -1    6.44    0.71
 -13  -3   1    6.58    0.78
 -13   3   1    8.19    0.89
  13   3  -1    7.53    0.79
  12  -3  -1    1.73    0.42
 -12  -3   1    2.14    0.51
  12  -3  -1    2.71    0.57
 -12   3   1    2.43    0.54
  12   3  -1    2.54    0.55
  11  -3  -1    0.39    0.39
 -11  -3   1    0.13    0.38
  11  -3  -1    0.37    0.31
 -11  -3   1    0.26    0.35
 -11   3   1    0.32    0.40
  11   3  -1    0.32    0.39
 -10  -3   1    1.85    0.42
 -10  -3   1    1.78    0.46
  10  -3  -1    1.76    0.48
  10  -3  -1    2.05    0.40
  10   3  -1    2.79    0.52
 -10   3   1    2.54    0.52
   9  -3  -1    0.94    0.29
  -9  -3   1    0.42    0.35
   9  -3  -1    0.83    0.40
  -9  -3   1    0.54    0.32
   9   3  -1    0.50    0.38
  -9   3   1    0.89    0.37
   8  -3  -1    1.29    0.40
   8  -3  -1    0.64    0.28
  -8  -3   1    0.87    0.32
  -8  -3   1    0.67    0.34
   8   3  -1    0.71    0.35
  -8   3   1    0.65    0.34
  -7  -3   1   18.05    0.86
   7  -3  -1   18.67    0.74
   7  -3  -1   17.54    0.87
  -7  -3   1   18.83    0.79
  -7   3   1   19.36    0.81
   7   3  -1   19.64    0.80
   6  -3  -1    5.81    0.58
   6  -3  -1    5.90    0.42
  -6  -3   1    5.86    0.53
  -6  -3   1    5.36    0.45
  -6   3   1    5.67    0.47
   6   3  -1    6.67    0.53
   5  -3  -1    7.14    0.43
  -5  -3   1    7.51    0.48
  -5  -3   1    7.02    0.53
   5  -3  -1    7.07    0.55
   5   3  -1    7.54    0.52
  -5   3   1    6.97    0.48
   4  -3  -1    5.94    0.50
   4  -3  -1    6.26    0.39
  -4  -3   1    5.59    0.42
  -4  -3   1    5.64    0.47
  -4   3   1    5.98    0.28
  -4   3   1    6.49    0.46
   4   3  -1    6.31    0.48
  -3  -3   1   59.71    1.51
   3  -3  -1   61.25    1.31
  -3  -3   1   60.88    1.39
   3  -3  -1   60.33    1.49
   3   3  -1   60.94    1.37
   3   3  -1   61.68    1.19
  -3   3   1   57.75    1.23
  -3   3   1   62.73    1.43
  -2  -3   1    0.52    0.16
   2  -3  -1    0.87    0.20
  -2  -3   1    0.98    0.24
   2  -3  -1    0.42    0.26
   2  -3  -1    1.11    0.29
  -2  -3   1    0.39    0.23
  -2   3   1    0.50    0.16
   2   3  -1    0.99    0.23
  -1  -3   1   80.44    1.77
   1  -3  -1   80.63    1.74
  -1  -3   1   80.37    1.69
   1  -3  -1   81.70    1.60
  -1  -3   1   81.69    1.67
   1  -3  -1   82.66    1.72
   1  -3  -1   83.73    1.71
  -1  -3   1   81.53    1.64
   0  -3  -1   12.44    0.53
   0  -3  -1   12.19    0.50
   0  -3   1   12.20    0.52
   0  -3   1   12.24    0.53
   0  -3  -1   12.79    0.54
   0  -3   1   11.97    0.52
   0  -3   1   12.10    0.53
   0  -3  -1   12.00    0.54
  -1  -3  -1    9.56    0.44
  -1  -3  -1   10.12    0.50
   1  -3   1   10.19    0.49
   1  -3   1    8.83    0.50
   1  -3   1    9.58    0.45
  -1  -3  -1    9.49    0.50
   1  -3   1   10.02    0.48
   1   3   1    9.73    0.47
   2  -3   1   64.87    1.41
  -2  -3  -1   67.62    1.49
   2  -3   1   62.72    1.50
  -2  -3  -1   66.15    1.56
   2  -3   1   65.59    1.37
  -2  -3  -1   64.70    1.31
   2   3   1   65.70    1.38
  -2   3  -1   65.27    1.45
   3  -3   1    0.27    0.25
  -3  -3  -1    0.36    0.24
  -3  -3  -1    0.32    0.12
  -3  -3  -1    0.48    0.23
   3  -3   1    0.32    0.20
  -3   3  -1    0.44    0.23
  -3   3  -1    0.39    0.14
   3   3   1    0.89    0.26
   4  -3   1    4.25    0.37
  -4  -3  -1    4.53    0.44
   4  -3   1    4.40    0.45
  -4  -3  -1    4.53    0.43
  -4   3  -1    4.60    0.43
  -4   3  -1    3.61    0.22
   4   3   1    4.74    0.42
   5  -3   1    0.00    0.24
  -5  -3  -1   -0.30    0.19
  -5  -3  -1    0.08    0.25
   5  -3   1    0.17    0.19
  -5   3  -1    0.07    0.23
   5   3   1   -0.03    0.25
  -6  -3  -1   10.76    0.66
  -6  -3  -1   11.94    0.62
   6  -3   1   11.63    0.69
   6  -3   1   11.35    0.57
   6   3   1   12.91    0.62
  -6   3  -1   11.86    0.61
  -7  -3  -1    6.73    0.58
   7  -3   1    7.25    0.51
   7  -3   1    7.45    0.63
  -7  -3  -1    6.77    0.54
   7   3   1    7.91    0.56
  -7   3  -1    6.40    0.52
  -8  -3  -1    5.15    0.60
  -8  -3  -1    5.21    0.55
   8  -3   1    4.86    0.49
   8  -3   1    5.92    0.67
  -8   3  -1    6.18    0.62
   8   3   1    5.98    0.57
   9  -3   1   17.90    0.93
   9  -3   1   15.25    0.78
  -9  -3  -1   15.96    0.82
  -9  -3  -1   17.53    0.90
  -9   3  -1   16.40    0.82
   9   3   1   17.08    0.82
 -10  -3  -1    5.36    0.62
  10  -3   1    4.64    0.64
  10  -3   1    3.61    0.48
 -10  -3  -1    4.24    0.56
  10   3   1    5.17    0.60
 -10   3  -1    5.20    0.63
  11  -3   1    7.22    0.62
 -11  -3  -1    7.81    0.70
 -11  -3  -1    7.23    0.67
  11  -3   1    7.78    0.73
  11   3   1    8.67    0.77
 -11   3  -1    6.76    0.65
  12  -3   1    1.93    0.44
 -12  -3  -1    1.15    0.48
  12  -3   1    1.81    0.52
  12   3   1    2.90    0.58
 -12   3  -1    1.45    0.51
  13  -3   1    3.81    0.59
 -13  -3  -1    4.55    0.67
 -13   3  -1    5.11    0.73
  13   3   1    6.30    0.76
 -12  -4   1    2.76    0.64
 -12  -4   1    2.64    0.59
  12  -4  -1    3.45    0.72
  12   4  -1    3.05    0.62
 -12   4   1    1.66    0.53
  11  -4  -1    7.72    0.90
 -11  -4   1    6.72    0.79
 -11  -4   1    5.70    0.70
 -11   4   1    7.83    0.82
  11   4  -1    7.87    0.73
 -10  -4   1    1.83    0.53
 -10  -4   1    0.64    0.40
  10  -4  -1    1.30    0.51
 -10   4   1    1.33    0.46
  10   4  -1    1.34    0.48
   9  -4  -1    8.07    0.86
  -9  -4   1    8.25    0.66
  -9  -4   1    7.69    0.80
  -9   4   1    8.19    0.67
   9   4  -1    7.17    0.64
  -8  -4   1   12.58    0.75
   8  -4  -1   13.38    0.71
   8  -4  -1   12.08    0.84
  -8  -4   1   11.40    0.82
   8   4  -1   12.19    0.74
  -8   4   1   12.68    0.74
   7  -4  -1    3.32    0.58
   7  -4  -1    2.95    0.40
  -7  -4   1    2.77    0.52
  -7  -4   1    3.30    0.48
   7   4  -1    3.31    0.49
  -7   4   1    3.76    0.52
   6  -4  -1   12.19    0.62
   6  -4  -1   11.77    0.78
  -6  -4   1   12.16    0.69
  -6  -4   1   10.97    0.76
  -6   4   1   12.17    0.70
   6   4  -1   13.72    0.72
  -5  -4   1   23.38    0.89
   5  -4  -1   23.27    0.82
  -5  -4   1   24.34    1.01
   5  -4  -1   22.02    0.98
  -5   4   1   22.07    0.88
   5   4  -1   21.53    0.87
  -4  -4   1   20.69    0.91
  -4  -4   1   19.44    0.79
   4  -4  -1   20.03    0.73
   4  -4  -1   20.71    0.91
   4   4  -1   20.79    0.81
  -4   4   1   20.69    0.82
   3  -4  -1   15.85    0.62
  -3  -4   1   15.45    0.75
  -3  -4   1   14.89    0.67
   3  -4  -1   14.79    0.74
  -3   4   1   13.61    0.54
  -3   4   1   13.60    0.67
   3   4  -1   14.97    0.67
   2  -4  -1   20.44    0.79
   2  -4  -1   19.43    0.69
  -2  -4   1   19.96    0.76
   2  -4  -1   20.25    0.83
  -2  -4   1   19.51    0.65
  -2  -4   1   19.07    0.82
  -2   4   1   20.56    0.69
   2   4  -1   18.36    0.71
  -1  -4   1    3.08    0.38
   1  -4  -1    2.98    0.38
  -1  -4   1    1.99    0.30
   1  -4  -1    2.98    0.40
  -1  -4   1    2.63    0.38
   1  -4  -1    2.58    0.32
   1   4  -1    3.64    0.38
  -1   4   1    2.79    0.35
   0  -4   1   92.89    2.00
   0  -4  -1   94.48    2.08
   0  -4  -1   93.56    1.91
   0  -4  -1   95.59    2.01
   0  -4   1   92.94    2.01
   0  -4   1   96.10    2.08
   0  -4  -1   93.42    2.05
   0  -4   1   92.79    1.96
   1  -4   1   71.38    1.65
  -1  -4  -1   71.58    1.59
  -1  -4  -1   74.23    1.77
  -1  -4  -1   73.04    1.71
   1  -4   1   70.57    1.60
   1  -4   1   73.94    1.67
   1  -4   1   70.66    1.69
   1   4   1   71.61    1.56
   2  -4   1    1.91    0.29
  -2  -4  -1    2.60    0.39
   2  -4   1    1.78    0.30
   2  -4   1    1.91    0.35
  -2  -4  -1    2.26    0.37
  -2  -4  -1    1.73    0.23
  -2   4  -1    1.78    0.35
   2   4   1    1.60    0.34
  -3  -4  -1   17.18    0.80
  -3  -4  -1   18.10    0.76
   3  -4   1   16.91    0.68
   3  -4   1   17.38    0.79
  -3   4  -1   17.02    0.71
  -3   4  -1   16.14    0.58
   3   4   1   15.59    0.66
   4  -4   1    7.22    0.51
  -4  -4  -1    8.19    0.56
  -4  -4  -1    8.32    0.62
   4  -4   1    7.92    0.63
  -4   4  -1    8.44    0.55
   4   4   1    9.13    0.56
   5  -4   1   21.95    0.97
   5  -4   1   21.44    0.82
  -5  -4  -1   20.74    0.95
  -5  -4  -1   22.31    0.90
  -5   4  -1   20.26    0.83
   5   4   1   22.21    0.84
   6  -4   1   25.05    1.11
   6  -4   1   27.55    0.97
  -6  -4  -1   29.23    1.15
  -6  -4  -1   28.00    1.04
  -6   4  -1   28.03    1.01
   6   4   1   28.64    0.99
  -7  -4  -1    6.13    0.57
   7  -4   1    7.64    0.78
  -7  -4  -1    7.43    0.66
   7  -4   1    5.87    0.54
   7   4   1    6.84    0.61
  -7   4  -1    7.05    0.65
   8  -4   1    3.37    0.46
   8  -4   1    4.56    0.67
  -8  -4  -1    3.92    0.54
  -8  -4  -1    3.93    0.58
  -8   4  -1    4.60    0.57
   8   4   1    5.04    0.56
   9  -4   1   29.56    1.13
  -9  -4  -1   30.93    1.21
   9  -4   1   34.03    1.34
  -9  -4  -1   31.51    1.31
   9   4   1   30.33    1.14
  -9   4  -1   29.66    1.15
 -10  -4  -1   12.70    0.89
  10  -4   1   11.74    0.91
  10  -4   1   12.72    0.81
 -10  -4  -1   13.51    0.86
 -10   4  -1   11.06    0.78
  10   4   1   12.30    0.79
 -11  -4  -1    0.22    0.41
 -11  -4  -1    0.55    0.45
  11  -4   1    0.69    0.48
 -11   4  -1    0.16    0.38
  11   4   1    0.17    0.43
  12  -4   1    0.46    0.48
 -12  -4  -1   -0.07    0.44
 -12  -4  -1   -0.20    0.43
  12   4   1    0.35    0.45
 -12   4  -1    0.44    0.45
 -11  -5   1    0.34    0.50
  11  -5  -1    0.64    0.52
 -11  -5   1    0.37    0.53
  11   5  -1    0.14    0.48
 -11   5   1    0.11    0.42
 -10  -5   1    0.08    0.47
 -10  -5   1    0.09    0.46
  10  -5  -1    0.09    0.43
  10   5  -1   -0.37    0.45
 -10   5   1   -0.15    0.41
  -9  -5   1    0.33    0.42
  -9  -5   1    0.23    0.46
   9  -5  -1    0.30    0.42
  -9   5   1    1.17    0.44
   9   5  -1    1.10    0.49
   8  -5  -1    0.09    0.40
  -8  -5   1    1.63    0.51
  -8  -5   1    0.24    0.42
   8   5  -1    0.43    0.43
  -8   5   1    0.13    0.37
   7  -5  -1    2.11    0.54
  -7  -5   1    2.84    0.50
  -7  -5   1    2.96    0.60
   7   5  -1    2.24    0.49
  -7   5   1    2.90    0.53
   6  -5  -1    1.30    0.45
  -6  -5   1    0.44    0.38
  -6  -5   1    0.91    0.42
  -6   5   1    1.24    0.40
   6   5  -1    1.32    0.43
   5  -5  -1    4.12    0.58
  -5  -5   1    3.17    0.49
  -5  -5   1    4.15    0.61
  -5   5   1    4.22    0.56
   5   5  -1    4.09    0.52
  -4  -5   1    4.15    0.58
  -4  -5   1    4.60    0.54
   4  -5  -1    3.94    0.54
   4   5  -1    4.94    0.52
  -4   5   1    2.82    0.46
  -3  -5   1    3.12    0.47
   3  -5  -1    3.16    0.46
  -3  -5   1    2.12    0.43
   3   5  -1    3.35    0.46
  -3   5   1    2.42    0.44
  -2  -5   1    2.02    0.42
  -2  -5   1    2.99    0.47
   2  -5  -1    2.44    0.40
   2  -5  -1    3.22    0.48
  -2   5   1    2.57    0.38
  -1  -5   1    1.49    0.41
   1  -5  -1    1.15    0.40
  -1  -5   1    1.50    0.38
  -1  -5   1    1.58    0.30
   1  -5  -1    1.39    0.34
   1  -5  -1    0.93    0.30
   1   5  -1    2.40    0.40
  -1   5   1    1.40    0.34
   0  -5   1    0.41    0.30
   0  -5  -1    0.37    0.35
   0  -5   1    0.04    0.23
   0  -5   1    0.17    0.26
   0  -5   1   -0.18    0.32
   0  -5  -1    0.03    0.26
   0   5   1    0.53    0.35
   1  -5   1    1.09    0.32
  -1  -5  -1    0.61    0.33
   1  -5   1    1.11    0.31
  -1  -5  -1    0.91    0.39
  -1  -5  -1    0.60    0.27
   1  -5   1    1.67    0.42
   1  -5   1    1.10    0.33
   1   5   1    1.43    0.37
   2  -5   1    1.40    0.34
  -2  -5  -1    0.70    0.38
  -2  -5  -1    0.36    0.31
   2   5   1    0.85    0.36
  -2   5  -1    0.84    0.27
  -2   5  -1    1.18    0.35
   3  -5   1    4.18    0.46
  -3  -5  -1    3.89    0.55
  -3  -5  -1    4.14    0.54
   3  -5   1    4.01    0.54
   3   5   1    3.68    0.44
  -3   5  -1    4.14    0.53
   4  -5   1    2.08    0.44
  -4  -5  -1    2.43    0.47
  -4  -5  -1    1.87    0.47
  -4   5  -1    1.96    0.42
   4   5   1    1.73    0.42
  -5  -5  -1    4.56    0.58
  -5  -5  -1    5.02    0.66
   5  -5   1    5.62    0.67
  -5   5  -1    5.96    0.63
   5   5   1    6.39    0.59
  -6  -5  -1    2.31    0.48
   6  -5   1    1.29    0.44
  -6  -5  -1    1.61    0.45
   6   5   1    2.37    0.43
  -6   5  -1    1.06    0.39
  -7  -5  -1    0.94    0.44
   7  -5   1    0.52    0.41
  -7  -5  -1    0.25    0.41
  -7   5  -1    1.41    0.41
   7   5   1    0.34    0.39
   8  -5   1    1.88    0.54
  -8  -5  -1    1.75    0.51
  -8  -5  -1    2.23    0.54
   8   5   1    2.75    0.48
  -8   5  -1    1.78    0.45
  -9  -5  -1    0.21    0.44
  -9  -5  -1    0.97    0.50
   9  -5   1    0.19    0.40
   9   5   1    0.41    0.43
  -9   5  -1    0.10    0.39
  10  -5   1    1.14    0.57
 -10  -5  -1    0.95    0.51
 -10  -5  -1    0.23    0.50
  10   5   1    0.33    0.47
 -10   5  -1    0.92    0.50
 -11  -5  -1    0.69    0.50
 -11  -5  -1    0.44    0.54
 -11   5  -1    0.22    0.45
  11   5   1    0.44    0.48
  -9   6   1    1.74    0.57
   9   6  -1    2.18    0.61
   8  -6  -1    4.76    0.81
  -8  -6   1    4.42    0.76
  -8   6   1    3.33    0.61
   8   6  -1    4.82    0.64
   7  -6  -1    1.82    0.57
  -7  -6   1    1.85    0.55
  -7   6   1    2.44    0.56
   7   6  -1    2.39    0.57
  -6  -6   1    3.44    0.65
   6  -6  -1    4.28    0.70
  -6   6   1    4.62    0.65
   6   6  -1    4.76    0.60
   5  -6  -1    9.17    0.89
  -5  -6   1    6.77    0.80
  -5  -6   1    7.20    0.67
   5   6  -1    7.24    0.70
  -5   6   1    8.16    0.71
  -4  -6   1   12.52    0.89
   4  -6  -1   13.81    0.92
  -4  -6   1   17.11    0.89
   4   6  -1   14.28    0.82
  -4   6   1   13.11    0.82
   3  -6  -1    1.17    0.41
  -3  -6   1    0.56    0.41
  -3  -6   1    1.17    0.46
  -3   6   1    1.95    0.49
   3   6  -1    1.28    0.44
   2  -6  -1    3.05    0.52
  -2  -6   1    2.57    0.50
  -2  -6   1    3.61    0.54
  -2   6   1    2.32    0.51
  -1  -6   1    5.60    0.64
   1  -6  -1    6.69    0.64
  -1  -6   1    7.31    0.64
   1  -6  -1    7.39    0.71
  -1   6   1    6.28    0.55
   0  -6  -1   23.42    1.02
   0  -6   1   22.69    0.99
   0  -6   1   21.23    0.99
   0   6   1   21.78    0.96
   1  -6   1    4.00    0.51
  -1  -6  -1    3.20    0.56
   1  -6   1    3.16    0.56
   1   6   1    3.10    0.51
  -2  -6  -1    6.04    0.67
  -2  -6  -1    8.36    0.68
   2  -6   1    8.38    0.70
  -2   6  -1    7.42    0.67
   3  -6   1    0.86    0.39
  -3  -6  -1    1.13    0.42
  -3  -6  -1    0.34    0.45
  -3   6  -1    0.14    0.38
  -4  -6  -1   17.19    1.02
   4  -6   1   18.29    1.00
  -4  -6  -1   17.75    0.94
  -4   6  -1   18.72    0.93
   5  -6   1    1.82    0.48
  -5  -6  -1    1.89    0.54
  -5  -6  -1    1.90    0.54
  -5   6  -1    2.06    0.48
  -6  -6  -1    8.63    0.77
  -6  -6  -1    9.58    0.86
   6  -6   1    9.84    0.87
  -6   6  -1   10.42    0.77
  -7  -6  -1    8.63    0.93
  -7  -6  -1    6.99    0.79
   7  -6   1    8.28    0.94
  -7   6  -1    7.73    0.72
  -8  -6  -1    2.79    0.68
   8  -6   1    2.84    0.69
  -8  -6  -1    1.86    0.58
  -8   6  -1    1.67    0.54
  -9  -6  -1    3.86    0.72
   9   6   1    6.04    0.71
  -9   6  -1    6.76    0.82
   6  -7  -1    1.98    0.59
   5  -7  -1    2.00    0.57
  -5  -7   1    2.79    0.62
  -5   7   1    1.28    0.53
   4  -7  -1    4.51    0.70
  -4  -7   1    4.71    0.74
  -4   7   1    7.48    0.84
   3  -7  -1   14.58    0.96
  -3   7   1   13.74    0.93
   2   7  -1    0.27    0.38
  -2   7   1    2.89    0.59
   1  -7  -1    8.10    0.77
   1   7  -1    9.31    0.74
   0  -7  -1    5.00    0.71
  -1  -7  -1    1.44    0.56
   1   7   1    3.08    0.54
  -2  -7  -1   11.76    0.87
   2   7   1   14.34    0.90
  -3  -7  -1    0.37    0.53
   3  -7   1    0.91    0.42
   4  -7   1    1.98    0.52
   4   7   1    2.33    0.55
  -4   7  -1    1.98    0.56
   5  -7   1    5.42    0.76
   5   7   1    6.36    0.82
  -5   7  -1    5.99    0.78
  14   0  -2   13.46    0.89
 -14   0   2   13.26    0.85
 -13   0   2    6.09    0.69
  13   0  -2    6.29    0.71
 -12   0   2   27.45    1.09
  12   0  -2   26.55    1.07
  11   0  -2   11.21    0.69
 -11   0   2   11.26    0.69
 -10   0   2   32.58    1.08
  10   0  -2   31.80    1.07
  -9   0   2   10.00    0.58
   9   0  -2    8.72    0.51
   9   0  -2   10.14    0.60
   8   0  -2    6.44    0.48
   8   0  -2    4.90    0.41
  -8   0   2    5.66    0.38
  -8   0   2    6.62    0.47
  -7   0   2  131.63    2.55
   7   0  -2  131.27    2.49
   7   0  -2  130.71    2.49
  -7   0   2  130.35    2.47
  -6   0   2   20.40    0.68
  -6   0   2   21.77    0.63
   6   0  -2   22.46    0.70
   6   0  -2   22.21    0.67
   5   0  -2  355.92    6.04
  -5   0   2  355.88    6.03
   5   0  -2  353.57    5.86
  -5   0   2  365.61    6.03
   4   0  -2    6.98    0.34
   4   0  -2    7.37    0.37
  -4   0   2    7.60    0.31
  -4   0   2    7.20    0.34
   3   0  -2  634.18   10.15
   3   0  -2  641.70   10.53
  -3   0   2  643.25   10.42
  -3   0   2  655.94   10.53
   2   0  -2  846.28   14.34
  -2   0   2  873.13   14.24
   2   0  -2  849.60   13.75
  -2   0   2  890.76   14.18
   1   0  -2  653.09   10.70
   1   0  -2  694.98   11.12
  -1   0   2  676.57   10.93
  -1   0   2  681.29   11.06
   0   0   2  474.91    7.18
   0   0  -2  433.47    7.47
  -1   0  -2    8.93    0.23
   1   0   2    9.70    0.22
   1   0   2    8.77    0.24
  -1   0  -2    8.88    0.23
   2   0   2  532.05    8.54
   2   0   2  516.05    8.27
  -2   0  -2  533.89    8.49
   2   0   2  516.23    8.65
   3   0   2   67.23    1.25
   3   0   2   65.82    1.25
  -3   0  -2   65.95    1.28
  -3   0  -2   67.11    1.22
   4   0   2   65.87    1.32
   4   0   2   67.13    1.30
  -4   0  -2   66.42    1.26
  -4   0  -2   66.73    1.34
   5   0   2    0.12    0.16
  -5   0  -2    0.36    0.18
   5   0   2    0.00    0.17
  -5   0  -2   -0.04    0.10
  -6   0  -2   23.43    0.73
   6   0   2   22.41    0.71
  -6   0  -2   22.50    0.61
   6   0   2   22.62    0.66
  -7   0  -2    2.92    0.27
   7   0   2    2.93    0.35
   7   0   2    2.99    0.31
  -7   0  -2    2.27    0.32
  -8   0  -2   19.49    0.76
   8   0   2   19.97    0.68
   8   0   2   19.85    0.77
   9   0   2   19.44    0.82
  -9   0  -2   20.79    0.84
  10   0   2   76.50    1.87
 -10   0  -2   75.92    1.90
 -11   0  -2   18.31    0.85
  11   0   2   16.45    0.84
 -12   0  -2    5.97    0.66
  12   0   2    6.06    0.68
 -13   0  -2    5.69    0.69
  13   0   2    5.62    0.68
  14   0   2    2.38    0.55
 -14   0  -2    3.00    0.58
  14  -1  -2    0.87    0.43
 -14  -1   2    0.98    0.43
  14   1  -2    1.38    0.49
 -14   1   2    1.23    0.48
  13  -1  -2    0.08    0.32
 -13  -1   2    0.25    0.35
 -13   1   2    0.07    0.34
  13   1  -2    0.32    0.41
 -12  -1   2    3.61    0.53
  12  -1  -2    3.34    0.50
  12   1  -2    2.93    0.52
 -12   1   2    2.75    0.51
  11  -1  -2    3.25    0.49
 -11  -1   2    2.61    0.44
  11   1  -2    3.34    0.51
 -11   1   2    2.92    0.49
  10  -1  -2    1.46    0.34
 -10  -1   2    1.08    0.33
  10  -1  -2    1.29    0.36
  10   1  -2    1.29    0.37
 -10   1   2    1.23    0.35
  -9  -1   2    2.62    0.36
   9  -1  -2    2.72    0.39
   9  -1  -2    3.03    0.42
  -9  -1   2    2.55    0.38
  -9   1   2    2.26    0.39
   9   1  -2    2.43    0.40
   8  -1  -2    0.91    0.27
  -8  -1   2    0.64    0.23
  -8  -1   2    0.81    0.26
   8  -1  -2    0.35    0.23
  -8   1   2    0.80    0.28
   8   1  -2    0.51    0.25
  -7  -1   2    6.59    0.42
   7  -1  -2    6.55    0.47
  -7  -1   2    6.68    0.45
   7  -1  -2    7.93    0.47
   7   1  -2    7.20    0.48
  -7   1   2    8.02    0.47
  -7   1   2    6.82    0.31
   7   1  -2    6.96    0.35
   6  -1  -2    8.38    0.44
   6  -1  -2    6.89    0.45
  -6  -1   2    8.04    0.42
  -6  -1   2    7.38    0.44
  -6   1   2    8.49    0.46
   6   1  -2    7.42    0.47
  -6   1   2    7.99    0.31
   6   1  -2    7.44    0.33
  -5  -1   2    1.54    0.23
  -5  -1   2    1.29    0.23
   5  -1  -2    1.42    0.22
   5  -1  -2    1.35    0.25
  -5   1   2    1.64    0.16
  -5   1   2    1.69    0.26
   5   1  -2    1.72    0.27
   5   1  -2    1.24    0.15
  -4  -1   2    4.28    0.29
   4  -1  -2    3.80    0.34
   4  -1  -2    3.92    0.29
  -4  -1   2    4.38    0.32
   4   1  -2    4.00    0.35
  -4   1   2    4.10    0.19
  -4   1   2    4.06    0.31
   4   1  -2    3.84    0.21
  -3  -1   2    6.93    0.35
  -3  -1   2    7.03    0.31
   3  -1  -2    7.35    0.31
   3  -1  -2    6.59    0.38
  -3   1   2    7.20    0.35
   3   1  -2    7.32    0.25
   3   1  -2    5.94    0.38
  -3   1   2    7.11    0.23
  -2  -1   2   60.75    1.22
   2  -1  -2   59.23    1.06
  -2  -1   2   57.85    1.11
   2  -1  -2   59.90    1.22
  -2   1   2   60.85    1.07
  -2   1   2   60.76    1.18
   2   1  -2   60.22    1.17
   2   1  -2   62.13    1.06
  -1  -1   2   15.32    0.38
  -1  -1   2   15.41    0.45
  -1  -1   2   15.57    0.45
   1  -1  -2   15.47    0.34
   1  -1  -2   14.96    0.44
   1  -1  -2   15.17    0.46
   1   1  -2   15.71    0.38
  -1   1   2   15.51    0.38
   0  -1   2   12.60    0.32
   0  -1   2   12.70    0.36
   0  -1  -2   11.97    0.36
   0  -1  -2   12.14    0.38
   0  -1   2   11.81    0.37
   0  -1   2   11.92    0.36
   0   1   2   12.53    0.36
   0   1   2   12.68    0.31
  -1  -1  -2  101.94    1.81
  -1  -1  -2  104.26    1.73
   1  -1   2  102.30    1.74
  -1  -1  -2  100.93    1.84
   1  -1   2  102.38    1.76
   1  -1   2   98.31    1.83
   1   1   2   99.77    1.70
  -1   1  -2  100.53    1.75
   2  -1   2  142.73    2.38
  -2  -1  -2  138.34    2.44
   2  -1   2  135.60    2.49
  -2  -1  -2  137.89    2.49
   2   1   2  138.33    2.34
  -2   1  -2  141.00    2.41
   3  -1   2   37.14    0.83
   3  -1   2   36.90    0.89
  -3  -1  -2   36.65    0.87
  -3  -1  -2   36.84    0.85
   3   1   2   36.07    0.81
  -3   1  -2   37.12    0.84
  -4  -1  -2    8.04    0.40
  -4  -1  -2    8.21    0.39
   4  -1   2    7.87    0.39
   4  -1   2    8.24    0.42
  -4   1  -2    7.64    0.38
   4   1   2    8.46    0.40
   5  -1   2   16.47    0.58
   5  -1   2   16.99    0.62
  -5  -1  -2   15.55    0.57
  -5  -1  -2   16.80    0.59
  -5   1  -2   16.03    0.58
   5   1   2   16.49    0.58
  -6  -1  -2    6.90    0.41
  -6  -1  -2    7.01    0.43
  -6  -1  -2    7.63    0.30
   6  -1   2    7.39    0.46
   6  -1   2    7.27    0.45
   6   1   2    7.17    0.45
  -6   1  -2    7.73    0.43
   7  -1   2    2.65    0.35
   7  -1   2    2.27    0.32
  -7  -1  -2    2.00    0.31
  -7  -1  -2    1.74    0.28
   7   1   2    2.17    0.31
  -7   1  -2    1.73    0.31
  -8  -1  -2    0.20    0.19
   8  -1   2    0.24    0.23
   8  -1   2    0.40    0.23
  -8  -1  -2    0.31    0.24
   8   1   2    0.45    0.26
  -8   1  -2    0.22    0.24
   9  -1   2    0.34    0.27
  -9  -1  -2    0.51    0.26
  -9  -1  -2    0.84    0.26
   9  -1   2    0.62    0.30
  -9   1  -2    0.19    0.27
   9   1   2    0.60    0.32
  10  -1   2    0.08    0.28
  10  -1   2    0.15    0.26
 -10  -1  -2    0.36    0.29
  10   1   2    0.59    0.32
 -10   1  -2    0.44    0.30
  11  -1   2    1.74    0.41
 -11  -1  -2    0.95    0.35
 -11   1  -2    1.48    0.41
  11   1   2    1.20    0.40
  12  -1   2    0.77    0.38
 -12  -1  -2    0.83    0.36
 -12   1  -2    1.30    0.41
  12   1   2    0.97    0.43
 -13  -1  -2    1.23    0.47
  13  -1   2    2.01    0.50
  13   1   2    1.01    0.44
 -13   1  -2    0.42    0.40
  14  -1   2    0.34    0.42
 -14  -1  -2    0.24    0.43
 -14   1  -2    0.16    0.42
  14   1   2    0.42    0.45
 -14  -2   2    3.66    0.61
  14  -2  -2    4.70    0.66
 -14   2   2    3.93    0.69
  14   2  -2    3.73    0.65
  13  -2  -2    0.99    0.39
 -13  -2   2    0.92    0.41
 -13   2   2    0.47    0.41
  13   2  -2    0.83    0.47
 -12  -2   2    0.81    0.38
  12  -2  -2    0.56    0.35
  12   2  -2    0.90    0.42
 -12   2   2    1.02    0.40
  11  -2  -2    9.04    0.64
  11  -2  -2    9.20    0.70
 -11  -2   2    9.28    0.66
 -11  -2   2    9.74    0.70
  11   2  -2   10.04    0.72
 -11   2   2    8.70    0.67
  10  -2  -2   33.45    1.20
 -10  -2   2   32.98    1.14
 -10  -2   2   34.62    1.20
  10  -2  -2   34.13    1.11
  10   2  -2   33.94    1.16
 -10   2   2   32.13    1.15
  -9  -2   2   15.27    0.73
   9  -2  -2   15.99    0.72
   9  -2  -2   15.09    0.80
  -9  -2   2   15.37    0.79
  -9   2   2   14.54    0.74
   9   2  -2   15.35    0.77
   8  -2  -2    3.69    0.40
  -8  -2   2    3.46    0.42
   8  -2  -2    3.61    0.50
  -8  -2   2    3.44    0.45
   8   2  -2    4.66    0.49
  -8   2   2    4.73    0.52
   7  -2  -2   30.22    1.02
  -7  -2   2   30.30    0.93
   7  -2  -2   30.22    0.88
  -7  -2   2   30.47    1.02
   7   2  -2   30.21    0.96
  -7   2   2   30.66    0.97
   6  -2  -2   19.03    0.64
   6  -2  -2   17.36    0.75
  -6  -2   2   17.65    0.74
  -6  -2   2   19.24    0.67
   6   2  -2   17.85    0.70
  -6   2   2   17.15    0.68
  -5  -2   2   63.69    1.41
  -5  -2   2   66.79    1.57
   5  -2  -2   66.37    1.56
   5  -2  -2   63.97    1.35
  -5   2   2   65.71    1.47
   5   2  -2   65.65    1.45
   4  -2  -2   52.83    1.11
  -4  -2   2   53.06    1.31
   4  -2  -2   53.64    1.30
  -4  -2   2   53.13    1.17
  -4   2   2   52.48    1.23
   4   2  -2   52.38    1.22
  -3  -2   2   68.37    1.38
  -3  -2   2   66.70    1.50
   3  -2  -2   68.08    1.30
   3  -2  -2   65.65    1.49
   3   2  -2   67.61    1.40
  -3   2   2   67.12    1.25
   3   2  -2   68.50    1.21
  -3   2   2   67.34    1.43
   2  -2  -2   87.64    1.72
   2  -2  -2   85.53    1.76
  -2  -2   2   88.78    1.65
   2  -2  -2   87.60    1.57
  -2  -2   2   87.12    1.78
   2   2  -2   84.06    1.66
   2   2  -2   88.12    1.58
  -2   2   2   86.77    1.61
  -1  -2   2   21.79    0.58
  -1  -2   2   21.82    0.57
   1  -2  -2   20.07    0.62
  -1  -2   2   21.56    0.63
   1  -2  -2   22.51    0.55
  -1  -2   2   20.40    0.64
   1  -2  -2   20.90    0.64
  -1   2   2   22.77    0.58
   0  -2  -2    7.42    0.37
   0  -2  -2    7.64    0.34
   0  -2   2    7.04    0.38
   0  -2   2    7.85    0.35
   0  -2   2    7.52    0.37
   0  -2   2    7.48    0.39
   0  -2  -2    8.27    0.38
   0  -2  -2    7.83    0.40
   1  -2   2  191.44    3.34
  -1  -2  -2  193.04    3.39
  -1  -2  -2  197.25    3.32
   1  -2   2  185.73    3.42
   1  -2   2  195.02    3.29
   1  -2   2  193.72    3.33
  -1  -2  -2  192.15    3.45
   1   2   2  194.52    3.21
  -2  -2  -2    4.15    0.34
  -2  -2  -2    4.62    0.22
   2  -2   2    4.37    0.24
   2  -2   2    4.02    0.36
  -2  -2  -2    4.52    0.34
   2  -2   2    4.41    0.32
  -2   2  -2    4.01    0.31
   2   2   2    3.91    0.31
  -3  -2  -2   41.38    1.06
   3  -2   2   41.15    1.06
   3  -2   2   42.04    0.98
  -3  -2  -2   40.36    1.00
   3   2   2   42.26    0.96
  -3   2  -2   40.32    0.97
   4  -2   2    6.72    0.40
  -4  -2  -2    7.53    0.45
  -4  -2  -2    6.92    0.41
   4  -2   2    7.06    0.46
  -4   2  -2    7.93    0.42
   4   2   2    7.93    0.43
   5  -2   2   81.07    1.84
  -5  -2  -2   81.55    1.84
  -5  -2  -2   84.10    1.78
   5  -2   2   83.93    1.72
  -5   2  -2   83.54    1.75
   5   2   2   82.45    1.69
  -6  -2  -2   14.73    0.63
   6  -2   2   14.25    0.60
   6  -2   2   14.60    0.69
  -6  -2  -2   15.60    0.68
   6   2   2   15.85    0.64
  -6   2  -2   14.52    0.61
   7  -2   2    5.29    0.44
  -7  -2  -2    3.80    0.43
  -7  -2  -2    4.53    0.44
   7  -2   2    5.89    0.56
  -7   2  -2    5.05    0.49
   7   2   2    5.23    0.46
  -8  -2  -2   30.15    1.04
   8  -2   2   30.06    0.99
  -8  -2  -2   32.25    1.04
   8  -2   2   29.57    1.06
   8   2   2   30.29    1.00
  -8   2  -2   29.25    1.00
   9  -2   2   25.03    1.01
   9  -2   2   25.30    0.95
  -9  -2  -2   25.32    0.99
  -9  -2  -2   25.89    0.99
  -9   2  -2   24.31    0.94
   9   2   2   25.02    0.96
  10  -2   2   53.55    1.56
  10  -2   2   53.19    1.51
 -10  -2  -2   49.67    1.53
 -10  -2  -2   54.65    1.55
 -10   2  -2   50.96    1.50
  10   2   2   52.38    1.50
  11  -2   2    1.20    0.41
 -11  -2  -2    0.79    0.39
  11  -2   2    0.38    0.36
 -11   2  -2    1.19    0.44
  11   2   2    1.57    0.44
  12  -2   2    1.60    0.42
 -12  -2  -2    2.44    0.52
 -12   2  -2    2.33    0.54
  12   2   2    2.25    0.52
  13  -2   2    3.25    0.56
 -13  -2  -2    3.85    0.62
 -13   2  -2    3.93    0.65
  13   2   2    4.31    0.66
  14  -2   2    1.25    0.48
 -13  -3   2    4.57    0.66
  13  -3  -2    5.82    0.80
 -13   3   2    4.99    0.73
  13   3  -2    5.48    0.72
  12  -3  -2   15.13    0.95
 -12  -3   2   14.39    0.88
  12  -3  -2   14.66    0.84
  12   3  -2   15.36    0.90
 -12   3   2   12.86    0.85
 -11  -3   2    4.06    0.61
  11  -3  -2    5.59    0.71
  11  -3  -2    3.47    0.49
 -11  -3   2    3.73    0.54
  11   3  -2    4.78    0.64
 -11   3   2    5.30    0.66
 -10  -3   2    1.87    0.41
  10  -3  -2    1.35    0.34
  10  -3  -2    2.86    0.54
 -10  -3   2    1.90    0.48
 -10   3   2    2.35    0.48
  10   3  -2    2.40    0.50
   9  -3  -2    7.95    0.79
   9  -3  -2    5.51    0.50
  -9  -3   2    5.35    0.55
  -9  -3   2    6.05    0.67
   9   3  -2    7.58    0.66
  -9   3   2    7.28    0.70
  -8  -3   2   18.56    0.80
  -8  -3   2   17.48    0.88
   8  -3  -2   17.51    0.90
   8  -3  -2   18.30    0.75
   8   3  -2   18.31    0.83
  -8   3   2   18.06    0.82
   7  -3  -2   24.58    1.01
  -7  -3   2   25.33    1.01
  -7  -3   2   23.51    0.87
   7  -3  -2   23.41    0.82
  -7   3   2   23.22    0.89
   7   3  -2   24.57    0.91
  -6  -3   2   45.37    1.36
   6  -3  -2   43.81    1.34
  -6  -3   2   43.15    1.19
   6  -3  -2   45.32    1.14
  -6   3   2   45.42    1.25
   6   3  -2   44.40    1.23
   5  -3  -2    4.94    0.50
  -5  -3   2    4.90    0.50
   5  -3  -2    4.41    0.35
  -5  -3   2    4.13    0.39
  -5   3   2    4.87    0.47
   5   3  -2    5.24    0.47
  -4  -3   2    0.30    0.20
   4  -3  -2    0.49    0.28
   4  -3  -2    0.47    0.18
  -4  -3   2    0.01    0.23
  -4   3   2    0.19    0.12
   4   3  -2    0.14    0.27
  -4   3   2    0.19    0.23
   3  -3  -2  151.70    3.02
  -3  -3   2  152.22    3.05
   3  -3  -2  155.39    2.73
  -3  -3   2  153.30    2.86
  -3   3   2  157.66    2.94
   3   3  -2  151.48    2.83
  -3   3   2  146.09    2.74
   3   3  -2  155.93    2.69
   2  -3  -2   67.62    1.57
  -2  -3   2   68.64    1.48
  -2  -3   2   67.72    1.60
   2  -3  -2   69.59    1.53
   2  -3  -2   69.61    1.38
  -2   3   2   68.14    1.43
   2   3  -2   68.29    1.48
  -1  -3   2   34.60    0.87
   1  -3  -2   34.30    0.95
   1  -3  -2   33.23    0.95
   1  -3  -2   33.72    0.83
  -1  -3   2   33.97    0.92
  -1  -3   2   33.20    0.89
  -1  -3   2   34.87    0.98
  -1   3   2   34.80    0.89
   0  -3   2    8.01    0.43
   0  -3  -2    7.97    0.41
   0  -3   2    8.97    0.47
   0  -3  -2    8.47    0.48
   0  -3   2    8.11    0.46
   0  -3  -2    8.84    0.47
   0  -3  -2    8.43    0.46
   0  -3   2    8.28    0.45
   1  -3   2   20.20    0.68
   1  -3   2   19.98    0.65
  -1  -3  -2   20.21    0.72
   1  -3   2   19.69    0.64
   1  -3   2   19.81    0.71
  -1  -3  -2   20.02    0.62
  -1  -3  -2   19.74    0.70
   1   3   2   20.40    0.62
  -2  -3  -2  132.95    2.74
  -2  -3  -2  138.42    2.49
   2  -3   2  143.42    2.56
   2  -3   2  133.65    2.71
   2  -3   2  138.04    2.58
  -2  -3  -2  138.42    2.67
  -2   3  -2  136.98    2.60
   2   3   2  139.23    2.50
  -3  -3  -2   21.38    0.53
  -3  -3  -2   21.18    0.75
  -3  -3  -2   20.49    0.78
   3  -3   2   21.88    0.72
   3  -3   2   19.33    0.78
  -3   3  -2   22.08    0.72
   3   3   2   21.48    0.69
  -4  -3  -2   29.30    0.98
   4  -3   2   27.61    0.86
   4  -3   2   26.14    0.93
  -4  -3  -2   28.18    0.90
   4   3   2   28.07    0.84
  -4   3  -2   28.72    0.86
   5  -3   2    2.55    0.33
  -5  -3  -2    3.11    0.42
   5  -3   2    2.97    0.41
  -5  -3  -2    3.39    0.41
   5   3   2    2.86    0.35
  -5   3  -2    2.79    0.37
  -6  -3  -2   73.34    1.78
   6  -3   2   73.75    1.71
   6  -3   2   75.53    1.89
  -6  -3  -2   76.28    1.89
  -6   3  -2   74.80    1.73
   6   3   2   74.05    1.68
  -7  -3  -2    6.64    0.54
   7  -3   2    7.07    0.62
   7  -3   2    7.21    0.52
  -7  -3  -2    6.35    0.57
  -7   3  -2    7.60    0.54
   7   3   2    6.91    0.55
  -8  -3  -2   10.03    0.66
   8  -3   2    9.36    0.61
  -8  -3  -2    9.33    0.69
   8  -3   2   10.12    0.73
  -8   3  -2   10.26    0.64
   8   3   2    9.34    0.64
   9  -3   2   25.72    1.02
  -9  -3  -2   27.25    1.11
  -9  -3  -2   27.24    1.08
   9  -3   2   25.29    1.10
   9   3   2   27.04    1.02
  -9   3  -2   27.95    1.04
  10  -3   2    8.31    0.82
 -10  -3  -2    6.96    0.71
  10  -3   2    5.59    0.59
 -10  -3  -2    4.74    0.59
 -10   3  -2    6.13    0.67
  10   3   2    6.17    0.64
  11  -3   2    9.29    0.76
  11  -3   2    7.72    0.65
 -11  -3  -2    8.46    0.71
 -11  -3  -2    8.77    0.72
 -11   3  -2    8.52    0.69
  11   3   2    8.40    0.71
  12  -3   2    7.65    0.69
  12  -3   2   10.01    0.97
 -12  -3  -2    8.73    0.76
  12   3   2    8.30    0.73
 -12   3  -2    7.81    0.72
  13  -3   2    3.30    0.57
 -13  -3  -2    2.26    0.58
 -13   3  -2    2.68    0.63
  13   3   2    3.38    0.64
 -12  -4   2    0.23    0.48
 -12  -4   2    0.03    0.40
  12  -4  -2    0.12    0.43
 -12   4   2    0.32    0.42
  12   4  -2    0.06    0.46
  11  -4  -2    0.09    0.43
 -11  -4   2    0.28    0.42
 -11  -4   2    0.53    0.42
 -11   4   2    0.08    0.39
  11   4  -2    0.97    0.49
 -10  -4   2    1.26    0.48
 -10  -4   2    1.06    0.42
  10  -4  -2    1.56    0.54
  10   4  -2    1.71    0.50
 -10   4   2    1.17    0.44
   9  -4  -2    0.46    0.39
  -9  -4   2    0.01    0.37
  -9  -4   2    0.36    0.34
  -9   4   2    0.12    0.36
   9   4  -2    0.39    0.41
  -8  -4   2    0.60    0.38
   8  -4  -2    0.86    0.40
  -8  -4   2    0.47    0.34
   8   4  -2    1.45    0.44
  -8   4   2    0.66    0.37
  -7  -4   2    2.54    0.44
   7  -4  -2    3.41    0.58
  -7  -4   2    2.83    0.53
   7   4  -2    2.71    0.48
  -7   4   2    2.48    0.46
   6  -4  -2    4.83    0.45
  -6  -4   2    6.09    0.66
  -6  -4   2    5.13    0.53
   6  -4  -2    6.16    0.68
  -6   4   2    5.99    0.55
   6   4  -2    6.25    0.59
   5  -4  -2    6.82    0.62
  -5  -4   2    7.08    0.61
   5  -4  -2    6.02    0.46
  -5  -4   2    6.35    0.51
   5   4  -2    6.73    0.56
  -5   4   2    6.54    0.55
   4  -4  -2    7.02    0.60
  -4  -4   2    7.07    0.51
  -4  -4   2    7.27    0.59
   4  -4  -2    7.44    0.47
   4   4  -2    7.54    0.56
  -4   4   2    8.06    0.57
   3  -4  -2    0.38    0.21
  -3  -4   2    0.50    0.29
  -3  -4   2    0.49    0.28
   3  -4  -2    0.36    0.29
  -3   4   2    0.45    0.18
   3   4  -2    0.40    0.31
  -3   4   2    0.56    0.29
  -2  -4   2    3.65    0.35
  -2  -4   2    4.10    0.42
   2  -4  -2    3.40    0.33
   2  -4  -2    4.00    0.45
   2  -4  -2    3.93    0.45
  -2  -4   2    4.21    0.47
  -2   4   2    3.68    0.34
   2   4  -2    4.29    0.44
  -1  -4   2    0.36    0.20
  -1  -4   2    0.17    0.26
   1  -4  -2    0.22    0.31
   1  -4  -2    0.28    0.23
   1  -4  -2    0.56    0.21
  -1  -4   2    0.18    0.24
  -1  -4   2    0.06    0.24
  -1   4   2    0.44    0.21
   0  -4   2    1.98    0.32
   0  -4  -2    1.68    0.35
   0  -4  -2    1.92    0.30
   0  -4  -2    1.34    0.32
   0  -4   2    1.59    0.34
   0  -4   2    1.46    0.28
   0  -4   2    1.30    0.29
   1  -4   2    6.40    0.47
  -1  -4  -2    7.77    0.46
  -1  -4  -2    7.76    0.54
   1  -4   2    7.72    0.50
   1  -4   2    7.00    0.52
  -1  -4  -2    5.70    0.48
   1  -4   2    7.60    0.50
   1   4   2    6.18    0.45
   2  -4   2    0.60    0.27
  -2  -4  -2    1.31    0.35
  -2  -4  -2    0.85    0.29
   2  -4   2    0.86    0.26
  -2  -4  -2    1.11    0.21
   2  -4   2    0.96    0.25
   2   4   2    0.81    0.28
  -2   4  -2    1.04    0.29
   3  -4   2    2.90    0.41
  -3  -4  -2    2.95    0.43
   3  -4   2    2.24    0.33
  -3  -4  -2    2.69    0.42
   3   4   2    2.74    0.36
  -3   4  -2    3.12    0.30
  -3   4  -2    2.96    0.40
   4  -4   2    5.43    0.47
  -4  -4  -2    4.49    0.51
   4  -4   2    5.97    0.58
  -4  -4  -2    6.01    0.52
  -4   4  -2    5.81    0.48
   4   4   2    6.07    0.48
   5  -4   2    0.33    0.29
   5  -4   2   -0.08    0.23
  -5  -4  -2   -0.30    0.28
  -5  -4  -2   -0.43    0.24
   5   4   2    0.39    0.31
  -5   4  -2    0.50    0.30
   6  -4   2    2.86    0.40
   6  -4   2    3.52    0.55
  -6  -4  -2    3.17    0.50
  -6  -4  -2    3.71    0.49
  -6   4  -2    3.62    0.49
   6   4   2    4.02    0.46
   7  -4   2    0.09    0.33
  -7  -4  -2   -0.11    0.33
  -7  -4  -2    0.49    0.35
   7  -4   2   -0.09    0.25
  -7   4  -2   -0.14    0.28
   7   4   2    0.52    0.36
   8  -4   2    2.92    0.45
  -8  -4  -2    2.72    0.51
   8  -4   2    4.50    0.66
  -8  -4  -2    3.32    0.55
   8   4   2    3.95    0.51
  -8   4  -2    4.30    0.56
  -9  -4  -2    4.90    0.65
   9  -4   2    7.08    0.81
   9  -4   2    4.60    0.54
  -9  -4  -2    5.18    0.62
   9   4   2    5.21    0.60
  -9   4  -2    5.34    0.65
  10  -4   2    0.21    0.34
 -10  -4  -2    0.43    0.40
 -10  -4  -2   -0.16    0.39
  10  -4   2    0.33    0.44
 -10   4  -2    0.33    0.36
  10   4   2   -0.22    0.38
 -11  -4  -2    0.15    0.44
  11  -4   2    0.25    0.37
 -11  -4  -2   -0.32    0.39
  11  -4   2    0.25    0.45
  11   4   2    0.52    0.42
 -11   4  -2   -0.36    0.35
 -12  -4  -2    3.50    0.67
 -12  -4  -2    2.72    0.64
  12  -4   2    3.27    0.68
 -12   4  -2    3.06    0.66
  12   4   2    3.02    0.60
 -11  -5   2    6.37    0.87
  11  -5  -2    9.05    1.01
  11   5  -2    6.28    0.76
 -11   5   2    6.20    0.81
  10  -5  -2    0.80    0.51
 -10  -5   2   -0.19    0.43
  10   5  -2    0.63    0.51
 -10   5   2    0.34    0.45
  -9  -5   2   13.22    0.86
   9  -5  -2   12.72    0.95
  -9  -5   2   13.18    0.96
  -9   5   2   12.38    0.84
   9   5  -2   12.45    0.83
  -8  -5   2    0.68    0.48
   8  -5  -2    1.00    0.46
  -8  -5   2    0.14    0.41
  -8   5   2    0.84    0.43
   8   5  -2   -0.13    0.41
  -7  -5   2    0.97    0.44
  -7  -5   2    0.58    0.41
   7  -5  -2    0.25    0.40
  -7   5   2    0.71    0.40
   7   5  -2    1.10    0.44
  -6  -5   2   31.15    1.32
  -6  -5   2   31.51    1.16
   6  -5  -2   33.21    1.31
  -6   5   2   32.14    1.19
   6   5  -2   30.48    1.12
  -5  -5   2   59.64    1.64
   5  -5  -2   57.87    1.77
  -5  -5   2   59.66    1.84
   5   5  -2   57.88    1.59
  -5   5   2   61.87    1.70
  -4  -5   2   21.90    0.92
  -4  -5   2   21.53    1.03
   4  -5  -2   22.00    1.01
  -4   5   2   21.53    0.94
   4   5  -2   21.19    0.91
  -3  -5   2   79.10    1.92
   3  -5  -2   78.68    2.03
  -3  -5   2   78.35    2.09
   3   5  -2   81.03    1.89
  -3   5   2   78.25    1.98
   2  -5  -2    9.75    0.66
  -2  -5   2    9.50    0.67
   2  -5  -2   10.02    0.66
  -2  -5   2    9.90    0.63
   2   5  -2    9.70    0.64
  -2   5   2    9.68    0.57
  -1  -5   2    9.57    0.65
   1  -5  -2   10.27    0.64
  -1  -5   2    9.67    0.59
  -1  -5   2   10.54    0.64
   1  -5  -2    9.78    0.65
  -1   5   2    8.43    0.56
   1   5  -2    8.56    0.64
   0  -5   2   22.42    0.88
   0  -5  -2   23.34    0.89
   0  -5   2   21.80    0.86
   0  -5   2   23.00    0.90
   0  -5  -2   21.50    0.92
   0  -5   2   23.50    0.94
   0   5   2   24.51    0.93
  -1  -5  -2   13.32    0.74
   1  -5   2   11.30    0.70
   1  -5   2   12.16    0.68
   1  -5   2   12.67    0.68
   1  -5   2   12.01    0.66
   1   5   2   11.66    0.63
   2  -5   2   16.15    0.83
   2  -5   2   15.77    0.76
  -2  -5  -2   17.19    0.84
   2   5   2   17.79    0.74
  -2   5  -2   18.37    0.81
  -3  -5  -2   21.94    1.01
  -3  -5  -2   21.09    0.93
   3  -5   2   20.46    0.86
   3  -5   2   22.31    0.99
   3   5   2   21.08    0.82
  -3   5  -2   20.34    0.87
   4  -5   2    2.47    0.41
   4  -5   2    2.26    0.48
  -4  -5  -2    2.82    0.48
  -4  -5  -2    1.42    0.43
   4   5   2    2.32    0.42
  -4   5  -2    1.87    0.43
  -5  -5  -2    3.62    0.54
   5  -5   2    3.20    0.55
   5  -5   2    1.96    0.39
  -5  -5  -2    3.22    0.55
   5   5   2    3.90    0.48
  -5   5  -2    4.71    0.57
  -6  -5  -2   38.66    1.36
  -6  -5  -2   36.63    1.44
   6  -5   2   38.17    1.44
  -6   5  -2   39.19    1.28
   6   5   2   39.47    1.23
  -7  -5  -2    9.61    0.81
  -7  -5  -2    8.39    0.71
   7  -5   2    9.65    0.81
   7   5   2    8.57    0.67
  -7   5  -2    9.35    0.69
  -8  -5  -2   21.03    1.06
   8  -5   2   22.26    1.15
   8   5   2   22.46    0.99
  -8   5  -2   22.98    1.02
   9  -5   2    8.70    0.83
  -9  -5  -2    7.38    0.87
  -9  -5  -2    8.30    0.75
   9   5   2    7.65    0.73
  -9   5  -2    8.53    0.73
 -10  -5  -2    2.45    0.62
 -10  -5  -2    2.76    0.62
  10  -5   2    4.03    0.76
 -10   5  -2    3.47    0.63
  10   5   2    2.93    0.53
 -11  -5  -2   11.57    0.98
   9   6  -2   -0.09    0.49
  -9   6   2    0.71    0.47
  -8  -6   2    0.51    0.52
   8  -6  -2    1.95    0.62
  -8   6   2    1.26    0.53
   8   6  -2    0.42    0.51
   7  -6  -2    1.80    0.58
  -7  -6   2    2.88    0.63
  -7   6   2    1.43    0.50
   7   6  -2    1.72    0.53
   6  -6  -2    0.14    0.40
  -6  -6   2    1.13    0.47
  -6   6   2    0.04    0.42
   6   6  -2   -0.55    0.40
   5  -6  -2    2.00    0.55
  -5  -6   2    1.70    0.49
   5   6  -2    2.86    0.55
  -5   6   2    2.13    0.52
  -4  -6   2    1.13    0.44
   4  -6  -2    0.07    0.36
   4   6  -2    0.91    0.45
  -4   6   2    1.66    0.47
  -3  -6   2    1.61    0.47
   3  -6  -2    1.33    0.44
  -3  -6   2    1.90    0.50
   3   6  -2    1.76    0.49
  -3   6   2    1.94    0.50
  -2  -6   2    1.41    0.43
  -2  -6   2    1.25    0.47
   2  -6  -2    0.84    0.46
   2  -6  -2    0.83    0.38
   2   6  -2    0.63    0.42
   1  -6  -2    1.69    0.39
  -1  -6   2    1.60    0.48
   1  -6  -2    1.52    0.49
  -1  -6   2    1.21    0.40
  -1   6   2    0.93    0.34
   0  -6  -2    1.52    0.50
   0  -6   2    2.45    0.49
   0  -6   2    1.99    0.43
   0   6   2    1.54    0.39
  -1  -6  -2    5.59    0.66
   1  -6   2    3.87    0.58
   1  -6   2    5.13    0.57
   1   6   2    6.17    0.66
  -2  -6  -2    0.38    0.43
   2  -6   2    1.14    0.38
   2   6   2    1.10    0.37
  -2   6  -2    1.65    0.41
   3  -6   2    0.44    0.36
  -3  -6  -2    0.62    0.46
  -3   6  -2    0.23    0.38
   3   6   2   -0.13    0.33
   4  -6   2    2.83    0.55
  -4  -6  -2    2.87    0.55
  -4  -6  -2    3.32    0.58
  -4   6  -2    2.04    0.47
  -5  -6  -2    0.53    0.46
   5  -6   2    0.60    0.40
  -5  -6  -2    0.75    0.45
  -5   6  -2   -0.07    0.39
  -6  -6  -2    1.80    0.52
  -6  -6  -2    1.39    0.54
   6  -6   2    1.30    0.48
  -6   6  -2    1.27    0.46
  -7  -6  -2    2.51    0.59
   7  -6   2    3.20    0.69
  -7  -6  -2    1.77    0.57
  -7   6  -2    1.51    0.50
  -8  -6  -2    1.93    0.58
  -8  -6  -2    1.38    0.58
   8  -6   2    1.47    0.57
  -8   6  -2    0.67    0.47
   6  -7  -2    4.90    0.80
  -5  -7   2    6.40    0.82
   5  -7  -2    7.92    0.88
  -5   7   2    7.81    0.86
   4  -7  -2    0.55    0.46
  -4  -7   2    2.12    0.59
  -4   7   2    1.87    0.54
  -3  -7   2   10.32    0.89
   3  -7  -2   10.10    0.85
  -3   7   2   12.62    0.91
  -2  -7   2    1.32    0.47
  -2   7   2    0.26    0.47
   1  -7  -2    1.40    0.58
   1   7  -2    1.74    0.48
   0  -7  -2   11.63    0.85
   0   7   2   12.21    0.81
  -1  -7  -2    1.19    0.55
   1   7   2    1.15    0.43
  -2  -7  -2    7.67    0.82
   2   7   2    8.15    0.85
   3  -7   2    1.18    0.47
  -3  -7  -2    2.54    0.63
   3   7   2    2.59    0.55
  -4  -7  -2    1.77    0.61
   4  -7   2    1.48    0.49
   4   7   2    1.67    0.52
  -5  -7  -2    2.48    0.66
   5  -7   2    1.14    0.49
   5   7   2    1.60    0.54
 -14   0   3    0.35    0.36
  14   0  -3    1.18    0.49
 -13   0   3    0.27    0.34
  13   0  -3    0.10    0.37
 -12   0   3   -0.17    0.27
  12   0  -3    0.20    0.35
 -11   0   3   -0.32    0.22
  11   0  -3    0.66    0.34
  10   0  -3    0.86    0.30
 -10   0   3    0.29    0.26
  -9   0   3    0.14    0.23
   9   0  -3    0.18    0.19
   9   0  -3    0.43    0.25
   8   0  -3    0.67    0.26
   8   0  -3    0.13    0.18
  -8   0   3    0.05    0.21
  -8   0   3    0.07    0.15
   7   0  -3    0.07    0.21
   7   0  -3    0.01    0.17
  -7   0   3    0.30    0.15
  -7   0   3    0.29    0.20
  -6   0   3    0.58    0.22
   6   0  -3    0.43    0.18
  -6   0   3    0.43    0.15
   6   0  -3    0.41    0.22
   5   0  -3    0.55    0.19
  -5   0   3    0.43    0.14
  -5   0   3    0.53    0.19
   5   0  -3    0.60    0.17
   4   0  -3    1.06    0.18
  -4   0   3    0.79    0.16
   4   0  -3    1.17    0.19
  -4   0   3    1.09    0.16
   3   0  -3    0.87    0.18
  -3   0   3    0.84    0.17
   3   0  -3    0.99    0.16
  -3   0   3    0.72    0.13
  -2   0   3    0.16    0.11
   2   0  -3    0.12    0.14
   2   0  -3    0.20    0.14
  -2   0   3    0.21    0.10
  -1   0   3   -0.33    0.07
   1   0  -3   -0.14    0.10
   1   0  -3   -0.24    0.10
  -1   0   3   -0.33    0.06
   0   0   3   -0.07    0.06
   0   0   3   -0.09    0.06
   0   0  -3    0.01    0.06
   0   0  -3   -0.04    0.06
  -1   0  -3    0.10    0.08
  -1   0  -3    0.07    0.09
   1   0   3   -0.02    0.07
   1   0   3    0.02    0.06
  -2   0  -3   -0.62    0.13
  -2   0  -3   -0.54    0.13
   2   0   3   -0.53    0.08
   2   0   3   -0.46    0.13
   3   0   3    1.39    0.16
  -3   0  -3    1.29    0.18
   3   0   3    1.19    0.18
   3   0   3    1.07    0.13
  -4   0  -3    0.02    0.13
   4   0   3   -0.05    0.14
   4   0   3   -0.05    0.12
  -5   0  -3    0.31    0.18
   5   0   3    0.25    0.15
   5   0   3   -0.01    0.17
  -5   0  -3   -0.01    0.11
  -6   0  -3    1.00    0.24
  -6   0  -3    0.84    0.18
   6   0   3    1.09    0.25
   6   0   3    1.45    0.23
  -7   0  -3    1.25    0.26
   7   0   3    1.60    0.28
   7   0   3    1.53    0.27
  -7   0  -3    1.63    0.21
   8   0   3    0.29    0.19
   8   0   3    0.10    0.23
  -8   0  -3    0.32    0.25
  -9   0  -3    0.00    0.24
   9   0   3    0.21    0.26
 -10   0  -3    0.05    0.25
  10   0   3    0.14    0.30
 -11   0  -3    0.88    0.35
  11   0   3    0.45    0.34
  12   0   3    0.24    0.34
 -12   0  -3    0.25    0.34
  13   0   3   -0.41    0.34
 -13   0  -3   -0.06    0.32
 -14   0  -3    0.06    0.39
  14   0   3    0.46    0.42
  14  -1  -3    4.27    0.63
 -14  -1   3    3.88    0.60
  14   1  -3    5.09    0.68
 -14   1   3    5.06    0.71
 -13  -1   3    4.89    0.61
  13  -1  -3    6.85    0.71
 -13   1   3    5.12    0.66
  13   1  -3    5.84    0.68
 -12  -1   3   15.62    0.81
  12  -1  -3   12.93    0.77
 -12   1   3   13.16    0.79
  12   1  -3   13.79    0.80
 -11  -1   3    5.56    0.52
  11  -1  -3    6.10    0.61
  11   1  -3    5.57    0.61
 -11   1   3    6.09    0.64
  10  -1  -3    5.51    0.55
 -10  -1   3    4.52    0.48
  10  -1  -3    5.08    0.53
 -10  -1   3    5.35    0.54
 -10   1   3    5.14    0.58
  10   1  -3    4.56    0.53
   9  -1  -3   10.83    0.61
  -9  -1   3   11.71    0.62
  -9  -1   3   12.25    0.62
   9  -1  -3   11.45    0.64
   9   1  -3   11.57    0.66
  -9   1   3   11.68    0.63
  -8  -1   3    1.35    0.28
   8  -1  -3    1.49    0.29
   8  -1  -3    1.50    0.31
  -8  -1   3    1.65    0.29
  -8   1   3    2.15    0.36
   8   1  -3    1.82    0.34
   7  -1  -3   32.35    0.97
  -7  -1   3   34.63    0.92
  -7  -1   3   31.69    0.95
   7  -1  -3   32.43    0.90
  -7   1   3   32.34    0.76
   7   1  -3   31.61    0.77
   7   1  -3   31.70    0.94
  -7   1   3   32.09    0.95
   6  -1  -3   99.25    1.91
  -6  -1   3  105.98    1.97
   6  -1  -3   97.07    2.05
  -6  -1   3  100.90    2.05
   6   1  -3   98.80    1.83
  -6   1   3   99.69    2.01
   6   1  -3   95.57    1.95
  -6   1   3   98.83    1.82
  -5  -1   3   46.39    1.07
   5  -1  -3   50.80    1.07
  -5  -1   3   51.05    1.18
   5  -1  -3   49.59    1.18
  -5   1   3   48.57    0.97
   5   1  -3   47.93    1.12
  -5   1   3   48.86    1.13
   5   1  -3   47.89    0.97
   4  -1  -3   32.50    0.75
   4  -1  -3   32.73    0.87
  -4  -1   3   32.81    0.77
  -4  -1   3   34.03    0.86
  -4   1   3   33.47    0.69
  -4   1   3   32.42    0.82
   4   1  -3   32.66    0.68
   4   1  -3   33.81    0.84
  -3  -1   3  200.98    3.51
  -3  -1   3  201.42    3.35
   3  -1  -3  194.23    3.50
   3  -1  -3  200.61    3.24
  -3   1   3  201.24    3.33
   3   1  -3  191.47    3.35
   3   1  -3  203.19    3.32
  -3   1   3  194.09    3.43
  -2  -1   3  997.62   15.88
   2  -1  -3  961.92   15.31
   2  -1  -3  976.35   16.01
  -2  -1   3 1000.00   16.03
   2   1  -3  997.40   16.01
   2   1  -3  964.46   15.38
  -2   1   3  985.65   16.11
  -2   1   3  957.79   16.15
   1  -1  -3    8.27    0.35
  -1  -1   3    7.94    0.33
   1  -1  -3    8.59    0.34
  -1  -1   3    8.09    0.25
  -1  -1   3    8.39    0.35
   1   1  -3    8.51    0.29
  -1   1   3    8.74    0.28
   0  -1  -3   53.47    1.07
   0  -1   3   54.24    1.05
   0  -1   3   56.45    0.97
   0  -1   3   54.00    1.05
   0  -1  -3   56.34    1.06
   0   1   3   56.26    0.93
   0   1   3   56.65    1.07
   0   1  -3   55.55    1.07
   1  -1   3  279.40    4.77
   1  -1   3  284.62    4.60
  -1  -1  -3  281.42    4.67
   1  -1   3  290.43    4.67
  -1  -1  -3  286.72    4.72
  -1   1  -3  284.15    4.63
   1   1   3  278.15    4.76
   1   1   3  280.74    4.50
  -2  -1  -3  354.05    5.94
  -2  -1  -3  360.26    5.85
   2  -1   3  360.99    5.79
   2  -1   3  356.46    6.03
  -2  -1  -3  356.73    6.02
   2   1   3  357.60    5.72
  -2   1  -3  360.86    5.89
   3  -1   3  199.54    3.40
  -3  -1  -3  201.54    3.53
   3  -1   3  198.98    3.55
  -3  -1  -3  198.68    3.48
   3   1   3  199.75    3.36
  -3   1  -3  206.35    3.45
   4  -1   3   43.77    1.00
  -4  -1  -3   43.23    1.02
  -4  -1  -3   43.15    1.02
   4  -1   3   43.86    1.05
  -4   1  -3   45.61    1.00
   4   1   3   44.65    0.99
  -5  -1  -3   22.79    0.50
  -5  -1  -3   22.27    0.69
   5  -1   3   21.27    0.71
   5  -1   3   21.57    0.68
  -5  -1  -3   21.62    0.68
   5   1   3   21.49    0.68
  -5   1  -3   21.83    0.68
  -6  -1  -3   26.40    0.60
   6  -1   3   24.55    0.78
   6  -1   3   26.23    0.82
  -6  -1  -3   26.85    0.82
  -6  -1  -3   25.76    0.78
   6   1   3   25.61    0.79
  -6   1  -3   25.32    0.78
  -7  -1  -3   44.49    1.16
  -7  -1  -3   46.57    1.22
   7  -1   3   46.33    1.19
   7  -1   3   45.96    1.20
  -7   1  -3   44.86    1.19
   7   1   3   44.65    1.17
  -8  -1  -3    6.40    0.48
  -8  -1  -3    6.74    0.46
   8  -1   3    6.34    0.50
   8  -1   3    6.01    0.47
  -8   1  -3    5.78    0.48
   8   1   3    5.77    0.50
   9  -1   3    8.45    0.56
   9  -1   3    7.79    0.57
  -9  -1  -3    7.94    0.51
  -9  -1  -3    7.62    0.56
   9   1   3    7.44    0.57
  -9   1  -3    7.64    0.59
 -10  -1  -3   10.57    0.68
  10  -1   3   11.30    0.64
  10  -1   3   10.04    0.66
  10   1   3   11.14    0.69
 -10   1  -3   11.66    0.70
  11  -1   3   11.21    0.72
 -11  -1  -3   10.38    0.70
 -11   1  -3   10.91    0.70
  11   1   3   10.30    0.72
  12  -1   3   18.52    0.93
 -12  -1  -3   18.29    0.95
 -12   1  -3   17.58    0.92
  12   1   3   18.05    0.94
  13  -1   3    0.95    0.41
 -13  -1  -3    0.38    0.42
  13   1   3    0.36    0.41
 -13   1  -3    0.23    0.40
 -14  -1  -3    3.98    0.67
  14  -1   3    4.35    0.68
  14   1   3    5.20    0.70
 -14   1  -3    4.88    0.69
 -14  -2   3   -0.12    0.36
  14  -2  -3    0.06    0.36
  14   2  -3    0.03    0.46
 -14   2   3   -0.38    0.43
  13  -2  -3   -0.14    0.32
 -13  -2   3   -0.17    0.32
  13   2  -3    0.40    0.43
 -13   2   3    0.32    0.40
  12  -2  -3    0.75    0.39
  12  -2  -3    0.88    0.37
 -12  -2   3    0.62    0.36
 -12   2   3    0.96    0.43
  12   2  -3    0.51    0.41
 -11  -2   3    2.68    0.47
 -11  -2   3    1.57    0.40
  11  -2  -3    2.66    0.44
  11  -2  -3    2.65    0.51
  11   2  -3    2.32    0.49
 -11   2   3    3.07    0.53
  10  -2  -3   29.33    1.13
 -10  -2   3   30.26    1.13
  10  -2  -3   30.50    1.04
 -10  -2   3   29.50    1.07
 -10   2   3   30.99    1.09
  10   2  -3   29.60    1.08
  -9  -2   3   20.93    0.91
   9  -2  -3   20.40    0.92
  -9  -2   3   22.08    0.86
   9  -2  -3   22.02    0.83
  -9   2   3   23.02    0.90
   9   2  -3   21.25    0.89
  -8  -2   3    7.06    0.49
   8  -2  -3    7.57    0.49
   8  -2  -3    6.32    0.58
  -8  -2   3    7.50    0.57
  -8   2   3    7.16    0.54
   8   2  -3    8.45    0.59
   7  -2  -3    4.44    0.37
   7  -2  -3    5.28    0.53
  -7  -2   3    4.67    0.48
  -7  -2   3    4.55    0.40
   7   2  -3    5.70    0.49
  -7   2   3    4.60    0.44
  -6  -2   3   37.45    0.98
   6  -2  -3   34.80    1.09
   6  -2  -3   36.30    0.92
  -6  -2   3   36.35    1.10
  -6   2   3   37.11    0.76
   6   2  -3   36.71    1.03
  -6   2   3   36.49    1.03
  -5  -2   3   12.89    0.61
  -5  -2   3   12.47    0.51
   5  -2  -3   12.19    0.62
   5  -2  -3   13.19    0.49
  -5   2   3   13.88    0.38
   5   2  -3   13.26    0.61
  -5   2   3   14.73    0.59
   4  -2  -3   28.10    0.70
  -4  -2   3   28.93    0.75
   4  -2  -3   27.91    0.88
  -4  -2   3   28.46    0.87
  -4   2   3   27.78    0.82
   4   2  -3   28.67    0.83
  -4   2   3   28.18    0.62
  -3  -2   3   20.15    0.59
   3  -2  -3   20.81    0.54
  -3  -2   3   20.99    0.70
   3  -2  -3   20.47    0.70
   3   2  -3   20.75    0.49
  -3   2   3   19.38    0.65
  -3   2   3   20.80    0.51
   3   2  -3   20.52    0.68
   2  -2  -3   59.06    1.34
   2  -2  -3   61.20    1.31
   2  -2  -3   63.68    1.14
  -2  -2   3   61.00    1.36
  -2  -2   3   59.21    1.21
  -2   2   3   61.99    1.21
   2   2  -3   61.27    1.29
   2   2  -3   61.05    1.18
  -1  -2   3   57.07    1.26
   1  -2  -3   58.93    1.07
   1  -2  -3   57.82    1.24
  -1  -2   3   56.72    1.14
   1  -2  -3   55.98    1.23
  -1  -2   3   57.54    1.21
  -1   2   3   57.34    1.18
   1   2  -3   58.51    1.17
   0  -2   3   58.74    1.14
   0  -2   3   57.22    1.21
   0  -2  -3   57.85    1.20
   0  -2   3   59.03    1.22
   0  -2  -3   57.72    1.24
   0  -2   3   55.10    1.20
   0   2   3   57.92    1.22
   0   2   3   58.17    1.07
   1  -2   3   48.65    1.07
  -1  -2  -3   47.71    1.11
   1  -2   3   45.79    1.09
   1  -2   3   49.20    1.02
  -1  -2  -3   46.90    1.09
  -1  -2  -3   50.52    1.01
   1   2   3   49.13    0.97
  -1   2  -3   47.93    1.01
  -2  -2  -3    0.82    0.21
   2  -2   3    0.83    0.20
   2  -2   3    0.92    0.22
  -2  -2  -3    0.59    0.14
   2  -2   3    0.91    0.14
  -2  -2  -3    1.07    0.22
   2   2   3    1.22    0.21
  -2   2  -3    0.93    0.19
  -3  -2  -3   91.54    1.86
   3  -2   3   90.65    1.91
   3  -2   3   93.55    1.81
  -3  -2  -3   94.25    1.93
   3   2   3   91.50    1.74
  -3   2  -3   93.51    1.80
  -4  -2  -3   14.66    0.61
   4  -2   3   14.19    0.62
  -4  -2  -3   14.27    0.59
   4  -2   3   14.87    0.56
  -4   2  -3   14.90    0.55
   4   2   3   16.42    0.57
   5  -2   3   32.12    0.99
  -5  -2  -3   32.43    0.94
  -5  -2  -3   32.48    0.98
   5  -2   3   32.57    0.91
   5   2   3   32.75    0.89
  -5   2  -3   32.75    0.91
  -6  -2  -3   11.32    0.58
   6  -2   3   11.82    0.56
  -6  -2  -3   10.78    0.58
   6  -2   3   12.08    0.63
   6   2   3   11.93    0.56
  -6   2  -3   11.72    0.55
   7  -2   3    0.96    0.28
  -7  -2  -3    1.83    0.33
  -7  -2  -3    1.61    0.32
   7  -2   3    2.14    0.40
  -7   2  -3    1.57    0.32
   7   2   3    1.65    0.33
  -8  -2  -3   27.54    0.98
   8  -2   3   26.35    0.94
  -8  -2  -3   27.49    0.98
   8  -2   3   27.04    1.01
  -8   2  -3   25.40    0.93
   8   2   3   26.93    0.94
   9  -2   3    3.38    0.45
   9  -2   3    3.87    0.52
  -9  -2  -3    3.34    0.46
  -9  -2  -3    4.11    0.51
   9   2   3    5.03    0.53
  -9   2  -3    5.37    0.59
 -10  -2  -3   17.71    0.86
  10  -2   3   16.67    0.83
 -10  -2  -3   17.41    0.85
  10  -2   3   16.99    0.86
 -10   2  -3   17.19    0.85
  10   2   3   17.52    0.85
  11  -2   3    2.86    0.50
 -11  -2  -3    2.62    0.49
  11  -2   3    3.39    0.52
  11   2   3    3.25    0.52
 -11   2  -3    3.14    0.54
 -12  -2  -3    0.28    0.36
  12  -2   3    0.50    0.36
  12   2   3    0.08    0.39
 -12   2  -3    0.27    0.38
 -13  -2  -3    0.19    0.42
  13  -2   3    0.77    0.42
 -13   2  -3    0.65    0.47
  13   2   3    0.23    0.42
  13  -3  -3    0.54    0.48
 -13  -3   3    1.59    0.49
  13   3  -3    0.38    0.45
 -13   3   3    0.65    0.48
  12  -3  -3    7.54    0.83
 -12  -3   3    7.53    0.81
 -12  -3   3    6.95    0.74
 -12   3   3    7.56    0.81
  12   3  -3    7.98    0.78
 -11  -3   3    0.37    0.38
  11  -3  -3    0.29    0.31
 -11  -3   3    0.81    0.37
  11  -3  -3    0.69    0.43
 -11   3   3    0.13    0.35
  11   3  -3    0.24    0.40
 -10  -3   3    0.70    0.31
  10  -3  -3    0.11    0.26
 -10  -3   3   -0.02    0.33
  10  -3  -3    0.39    0.39
 -10   3   3    0.38    0.37
  10   3  -3    0.50    0.39
  -9  -3   3    4.38    0.51
   9  -3  -3    3.77    0.44
   9  -3  -3    6.13    0.69
  -9  -3   3    3.74    0.56
   9   3  -3    4.23    0.55
  -9   3   3    5.92    0.65
   8  -3  -3   31.96    1.00
  -8  -3   3   31.95    1.07
  -8  -3   3   33.71    1.22
   8  -3  -3   33.13    1.22
  -8   3   3   33.67    1.12
   8   3  -3   33.45    1.11
   7  -3  -3    2.27    0.32
   7  -3  -3    2.81    0.46
  -7  -3   3    3.39    0.48
  -7  -3   3    2.84    0.39
  -7   3   3    3.05    0.44
   7   3  -3    3.15    0.44
   6  -3  -3   26.87    1.01
  -6  -3   3   25.25    0.85
  -6  -3   3   27.71    1.02
   6  -3  -3   25.84    0.80
  -6   3   3   24.50    0.89
   6   3  -3   25.51    0.91
  -5  -3   3    5.16    0.41
   5  -3  -3    5.16    0.49
   5  -3  -3    6.13    0.39
  -5  -3   3    6.25    0.51
  -5   3   3    6.24    0.28
  -5   3   3    6.77    0.48
   5   3  -3    6.30    0.51
   4  -3  -3   18.37    0.77
  -4  -3   3   18.60    0.66
  -4  -3   3   18.68    0.78
   4  -3  -3   17.48    0.59
   4   3  -3   16.83    0.71
  -4   3   3   17.08    0.50
  -4   3   3   17.31    0.70
   3  -3  -3   44.08    1.22
   3  -3  -3   46.40    1.02
  -3  -3   3   47.25    1.11
  -3  -3   3   44.02    1.24
   3   3  -3   46.15    0.98
  -3   3   3   46.86    1.20
  -3   3   3   43.49    1.01
   3   3  -3   45.23    1.15
  -2  -3   3   43.47    1.04
   2  -3  -3   41.20    1.13
   2  -3  -3   43.50    1.12
   2  -3  -3   42.30    0.95
  -2  -3   3   42.10    1.16
   2   3  -3   42.66    1.09
   2   3  -3   44.23    0.99
  -2   3   3   40.81    0.99
   1  -3  -3    4.92    0.43
  -1  -3   3    4.06    0.34
  -1  -3   3    4.20    0.37
   1  -3  -3    4.12    0.39
   1  -3  -3    4.26    0.32
  -1  -3   3    4.33    0.34
  -1  -3   3    4.28    0.40
  -1   3   3    4.86    0.34
   0  -3   3   58.69    1.33
   0  -3   3   59.02    1.35
   0  -3   3   59.84    1.28
   0  -3  -3   57.82    1.37
   0  -3  -3   60.02    1.32
   0  -3   3   57.51    1.32
   0   3   3   57.69    1.19
   0   3   3   55.81    1.33
  -1  -3  -3    8.44    0.49
   1  -3   3    8.16    0.49
   1  -3   3    8.77    0.48
  -1  -3  -3    7.74    0.40
   1  -3   3    7.90    0.43
  -1  -3  -3    7.93    0.47
   1  -3   3    8.82    0.43
   1   3   3    8.40    0.42
  -2  -3  -3   36.72    1.01
  -2  -3  -3   34.48    0.83
  -2  -3  -3   35.70    1.05
   2  -3   3   36.37    0.89
   2  -3   3   36.00    1.03
   2  -3   3   37.39    0.99
   2   3   3   35.52    0.88
  -2   3  -3   35.71    0.93
   3  -3   3   14.47    0.67
   3  -3   3   14.60    0.61
  -3  -3  -3   14.49    0.64
  -3  -3  -3   14.58    0.66
  -3  -3  -3   15.01    0.44
  -3   3  -3   14.91    0.58
   3   3   3   14.62    0.56
   4  -3   3   20.12    0.74
  -4  -3  -3   19.79    0.80
  -4  -3  -3   20.67    0.77
   4  -3   3   19.18    0.80
  -4   3  -3   21.01    0.71
   4   3   3   21.11    0.69
  -5  -3  -3    4.89    0.50
   5  -3   3    5.36    0.50
  -5  -3  -3    4.74    0.44
   5  -3   3    5.17    0.43
  -5   3  -3    4.24    0.40
   5   3   3    5.14    0.43
  -6  -3  -3   15.42    0.73
   6  -3   3   14.87    0.79
   6  -3   3   15.41    0.70
  -6  -3  -3   15.79    0.78
  -6   3  -3   16.35    0.70
   6   3   3   15.76    0.69
   7  -3   3    0.04    0.25
  -7  -3  -3    0.40    0.29
  -7  -3  -3    0.37    0.30
   7  -3   3    0.32    0.31
   7   3   3    0.11    0.29
  -7   3  -3    0.31    0.27
   8  -3   3    0.83    0.31
   8  -3   3    0.83    0.36
  -8  -3  -3    0.22    0.31
  -8  -3  -3    0.37    0.35
  -8   3  -3    0.63    0.35
   8   3   3    0.80    0.34
   9  -3   3    4.22    0.60
  -9  -3  -3    4.29    0.57
  -9  -3  -3    3.27    0.52
   9  -3   3    3.42    0.47
  -9   3  -3    4.49    0.57
   9   3   3    3.89    0.51
  10  -3   3    1.62    0.40
  10  -3   3    2.65    0.54
 -10  -3  -3    2.53    0.50
 -10  -3  -3    2.54    0.49
 -10   3  -3    2.28    0.50
  10   3   3    2.38    0.47
  11  -3   3    1.46    0.47
 -11  -3  -3    1.54    0.49
  11  -3   3    1.43    0.43
 -11  -3  -3    1.43    0.47
 -11   3  -3    2.35    0.54
  11   3   3    1.50    0.46
  12  -3   3    3.83    0.56
 -12  -3  -3    5.10    0.69
  12  -3   3    5.19    0.72
  12   3   3    4.57    0.64
 -12   3  -3    3.74    0.66
  13  -3   3    0.89    0.44
 -13  -3  -3    0.81    0.51
 -13   3  -3    1.80    0.58
  13   3   3    0.63    0.45
  12  -4  -3    3.64    0.72
 -12  -4   3    2.67    0.57
 -12  -4   3    4.00    0.72
 -12   4   3    4.38    0.71
  12   4  -3    3.68    0.66
 -11  -4   3    2.66    0.60
  11  -4  -3    2.77    0.65
 -11  -4   3    2.10    0.50
 -11   4   3    2.80    0.59
  11   4  -3    3.02    0.60
 -10  -4   3   25.20    1.10
  10  -4  -3   26.10    1.22
 -10  -4   3   25.61    1.23
 -10   4   3   23.56    1.08
  10   4  -3   24.75    1.08
  -9  -4   3    3.72    0.53
   9  -4  -3    5.36    0.72
  -9  -4   3    4.00    0.63
   9   4  -3    4.16    0.58
  -9   4   3    3.92    0.57
  -8  -4   3    9.29    0.75
  -8  -4   3    9.63    0.65
   8  -4  -3    8.34    0.75
  -8   4   3    7.94    0.63
   8   4  -3    8.73    0.67
  -7  -4   3    6.40    0.56
   7  -4  -3    8.06    0.79
  -7  -4   3    6.92    0.66
  -7   4   3    7.19    0.59
   7   4  -3    6.58    0.61
  -6  -4   3   40.35    1.38
   6  -4  -3   37.65    1.32
  -6  -4   3   37.35    1.16
  -6   4   3   37.05    1.21
   6   4  -3   38.29    1.20
  -5  -4   3    1.83    0.41
  -5  -4   3    1.63    0.33
   5  -4  -3    1.63    0.44
  -5   4   3    1.70    0.40
   5   4  -3    1.84    0.41
   4  -4  -3   43.55    1.34
  -4  -4   3   44.32    1.21
  -4  -4   3   43.90    1.37
  -4   4   3   42.48    1.26
   4   4  -3   42.34    1.22
  -3  -4   3    5.24    0.43
   3  -4  -3    4.39    0.38
  -3  -4   3    5.11    0.54
   3  -4  -3    5.23    0.54
   3   4  -3    6.86    0.55
  -3   4   3    5.20    0.36
  -3   4   3    5.19    0.50
  -2  -4   3   17.15    0.77
  -2  -4   3   15.16    0.65
   2  -4  -3   15.61    0.73
   2  -4  -3   15.99    0.59
   2  -4  -3   14.12    0.69
  -2   4   3   15.36    0.61
   2   4  -3   15.90    0.61
   2   4  -3   15.97    0.70
  -1  -4   3   77.21    1.76
  -1  -4   3   79.28    1.73
  -1  -4   3   78.99    1.86
   1  -4  -3   76.39    1.81
  -1  -4   3   77.83    1.71
   1  -4  -3   79.67    1.61
   1  -4  -3   78.04    1.80
  -1   4   3   76.34    1.74
   0  -4   3   37.60    1.07
   0  -4   3   37.42    1.04
   0  -4  -3   38.93    1.14
   0  -4  -3   38.23    1.07
   0  -4   3   36.53    1.09
   0  -4   3   37.30    1.10
   0   4   3   37.35    1.09
   0   4   3   37.22    0.96
   1  -4   3  156.66    2.97
   1  -4   3  147.99    3.00
  -1  -4  -3  148.48    3.01
  -1  -4  -3  149.92    3.07
   1  -4   3  145.61    2.89
   1  -4   3  149.10    2.89
  -1  -4  -3  152.44    2.88
   1   4   3  152.51    2.75
   2  -4   3   67.75    1.62
   2  -4   3   68.68    1.71
   2  -4   3   72.92    1.59
  -2  -4  -3   67.93    1.70
  -2  -4  -3   71.92    1.79
  -2  -4  -3   70.66    1.50
  -2   4  -3   68.61    1.60
   2   4   3   69.93    1.52
  -3  -4  -3    2.91    0.43
  -3  -4  -3    2.80    0.43
   3  -4   3    2.44    0.28
   3  -4   3    1.98    0.33
   3  -4   3    2.75    0.41
   3   4   3    2.69    0.33
  -3   4  -3    2.31    0.36
  -4  -4  -3   21.03    0.87
   4  -4   3   21.45    0.93
  -4  -4  -3   21.67    0.94
   4  -4   3   21.50    0.84
  -4   4  -3   22.33    0.82
   4   4   3   21.26    0.77
  -5  -4  -3    1.77    0.39
  -5  -4  -3    1.06    0.37
   5  -4   3    1.08    0.33
   5  -4   3    1.97    0.43
  -5   4  -3    1.36    0.36
   5   4   3    1.70    0.36
  -6  -4  -3    8.74    0.68
  -6  -4  -3    9.50    0.65
   6  -4   3    8.95    0.61
   6  -4   3    8.95    0.72
  -6   4  -3    9.08    0.59
   6   4   3    9.27    0.62
  -7  -4  -3    7.17    0.62
   7  -4   3    7.09    0.66
   7  -4   3    6.99    0.59
  -7  -4  -3    7.29    0.66
  -7   4  -3    7.44    0.58
   7   4   3    7.92    0.61
   8  -4   3   22.75    0.98
   8  -4   3   23.76    1.10
  -8  -4  -3   22.76    1.08
  -8  -4  -3   22.32    1.02
   8   4   3   22.39    0.94
  -8   4  -3   23.03    0.97
   9  -4   3    3.47    0.62
  -9  -4  -3    2.22    0.51
   9  -4   3    1.59    0.42
  -9  -4  -3    1.91    0.50
   9   4   3    2.81    0.49
  -9   4  -3    2.00    0.46
 -10  -4  -3    2.93    0.58
  10  -4   3    2.82    0.49
  10  -4   3    4.60    0.74
 -10  -4  -3    2.64    0.60
 -10   4  -3    3.35    0.59
  10   4   3    3.40    0.54
 -11  -4  -3   13.75    0.95
  11  -4   3   13.13    0.88
  11  -4   3   12.44    0.92
 -11  -4  -3   12.36    0.92
  11   4   3   11.89    0.83
 -11   4  -3   11.53    0.83
  12  -4   3    8.52    0.96
  12  -4   3    6.38    0.72
 -12  -4  -3    5.79    0.79
  12   4   3    7.26    0.76
 -12   4  -3    7.79    0.86
 -11  -5   3    0.76    0.52
  11  -5  -3   -0.21    0.44
 -11   5   3    0.13    0.47
  11   5  -3    0.59    0.51
 -10  -5   3    0.58    0.48
  10  -5  -3    0.57    0.49
  10   5  -3    0.43    0.47
 -10   5   3    0.64    0.48
  -9  -5   3    1.51    0.54
   9  -5  -3    0.64    0.42
   9   5  -3    1.14    0.49
  -9   5   3    0.27    0.37
  -8  -5   3    0.68    0.44
   8  -5  -3    0.16    0.39
   8   5  -3    0.07    0.41
  -8   5   3    0.25    0.39
  -7  -5   3    2.01    0.49
  -7  -5   3    1.03    0.43
   7  -5  -3    1.39    0.47
   7   5  -3    1.25    0.46
  -7   5   3    1.03    0.42
  -6  -5   3    1.13    0.43
  -6  -5   3   -0.14    0.34
   6  -5  -3    0.39    0.38
   6   5  -3    0.52    0.41
  -6   5   3    1.11    0.42
   5  -5  -3    2.29    0.51
  -5  -5   3    2.99    0.45
  -5  -5   3    2.59    0.49
  -5   5   3    2.16    0.44
   5   5  -3    2.65    0.48
  -4  -5   3    3.14    0.46
   4  -5  -3    2.71    0.50
  -4  -5   3    2.80    0.50
  -4   5   3    2.70    0.48
   4   5  -3    2.45    0.47
  -3  -5   3    2.20    0.43
   3  -5  -3    2.47    0.45
  -3  -5   3    3.51    0.51
   3   5  -3    2.67    0.48
  -3   5   3    3.02    0.50
  -2  -5   3    5.34    0.51
   2  -5  -3    5.68    0.60
  -2  -5   3    4.32    0.54
   2  -5  -3    5.46    0.57
  -2   5   3    5.57    0.47
   2   5  -3    6.42    0.61
  -1  -5   3    3.98    0.48
  -1  -5   3    2.81    0.37
  -1  -5   3    2.89    0.46
   1  -5  -3    4.09    0.48
   1  -5  -3    4.24    0.54
  -1   5   3    5.03    0.47
   0  -5   3    0.63    0.34
   0  -5  -3    1.24    0.41
   0  -5   3    0.92    0.32
   0  -5  -3    0.55    0.29
   0  -5   3    1.15    0.33
   0  -5   3    0.91    0.29
   0   5   3    0.90    0.30
   1  -5   3    0.41    0.30
   1  -5   3    0.45    0.30
   1  -5   3    0.42    0.27
   1  -5   3    0.84    0.36
  -1  -5  -3    0.56    0.39
   1   5   3    0.44    0.29
  -2  -5  -3    1.03    0.40
   2  -5   3    1.13    0.35
   2  -5   3    1.17    0.33
   2   5   3    1.04    0.34
  -2   5  -3    1.21    0.35
  -3  -5  -3    0.95    0.39
   3  -5   3    1.32    0.38
   3  -5   3    1.68    0.38
  -3  -5  -3    1.55    0.45
  -3   5  -3    2.03    0.40
   3   5   3    2.47    0.37
  -4  -5  -3    0.65    0.42
  -4  -5  -3    1.11    0.43
   4  -5   3    0.64    0.34
   4  -5   3    1.01    0.40
   4   5   3    1.21    0.38
  -4   5  -3    1.05    0.37
  -5  -5  -3    0.40    0.37
  -5  -5  -3    0.87    0.41
   5  -5   3    0.27    0.34
   5  -5   3    0.08    0.30
   5   5   3    1.14    0.38
  -5   5  -3   -0.08    0.32
   6  -5   3    0.71    0.35
  -6  -5  -3    1.36    0.47
  -6  -5  -3    0.64    0.40
   6  -5   3    1.01    0.41
   6   5   3    1.51    0.41
  -6   5  -3    1.33    0.41
  -7  -5  -3    0.89    0.45
  -7  -5  -3    1.59    0.48
   7  -5   3    0.56    0.36
   7  -5   3    1.20    0.43
  -7   5  -3    0.67    0.37
   7   5   3    1.54    0.44
  -8  -5  -3   -0.22    0.40
   8  -5   3    0.29    0.45
  -8  -5  -3   -0.23    0.37
  -8   5  -3    0.60    0.39
   8   5   3    0.51    0.40
  -9  -5  -3    1.38    0.53
  -9  -5  -3    1.58    0.55
   9  -5   3    1.49    0.55
  -9   5  -3    0.39    0.43
   9   5   3    1.82    0.50
 -10  -5  -3   -0.10    0.48
 -10  -5  -3    0.74    0.52
  10  -5   3   -0.02    0.48
  10   5   3   -0.11    0.42
 -10   5  -3    0.43    0.44
   9   6  -3   -0.26    0.49
  -9   6   3    1.23    0.55
   8  -6  -3    2.42    0.65
  -8  -6   3    1.85    0.60
  -8   6   3    1.69    0.52
   8   6  -3    1.58    0.53
   7  -6  -3    8.28    0.98
  -7  -6   3    7.61    0.92
  -7   6   3    7.90    0.74
   7   6  -3    8.15    0.75
   6  -6  -3    2.18    0.57
  -6  -6   3    2.18    0.56
  -6   6   3    1.38    0.48
   6   6  -3    2.37    0.56
   5  -6  -3    8.42    0.82
  -5  -6   3    5.74    0.71
  -5   6   3    8.33    0.73
   5   6  -3    8.05    0.70
  -4  -6   3    3.68    0.62
   4  -6  -3    4.38    0.65
   4   6  -3    3.51    0.58
  -4   6   3    3.09    0.56
  -3  -6   3    2.35    0.53
   3  -6  -3    3.55    0.58
   3   6  -3    2.26    0.53
  -3   6   3    3.84    0.64
  -2  -6   3    4.06    0.57
   2  -6  -3    4.60    0.59
   2  -6  -3    5.89    0.69
   2   6  -3    2.62    0.54
  -1  -6   3   23.59    1.07
   1  -6  -3   25.58    1.06
   1  -6  -3   23.19    1.05
  -1   6   3   24.87    1.00
   1   6  -3   25.54    1.02
   0  -6   3    1.98    0.48
   0  -6   3    2.92    0.48
   0  -6  -3    2.47    0.54
   0  -6   3    2.91    0.49
   0   6   3    2.71    0.48
   1  -6   3    9.89    0.71
  -1  -6  -3   10.03    0.74
  -1   6  -3    9.33    0.70
   1   6   3   10.21    0.70
  -2  -6  -3   15.84    0.89
   2  -6   3   16.79    0.90
  -2   6  -3   15.40    0.83
   2   6   3   17.49    0.91
   3  -6   3    0.47    0.35
  -3  -6  -3    1.22    0.50
  -3   6  -3    0.65    0.39
   3   6   3    0.65    0.38
  -4  -6  -3    3.62    0.62
   4  -6   3    5.82    0.70
  -4   6  -3    6.23    0.68
   4   6   3    6.22    0.74
   5  -6   3    2.36    0.55
  -5  -6  -3    2.32    0.56
  -5   6  -3    1.94    0.49
   5   6   3    1.50    0.48
  -6  -6  -3    7.28    0.80
   6  -6   3    7.25    0.84
   6   6   3    6.76    0.79
  -6   6  -3    7.90    0.78
   7  -6   3    3.35    0.66
  -7  -6  -3    3.68    0.68
   7   6   3    4.65    0.69
  -7   6  -3    5.05    0.66
   8  -6   3    6.48    0.88
  -8  -6  -3    5.79    0.79
   8   6   3    6.74    0.84
  -8   6  -3    7.02    0.78
   6  -7  -3    3.90    0.72
   5  -7  -3    7.14    0.86
  -5  -7   3    6.81    0.89
  -5   7   3    7.62    0.87
  -4  -7   3    1.10    0.51
   4  -7  -3    0.44    0.47
  -4   7   3    1.68    0.57
  -3  -7   3    3.88    0.64
   3  -7  -3    4.79    0.68
  -3   7   3    3.94    0.65
  -2  -7   3    5.96    0.75
  -2   7   3   10.00    0.97
  -1  -7   3    0.33    0.44
   1  -7  -3    0.21    0.51
   0  -7  -3    5.64    0.73
   0   7   3    6.67    0.74
  -1  -7  -3    3.56    0.67
   1   7   3    4.91    0.66
  -2  -7  -3    0.67    0.53
   2   7   3    0.78    0.42
   3  -7   3    6.68    0.77
  -3  -7  -3    7.42    0.84
   3   7   3    4.51    0.64
  -4  -7  -3    4.97    0.72
   4  -7   3    2.35    0.55
   4   7   3    5.10    0.73
  -5  -7  -3    0.85    0.62
   5  -7   3    1.10    0.50
   5   7   3    0.16    0.41
 -14   0   4   -0.34    0.29
  14   0  -4    0.84    0.46
 -13   0   4   -0.05    0.32
  13   0  -4    0.42    0.40
  12   0  -4   -0.19    0.32
 -12   0   4    0.57    0.34
  11   0  -4    1.72    0.40
 -11   0   4    2.09    0.42
  10   0  -4   24.64    0.92
 -10   0   4   26.53    0.95
   9   0  -4   18.30    0.75
  -9   0   4   17.64    0.75
  -9   0   4   17.22    0.67
   9   0  -4   17.85    0.70
   8   0  -4  145.76    2.79
   8   0  -4  143.88    2.77
  -8   0   4  147.43    2.84
  -8   0   4  143.85    2.77
  -7   0   4   28.91    0.85
  -7   0   4   30.02    0.81
   7   0  -4   27.90    0.85
   7   0  -4   27.96    0.83
   6   0  -4  151.84    2.81
   6   0  -4  155.17    2.88
  -6   0   4  157.43    2.88
  -6   0   4  163.97    2.88
  -5   0   4  184.31    3.23
   5   0  -4  177.31    3.15
  -5   0   4  186.20    3.25
   5   0  -4  183.41    3.25
  -4   0   4    3.32    0.26
   4   0  -4    3.96    0.28
   4   0  -4    4.10    0.28
  -4   0   4    2.79    0.27
   3   0  -4    2.48    0.21
   3   0  -4    2.70    0.22
  -3   0   4    2.40    0.21
  -3   0   4    2.53    0.21
   2   0  -4   12.66    0.38
  -2   0   4   13.19    0.37
   2   0  -4   12.55    0.41
  -2   0   4   13.00    0.36
   1   0  -4  130.45    2.25
  -1   0   4  129.43    2.13
  -1   0   4  133.00    2.24
   0   0  -4  424.31    7.07
   0   0  -4  433.55    7.21
   0   0   4  437.96    6.91
   0   0   4  465.75    7.21
   1   0   4    3.82    0.19
  -1   0  -4    3.50    0.22
   1   0   4    3.43    0.23
  -1   0  -4    3.73    0.23
   2   0   4    3.37    0.22
   2   0   4    3.33    0.18
  -2   0  -4    3.02    0.24
  -2   0  -4    3.44    0.23
  -3   0  -4   51.16    1.04
   3   0   4   51.70    0.98
   3   0   4   50.14    1.04
  -3   0  -4   50.78    1.05
   4   0   4   29.43    0.65
   4   0   4   28.80    0.75
  -4   0  -4   28.65    0.72
  -4   0  -4   29.37    0.75
   5   0   4   57.22    1.14
   5   0   4   56.66    1.20
   5   0   4   55.01    1.25
  -5   0  -4   59.45    1.28
  -6   0  -4    2.38    0.31
   6   0   4    2.62    0.29
   6   0   4    2.55    0.31
   6   0   4    2.39    0.22
  -7   0  -4   78.18    1.74
   7   0   4   78.61    1.72
   7   0   4   76.26    1.61
   7   0   4   78.27    1.54
   8   0   4    7.63    0.53
   8   0   4    6.91    0.42
  -8   0  -4    6.72    0.50
  -9   0  -4   27.08    0.96
   9   0   4   26.91    0.97
  10   0   4   -0.34    0.26
 -10   0  -4   -0.40    0.22
 -11   0  -4    2.68    0.48
  11   0   4    3.90    0.54
  12   0   4    3.76    0.57
 -12   0  -4    3.48    0.54
 -13   0  -4    6.32    0.72
  13   0   4    7.42    0.78
  14   0   4   12.80    0.90
 -14   0  -4   13.28    0.90
  14  -1  -4    0.41    0.38
 -14  -1   4   -0.03    0.37
 -14   1   4    0.68    0.41
  14   1  -4    0.93    0.47
 -13  -1   4    1.44    0.40
  13  -1  -4    2.37    0.48
 -13   1   4    2.03    0.47
  13   1  -4    2.04    0.50
 -12  -1   4    0.01    0.27
  12  -1  -4    0.52    0.34
 -12   1   4    0.13    0.33
  12   1  -4    0.15    0.38
 -11  -1   4   -0.07    0.25
  11  -1  -4    0.29    0.31
 -11   1   4    0.38    0.32
  11   1  -4    0.55    0.35
  10  -1  -4    0.83    0.30
 -10  -1   4    0.53    0.29
 -10  -1   4    1.15    0.31
  10  -1  -4    1.05    0.33
 -10   1   4    0.83    0.32
  10   1  -4    1.01    0.35
   9  -1  -4    3.31    0.44
  -9  -1   4    3.82    0.43
  -9  -1   4    3.53    0.41
   9  -1  -4    3.32    0.43
   9   1  -4    2.94    0.41
  -9   1   4    3.38    0.46
  -8  -1   4    0.76    0.23
   8  -1  -4    0.78    0.26
   8  -1  -4    0.56    0.25
  -8  -1   4    0.88    0.27
   8   1  -4    0.38    0.27
  -8   1   4    0.57    0.25
   7  -1  -4    0.53    0.24
  -7  -1   4    0.71    0.23
   7  -1  -4    0.73    0.23
  -7  -1   4    0.36    0.19
  -7   1   4    1.10    0.27
   7   1  -4    0.72    0.26
  -7   1   4    0.54    0.15
   7   1  -4    0.43    0.16
  -6  -1   4   16.28    0.62
   6  -1  -4   16.72    0.58
  -6  -1   4   17.00    0.58
   6  -1  -4   15.84    0.65
  -6   1   4   16.32    0.62
   6   1  -4   15.55    0.49
  -6   1   4   16.59    0.49
   6   1  -4   15.62    0.63
  -5  -1   4   21.93    0.62
  -5  -1   4   21.02    0.69
   5  -1  -4   21.41    0.72
   5  -1  -4   21.00    0.61
  -5   1   4   21.64    0.67
  -5   1   4   21.46    0.55
   5   1  -4   21.72    0.70
   5   1  -4   20.25    0.55
  -4  -1   4    4.67    0.34
  -4  -1   4    4.00    0.28
   4  -1  -4    4.48    0.35
   4  -1  -4    5.38    0.31
  -4   1   4    4.34    0.33
   4   1  -4    4.84    0.28
  -4   1   4    4.41    0.24
   4   1  -4    4.60    0.39
   3  -1  -4   42.47    0.99
  -3  -1   4   42.75    0.85
  -3  -1   4   43.09    0.98
   3  -1  -4   42.03    0.82
  -3   1   4   41.35    0.94
   3   1  -4   43.53    0.85
   3   1  -4   40.16    0.95
   2  -1  -4  119.37    1.93
  -2  -1   4  121.16    2.01
   2  -1  -4  118.40    2.18
  -2  -1   4  119.18    2.18
  -2   1   4  116.84    2.13
   2   1  -4  110.39    2.08
  -2   1   4  120.46    2.07
   2   1  -4  120.58    2.06
   1  -1  -4    1.07    0.17
  -1  -1   4    1.10    0.17
  -1  -1   4    1.10    0.10
   1  -1  -4    1.09    0.20
  -1  -1   4    1.09    0.16
   1   1  -4    0.99    0.14
  -1   1   4    1.08    0.13
   0  -1   4    9.49    0.37
   0  -1  -4    9.33    0.34
   0  -1   4    8.73    0.32
   0  -1  -4    9.02    0.36
   0   1  -4    9.44    0.35
   0   1   4    9.23    0.33
   0   1  -4    9.65    0.25
  -1  -1  -4   17.84    0.46
  -1  -1  -4   17.65    0.51
   1  -1   4   17.37    0.50
   1  -1   4   17.57    0.42
   1   1   4   17.08    0.40
  -1   1  -4   17.43    0.41
  -1   1  -4   16.30    0.50
   1   1   4   17.00    0.48
   2  -1   4    5.99    0.20
  -2  -1  -4    6.00    0.24
  -2  -1  -4    6.07    0.33
   2  -1   4    5.29    0.32
   2  -1   4    5.72    0.32
   2   1   4    5.85    0.29
  -2   1  -4    6.00    0.28
   2   1   4    5.70    0.30
  -3  -1  -4   24.96    0.68
  -3  -1  -4   24.69    0.52
   3  -1   4   24.91    0.70
   3  -1   4   24.28    0.67
  -3   1  -4   25.15    0.64
   3   1   4   24.95    0.64
   3   1   4   25.66    0.68
  -4  -1  -4    5.74    0.23
  -4  -1  -4    5.52    0.35
   4  -1   4    5.57    0.38
  -4  -1  -4    5.30    0.37
   4  -1   4    4.90    0.35
   4   1   4    5.67    0.36
  -4   1  -4    5.18    0.34
   5  -1   4    3.93    0.36
  -5  -1  -4    3.66    0.35
  -5  -1  -4    3.61    0.32
  -5  -1  -4    3.81    0.23
   5  -1   4    3.94    0.35
  -5   1  -4    4.10    0.34
   5   1   4    4.16    0.34
   6  -1   4    1.74    0.28
  -6  -1  -4    1.98    0.28
   6  -1   4    2.10    0.29
  -6  -1  -4    1.85    0.29
  -6  -1  -4    1.83    0.18
  -6   1  -4    1.40    0.26
   6   1   4    2.32    0.30
  -7  -1  -4    7.94    0.50
  -7  -1  -4    7.60    0.46
   7  -1   4    7.93    0.49
   7  -1   4    7.82    0.50
   7   1   4    8.30    0.51
  -7   1  -4    8.01    0.50
  -8  -1  -4    1.80    0.30
   8  -1   4    3.09    0.40
  -8  -1  -4    2.33    0.36
   8  -1   4    3.17    0.41
   8   1   4    3.22    0.39
  -8   1  -4    2.56    0.38
  -9  -1  -4    1.12    0.32
   9  -1   4    0.91    0.32
   9  -1   4    1.12    0.31
  -9   1  -4    0.83    0.31
   9   1   4    0.69    0.32
 -10  -1  -4    1.31    0.37
  10  -1   4    1.54    0.38
 -10   1  -4    1.60    0.39
  10   1   4    1.47    0.38
  11  -1   4    1.04    0.38
 -11  -1  -4    0.22    0.33
 -11   1  -4    0.43    0.35
  11   1   4    0.48    0.37
 -12  -1  -4    2.85    0.52
  12  -1   4    3.56    0.56
  12   1   4    3.17    0.54
 -12   1  -4    3.57    0.58
  13  -1   4    0.49    0.40
 -13  -1  -4   -0.46    0.36
  13   1   4    0.37    0.43
 -13   1  -4    0.28    0.39
  14  -1   4    0.21    0.40
 -14  -2   4    1.01    0.43
  14  -2  -4    1.16    0.45
 -14   2   4    0.30    0.46
  14   2  -4    0.02    0.46
 -13  -2   4    2.69    0.51
  13  -2  -4    2.55    0.49
 -13   2   4    3.13    0.61
  13   2  -4    3.59    0.62
  12  -2  -4    1.35    0.39
 -12  -2   4    1.22    0.41
  12  -2  -4    1.64    0.48
 -12   2   4    2.36    0.50
  12   2  -4    2.73    0.53
  11  -2  -4    1.12    0.41
 -11  -2   4    0.99    0.34
 -11  -2   4    1.58    0.42
  11  -2  -4    1.15    0.36
  11   2  -4    1.58    0.47
 -11   2   4    1.84    0.44
  10  -2  -4   21.70    0.98
 -10  -2   4   24.26    1.00
 -10  -2   4   21.60    0.90
  10  -2  -4   23.02    0.88
  10   2  -4   23.21    0.96
 -10   2   4   23.31    0.95
   9  -2  -4   22.77    0.96
   9  -2  -4   20.79    0.80
  -9  -2   4   21.92    0.85
  -9  -2   4   22.53    0.94
   9   2  -4   21.01    0.89
  -9   2   4   21.07    0.87
   8  -2  -4   28.73    0.88
   8  -2  -4   26.85    1.02
  -8  -2   4   28.43    0.92
  -8  -2   4   28.63    1.03
  -8   2   4   27.95    0.97
   8   2  -4   26.94    0.96
   7  -2  -4    5.61    0.53
  -7  -2   4    4.65    0.38
  -7  -2   4    4.01    0.45
   7  -2  -4    4.33    0.38
   7   2  -4    4.25    0.44
  -7   2   4    4.89    0.48
   6  -2  -4   75.28    1.81
  -6  -2   4   77.19    1.82
  -6  -2   4   79.34    1.66
   6  -2  -4   76.81    1.57
   6   2  -4   80.84    1.73
  -6   2   4   78.46    1.46
  -6   2   4   76.76    1.73
  -5  -2   4   77.89    1.79
  -5  -2   4   83.75    1.62
   5  -2  -4   79.59    1.53
   5  -2  -4   78.49    1.78
  -5   2   4   78.06    1.70
  -5   2   4   76.14    1.46
   5   2  -4   75.84    1.68
   4  -2  -4   92.47    1.67
  -4  -2   4   92.51    1.76
   4  -2  -4   90.01    1.94
  -4  -2   4   95.21    1.97
   4   2  -4   89.38    1.84
  -4   2   4   89.81    1.66
  -4   2   4   88.78    1.86
  -3  -2   4   12.97    0.55
   3  -2  -4   11.78    0.38
   3  -2  -4   11.73    0.55
  -3  -2   4   12.10    0.44
   3   2  -4   12.00    0.54
   3   2  -4   11.83    0.37
  -3   2   4   11.42    0.37
  -3   2   4   12.41    0.52
  -2  -2   4   94.46    1.90
  -2  -2   4   92.25    1.70
   2  -2  -4   95.28    1.61
   2  -2  -4   90.81    1.87
   2  -2  -4   92.79    1.84
   2   2  -4   91.53    1.79
   2   2  -4   94.99    1.71
  -2   2   4   91.07    1.73
  -1  -2   4  207.64    3.62
   1  -2  -4  208.18    3.70
  -1  -2   4  212.94    3.56
   1  -2  -4  206.74    3.72
   1  -2  -4  210.53    3.40
  -1  -2   4  211.87    3.75
  -1   2   4  213.00    3.67
   1   2  -4  213.48    3.65
   0  -2   4  162.29    2.89
   0  -2  -4  162.48    2.88
   0  -2   4  161.12    2.76
   0  -2  -4  160.64    2.91
   0  -2   4  161.97    2.84
   0  -2   4  165.05    2.90
   0   2   4  156.86    2.64
   0   2   4  157.85    2.90
  -1  -2  -4   34.98    0.90
   1  -2   4   35.99    0.81
   1  -2   4   36.32    0.88
  -1  -2  -4   35.26    0.79
   1  -2   4   34.20    0.89
   1   2   4   34.81    0.88
   1   2   4   34.68    0.75
  -1   2  -4   36.22    0.79
  -2  -2  -4   72.59    1.57
   2  -2   4   72.45    1.57
   2  -2   4   73.84    1.38
  -2  -2  -4   71.97    1.54
  -2  -2  -4   74.81    1.36
   2  -2   4   72.89    1.50
  -2   2  -4   72.32    1.43
   2   2   4   75.02    1.38
   3  -2   4  141.93    2.74
   3  -2   4  141.42    2.61
  -3  -2  -4  144.25    2.75
  -3  -2  -4  142.37    2.68
  -3   2  -4  143.11    2.58
   3   2   4  140.79    2.50
  -4  -2  -4   65.52    1.52
   4  -2   4   65.35    1.52
  -4  -2  -4   65.33    1.47
   4  -2   4   64.00    1.43
  -4   2  -4   65.59    1.40
   4   2   4   64.69    1.36
  -5  -2  -4   21.18    0.75
  -5  -2  -4   20.39    0.75
   5  -2   4   21.13    0.78
   5  -2   4   20.20    0.71
  -5   2  -4   20.46    0.69
   5   2   4   20.59    0.68
  -6  -2  -4    0.88    0.27
   6  -2   4    1.03    0.26
   6  -2   4    1.03    0.29
  -6  -2  -4    1.05    0.27
  -6   2  -4    1.01    0.27
   6   2   4    0.91    0.27
   7  -2   4    7.15    0.54
   7  -2   4    6.76    0.49
  -7  -2  -4    6.37    0.49
  -7  -2  -4    6.49    0.50
  -7   2  -4    6.32    0.49
   7   2   4    6.25    0.50
  -8  -2  -4   28.39    1.01
  -8  -2  -4   29.28    1.02
   8  -2   4   26.43    1.00
   8  -2   4   27.19    0.97
  -8   2  -4   28.65    0.97
   8   2   4   26.67    0.96
  -9  -2  -4   27.61    1.04
   9  -2   4   27.38    1.01
  -9  -2  -4   26.09    1.00
   9  -2   4   25.58    1.02
  -9   2  -4   25.07    0.98
   9   2   4   25.72    0.97
  10  -2   4    8.42    0.64
 -10  -2  -4    7.67    0.63
  10  -2   4    6.12    0.60
 -10  -2  -4    7.07    0.60
 -10   2  -4    7.32    0.63
  10   2   4    8.54    0.65
 -11  -2  -4   17.90    0.93
  11  -2   4   17.87    0.90
  11  -2   4   16.71    0.87
  11   2   4   17.19    0.88
 -11   2  -4   17.87    0.91
  12  -2   4    0.57    0.35
 -12  -2  -4   -0.05    0.35
 -12   2  -4   -0.34    0.36
  12   2   4    0.33    0.39
 -13  -2  -4    0.38    0.44
  13  -2   4    0.00    0.39
  13   2   4    0.38    0.46
 -13   2  -4    0.57    0.43
  13  -3  -4   10.25    0.86
 -13  -3   4   10.88    0.82
  13   3  -4   10.31    0.84
 -13   3   4    9.53    0.78
 -12  -3   4    4.70    0.60
  12  -3  -4    5.56    0.75
 -12  -3   4    6.40    0.76
  12   3  -4    4.39    0.65
 -12   3   4    5.87    0.71
 -11  -3   4    0.96    0.37
 -11  -3   4    0.77    0.40
  11  -3  -4    0.82    0.44
 -11   3   4    0.81    0.44
  11   3  -4    0.78    0.42
 -10  -3   4    5.17    0.64
  10  -3  -4    7.24    0.76
  10  -3  -4    4.93    0.52
 -10  -3   4    5.65    0.59
  10   3  -4    6.06    0.65
 -10   3   4    6.69    0.70
  -9  -3   4   17.91    0.92
   9  -3  -4   17.33    0.92
  -9  -3   4   17.79    0.81
   9  -3  -4   18.47    0.77
  -9   3   4   17.10    0.84
   9   3  -4   16.86    0.85
  -8  -3   4   29.27    0.99
  -8  -3   4   29.04    1.13
   8  -3  -4   29.43    0.92
   8  -3  -4   27.29    1.11
   8   3  -4   28.70    1.04
  -8   3   4   29.53    1.05
   7  -3  -4    2.67    0.33
   7  -3  -4    5.38    0.60
  -7  -3   4    3.77    0.51
  -7  -3   4    4.02    0.43
   7   3  -4    5.22    0.53
  -7   3   4    3.62    0.48
   6  -3  -4   11.47    0.51
   6  -3  -4   10.85    0.68
  -6  -3   4   11.43    0.56
  -6  -3   4   12.31    0.71
   6   3  -4   11.80    0.66
  -6   3   4   12.08    0.64
   5  -3  -4    7.19    0.56
  -5  -3   4    7.47    0.54
  -5  -3   4    7.52    0.45
   5  -3  -4    6.77    0.39
   5   3  -4    7.36    0.55
  -5   3   4    7.22    0.51
  -5   3   4    7.30    0.32
  -4  -3   4   91.07    2.07
  -4  -3   4   87.79    1.83
   4  -3  -4   88.72    2.03
   4   3  -4   88.70    1.89
  -4   3   4   87.05    1.70
  -4   3   4   91.69    1.95
   3  -3  -4   48.73    1.30
   3  -3  -4   48.23    1.04
  -3  -3   4   49.04    1.13
  -3  -3   4   47.50    1.30
   3   3  -4   48.69    1.20
   3   3  -4   47.52    1.03
  -3   3   4   47.13    1.07
  -3   3   4   49.16    1.25
   2  -3  -4   57.42    1.14
  -2  -3   4   56.07    1.40
   2  -3  -4   55.84    1.38
   2  -3  -4   55.50    1.35
  -2  -3   4   55.80    1.23
   2   3  -4   56.51    1.21
  -2   3   4   55.95    1.24
   2   3  -4   55.48    1.33
  -1  -3   4   11.77    0.55
   1  -3  -4   10.99    0.54
  -1  -3   4   11.36    0.47
  -1  -3   4   11.41    0.54
   1  -3  -4   10.96    0.41
   1  -3  -4   11.29    0.55
  -1   3   4   12.11    0.50
   1   3  -4   11.88    0.49
   0  -3   4   47.08    1.07
   0  -3   4   46.12    1.14
   0  -3  -4   47.06    1.13
   0  -3  -4   46.96    1.19
   0  -3   4   48.35    1.17
   0  -3   4   46.82    1.16
   0   3   4   45.71    1.15
   0   3   4   46.07    0.98
   1  -3   4   47.75    1.19
   1  -3   4   49.05    1.22
  -1  -3  -4   48.69    1.11
  -1  -3  -4   48.56    1.23
   1  -3   4   48.45    1.14
   1   3   4   48.58    1.23
   1   3   4   49.35    1.05
  -1   3  -4   49.21    1.12
  -2  -3  -4   13.54    0.61
  -2  -3  -4   13.87    0.63
   2  -3   4   13.50    0.59
   2  -3   4   13.39    0.49
  -2  -3  -4   13.48    0.48
   2  -3   4   12.57    0.61
  -2   3  -4   13.93    0.53
   2   3   4   14.02    0.52
   3  -3   4   46.43    1.25
  -3  -3  -4   46.43    0.94
  -3  -3  -4   42.20    1.18
  -3  -3  -4   45.41    1.25
   3  -3   4   45.05    1.16
   3   3   4   44.76    1.06
  -3   3  -4   44.76    1.10
  -4  -3  -4   21.58    0.83
   4  -3   4   19.67    0.81
  -4  -3  -4   20.52    0.79
   4  -3   4   19.98    0.75
   4   3   4   21.75    0.69
  -4   3  -4   21.06    0.72
   5  -3   4   27.92    0.92
  -5  -3  -4   28.48    1.00
  -5  -3  -4   27.48    0.95
   5  -3   4   27.62    1.00
   5   3   4   28.25    0.85
  -5   3  -4   27.74    0.88
  -6  -3  -4    5.55    0.50
  -6  -3  -4    5.51    0.55
   6  -3   4    6.44    0.61
   6  -3   4    5.32    0.47
   6   3   4    5.17    0.47
  -6   3  -4    4.95    0.46
  -7  -3  -4   16.39    0.79
  -7  -3  -4   17.63    0.84
   7  -3   4   16.57    0.85
   7  -3   4   16.61    0.77
   7   3   4   16.72    0.74
  -7   3  -4   16.55    0.74
  -8  -3  -4    4.36    0.55
   8  -3   4    2.67    0.43
  -8  -3  -4    4.33    0.55
   8  -3   4    4.17    0.57
  -8   3  -4    5.12    0.57
   8   3   4    4.41    0.50
   9  -3   4    3.32    0.49
  -9  -3  -4    4.85    0.61
   9  -3   4    4.61    0.62
  -9  -3  -4    3.25    0.51
  -9   3  -4    4.86    0.59
   9   3   4    4.82    0.55
  10  -3   4    3.10    0.58
 -10  -3  -4    2.41    0.50
 -10  -3  -4    1.19    0.42
  10  -3   4    2.37    0.44
 -10   3  -4    1.46    0.47
  10   3   4    2.70    0.50
 -11  -3  -4    1.76    0.50
  11  -3   4    1.51    0.41
  11  -3   4    2.23    0.52
  11   3   4    2.43    0.49
 -11   3  -4    1.36    0.49
  12  -3   4    6.74    0.79
  12  -3   4    5.61    0.69
 -12  -3  -4    6.83    0.77
 -12   3  -4    7.22    0.81
  12   3   4    5.75    0.70
 -13  -3  -4    4.60    0.74
  13  -3   4    3.81    0.62
  13   3   4    4.38    0.68
 -13   3  -4    2.87    0.64
  12  -4  -4    0.42    0.48
 -12  -4   4    0.07    0.45
  12   4  -4   -0.17    0.46
 -12   4   4    0.94    0.51
 -11  -4   4    3.74    0.68
 -11  -4   4    3.67    0.56
  11  -4  -4    4.49    0.74
 -11   4   4    3.21    0.61
  11   4  -4    3.98    0.64
 -10  -4   4    2.06    0.55
  10  -4  -4    2.38    0.60
 -10  -4   4    1.94    0.46
  10   4  -4    2.34    0.51
 -10   4   4    2.34    0.54
  -9  -4   4    0.39    0.39
   9  -4  -4    0.91    0.43
  -9  -4   4    0.59    0.33
   9   4  -4    0.29    0.42
  -9   4   4    1.07    0.42
   8  -4  -4    7.18    0.77
  -8  -4   4    4.83    0.65
  -8  -4   4    4.14    0.51
   8   4  -4    5.40    0.62
  -8   4   4    5.34    0.62
  -7  -4   4    5.67    0.53
  -7  -4   4    5.80    0.68
   7  -4  -4    6.13    0.72
   7   4  -4    6.24    0.61
  -7   4   4    6.19    0.57
  -6  -4   4    6.62    0.52
   6  -4  -4    7.18    0.65
  -6  -4   4    7.03    0.65
   6   4  -4    7.50    0.65
  -6   4   4    6.85    0.59
   5  -4  -4    0.78    0.36
  -5  -4   4    1.11    0.36
  -5  -4   4    0.67    0.30
   5   4  -4    1.49    0.40
  -5   4   4    0.84    0.35
  -4  -4   4    6.62    0.48
   4  -4  -4    7.56    0.61
  -4  -4   4    6.69    0.58
  -4   4   4    7.50    0.57
   4   4  -4    7.27    0.59
  -4   4   4    6.73    0.39
  -3  -4   4    2.44    0.41
  -3  -4   4    2.98    0.37
   3  -4  -4    2.81    0.43
   3  -4  -4    2.79    0.43
   3   4  -4    2.93    0.42
  -3   4   4    2.58    0.30
   3   4  -4    2.46    0.27
   2  -4  -4    6.96    0.54
   2  -4  -4    7.31    0.56
   2  -4  -4    7.74    0.44
  -2  -4   4    6.96    0.54
  -2  -4   4    7.11    0.46
   2   4  -4    6.97    0.45
  -2   4   4    7.01    0.44
   2   4  -4    6.82    0.55
  -1  -4   4    8.70    0.58
   1  -4  -4    8.49    0.58
  -1  -4   4    9.74    0.58
   1  -4  -4    9.24    0.46
   1  -4  -4    9.03    0.56
  -1  -4   4    9.99    0.52
  -1   4   4    9.00    0.51
   0  -4   4   22.25    0.84
   0  -4   4   22.26    0.80
   0  -4   4   22.72    0.76
   0  -4   4   22.02    0.81
   0  -4  -4   21.54    0.85
   0  -4  -4   21.71    0.79
   0   4   4   22.78    0.69
   0   4   4   21.65    0.81
   1  -4   4    7.92    0.50
   1  -4   4    9.65    0.57
  -1  -4  -4    8.54    0.47
  -1  -4  -4    8.14    0.56
   1  -4   4    8.61    0.56
   1  -4   4    8.61    0.50
   1   4   4    7.94    0.48
   1   4   4    8.55    0.55
   2  -4   4    2.64    0.38
  -2  -4  -4    3.36    0.46
   2  -4   4    3.47    0.40
   2  -4   4    3.02    0.33
  -2  -4  -4    2.63    0.28
   2   4   4    3.24    0.43
   2   4   4    2.41    0.33
  -2   4  -4    3.32    0.39
  -3  -4  -4    0.62    0.33
  -3  -4  -4    0.24    0.26
   3  -4   4    0.31    0.26
   3  -4   4    0.14    0.24
  -3   4  -4    0.01    0.24
   3   4   4    0.19    0.25
   4  -4   4    0.86    0.30
   4  -4   4    0.72    0.31
  -4  -4  -4    0.32    0.30
  -4  -4  -4    1.19    0.38
  -4   4  -4    0.68    0.28
   4   4   4    0.84    0.29
   5  -4   4    0.67    0.30
   5  -4   4    0.33    0.30
  -5  -4  -4    0.96    0.36
  -5  -4  -4    0.79    0.36
   5   4   4    0.34    0.30
  -5   4  -4    0.74    0.31
   6  -4   4    1.61    0.37
  -6  -4  -4    1.92    0.43
   6  -4   4    2.53    0.48
  -6  -4  -4    2.60    0.47
  -6   4  -4    2.94    0.44
   6   4   4    2.29    0.41
  -7  -4  -4    4.11    0.57
   7  -4   4    3.20    0.46
  -7  -4  -4    4.72    0.58
   7  -4   4    5.23    0.65
   7   4   4    4.79    0.50
  -7   4  -4    5.02    0.57
  -8  -4  -4    0.36    0.41
   8  -4   4    0.47    0.31
  -8  -4  -4    0.45    0.38
   8  -4   4    0.81    0.41
   8   4   4    0.22    0.36
  -8   4  -4    0.06    0.31
   9  -4   4    0.15    0.33
  -9  -4  -4   -0.29    0.35
  -9  -4  -4   -0.06    0.40
   9  -4   4    0.08    0.39
  -9   4  -4    0.38    0.37
   9   4   4    0.11    0.35
  10  -4   4    0.55    0.44
  10  -4   4    0.32    0.36
 -10  -4  -4    1.14    0.49
 -10  -4  -4    0.93    0.45
  10   4   4    0.32    0.41
 -10   4  -4    1.04    0.43
 -11  -4  -4    3.22    0.64
  11  -4   4    2.24    0.52
  11  -4   4    4.04    0.69
  11   4   4    3.36    0.57
  11   4   4    3.30    0.56
 -11   4  -4    2.96    0.60
  12  -4   4    2.30    0.55
  12  -4   4    2.74    0.65
 -12  -4  -4    2.68    0.66
 -12   4  -4    3.37    0.66
  12   4   4    2.39    0.56
  11  -5  -4    1.90    0.62
 -11  -5   4    1.25    0.59
  11   5  -4    1.61    0.55
  10  -5  -4    9.69    1.01
 -10  -5   4    7.31    0.89
  10   5  -4    8.61    0.84
 -10   5   4    7.88    0.83
   9  -5  -4    2.76    0.64
  -9  -5   4    1.68    0.55
   9   5  -4    1.91    0.55
  -9   5   4    1.81    0.55
  -8  -5   4    4.91    0.73
   8  -5  -4    6.25    0.82
   8   5  -4    5.76    0.67
  -8   5   4    5.71    0.71
  -7  -5   4    9.15    0.80
   7  -5  -4   11.27    0.85
  -7   5   4   10.13    0.74
   7   5  -4    9.75    0.73
  -6  -5   4    3.78    0.62
   6  -5  -4    5.06    0.71
   6   5  -4    3.31    0.56
  -6   5   4    5.05    0.64
   5  -5  -4   17.04    0.96
  -5  -5   4   17.79    0.98
  -5  -5   4   17.80    0.82
   5   5  -4   16.46    0.86
  -5   5   4   18.46    0.90
   4  -5  -4   37.34    1.32
  -4  -5   4   33.21    1.30
  -4  -5   4   37.42    1.16
  -4   5   4   35.54    1.24
   4   5  -4   34.62    1.19
  -3  -5   4    4.37    0.51
  -3  -5   4    5.80    0.64
   3  -5  -4    4.66    0.58
  -3   5   4    3.59    0.41
   3   5  -4    4.60    0.56
  -3   5   4    4.60    0.61
  -2  -5   4   31.17    1.17
  -2  -5   4   31.90    1.04
   2  -5  -4   30.71    1.12
   2  -5  -4   30.90    1.12
  -2   5   4   31.47    1.02
   2   5  -4   30.54    1.08
  -1  -5   4   29.14    1.07
  -1  -5   4   26.46    1.01
   1  -5  -4   26.38    1.00
   1  -5  -4   25.77    1.02
  -1  -5   4   26.24    0.94
   1   5  -4   26.74    0.93
  -1   5   4   28.24    0.98
   0  -5   4   13.24    0.72
   0  -5   4   13.64    0.69
   0  -5   4   13.17    0.66
   0  -5   4   12.63    0.73
   0  -5  -4   12.78    0.70
   0  -5  -4   12.37    0.73
   0   5   4   12.63    0.68
   1  -5   4    5.90    0.56
   1  -5   4    6.71    0.59
   1  -5   4    6.73    0.53
  -1  -5  -4    6.48    0.59
  -1   5  -4    5.69    0.52
   1   5   4    6.08    0.53
  -2  -5  -4    8.37    0.64
   2  -5   4    8.46    0.65
   2  -5   4    7.20    0.59
  -2   5  -4    9.53    0.59
   2   5   4    8.52    0.63
  -3  -5  -4   27.21    1.08
   3  -5   4   27.78    1.10
   3  -5   4   26.88    1.03
   3   5   4   28.35    1.11
  -3   5  -4   27.55    0.99
   4  -5   4   12.24    0.81
  -4  -5  -4   13.61    0.79
   4  -5   4   13.02    0.75
   4   5   4   12.45    0.78
  -4   5  -4   14.06    0.72
   5  -5   4   17.94    0.96
  -5  -5  -4   17.03    0.96
  -5  -5  -4   17.45    0.91
   5  -5   4   16.18    0.85
  -5   5  -4   17.38    0.81
   5   5   4   17.74    0.78
   6  -5   4    0.66    0.36
  -6  -5  -4    0.83    0.42
  -6  -5  -4    1.16    0.48
   6  -5   4    0.87    0.41
   6   5   4    0.67    0.39
  -6   5  -4    0.77    0.37
  -7  -5  -4   27.18    1.26
   7  -5   4   26.89    1.23
  -7  -5  -4   27.64    1.19
   7   5   4   26.68    1.04
  -7   5  -4   27.34    1.07
  -8  -5  -4    0.35    0.44
  -8  -5  -4   -0.33    0.41
   8  -5   4   -0.60    0.38
   8  -5   4    0.09    0.35
  -8   5  -4   -0.13    0.35
   8   5   4    0.40    0.41
  -9  -5  -4    2.41    0.59
   9  -5   4    2.54    0.64
   9   5   4    2.55    0.53
   9   5   4    3.28    0.53
  -9   5  -4    3.51    0.60
  10  -5   4    5.42    0.83
 -10  -5  -4    3.57    0.70
  10   5   4    4.25    0.61
 -10   5  -4    5.70    0.75
  10   5   4    4.06    0.66
  -9   6   4    2.13    0.60
   9   6  -4    1.77    0.58
  -8  -6   4    1.91    0.58
   8  -6  -4    0.84    0.51
   8   6  -4    0.29    0.50
  -8   6   4    0.05    0.44
  -7  -6   4    1.47    0.54
   7  -6  -4    0.89    0.52
   7   6  -4    1.78    0.56
  -7   6   4    0.86    0.47
  -6  -6   4    2.51    0.59
   6  -6  -4    2.19    0.56
   6   6  -4    2.66    0.54
  -6   6   4    2.34    0.54
   5  -6  -4    0.45    0.44
  -5  -6   4    1.15    0.47
   5   6  -4    0.65    0.47
  -5   6   4    0.62    0.43
  -4  -6   4    2.84    0.57
   4  -6  -4    5.37    0.68
  -4   6   4    4.73    0.68
   4   6  -4    4.14    0.59
  -3  -6   4    1.10    0.43
   3  -6  -4    0.65    0.41
  -3   6   4    0.89    0.44
   3   6  -4   -0.37    0.42
   2  -6  -4    1.26    0.51
  -2  -6   4    1.34    0.41
   2  -6  -4    0.54    0.37
   2   6  -4    0.30    0.44
   1  -6  -4    7.07    0.66
   1  -6  -4    7.74    0.67
   1   6  -4    7.58    0.68
  -1   6   4    7.79    0.60
   0  -6  -4    3.14    0.58
   0  -6   4    2.59    0.47
   0  -6   4    3.58    0.52
   0   6   4    4.43    0.56
   1  -6   4    1.43    0.38
  -1  -6  -4    2.10    0.51
   1  -6   4    0.76    0.38
   1   6   4    1.32    0.41
   2  -6   4    1.78    0.43
   2  -6   4    1.40    0.42
  -2  -6  -4    2.01    0.53
   2   6   4    1.48    0.44
   3  -6   4    4.05    0.58
  -3  -6  -4    3.42    0.62
   3   6   4    4.70    0.63
   4  -6   4    0.13    0.35
  -4  -6  -4   -0.37    0.42
   4   6   4    0.33    0.37
  -4   6  -4    0.37    0.36
  -5  -6  -4    1.69    0.55
   5  -6   4    1.84    0.51
   5   6   4    2.85    0.58
  -5   6  -4    1.55    0.46
   6  -6   4    2.94    0.61
  -6  -6  -4    2.16    0.57
   6   6   4    2.50    0.55
  -6   6  -4    2.53    0.52
  -7  -6  -4    0.57    0.52
   7  -6   4    0.34    0.42
   7   6   4    0.16    0.39
  -7   6  -4    0.39    0.41
   8  -6   4    2.81    0.67
  -8  -6  -4    2.17    0.63
  -8   6  -4    3.02    0.60
   8   6   4    3.16    0.63
  -5  -7   4    2.79    0.63
   5  -7  -4    3.41    0.66
  -5   7   4    4.28    0.69
   4  -7  -4    4.29    0.70
  -4  -7   4    4.39    0.69
  -4   7   4    6.41    0.82
  -3  -7   4    1.39    0.49
   3  -7  -4    1.30    0.48
  -3   7   4    1.26    0.54
  -2   7   4   10.22    0.87
   1  -7  -4    2.25    0.62
  -1  -7   4    1.91    0.53
   0  -7  -4    1.84    0.58
   0   7   4    1.91    0.45
  -1  -7  -4    2.24    0.62
   1   7   4    1.35    0.48
  -2  -7  -4    3.61    0.70
   2  -7   4    2.38    0.52
   2   7   4    3.59    0.60
   3  -7   4    2.93    0.58
  -3  -7  -4    2.50    0.66
   3   7   4    2.89    0.57
  -4  -7  -4    5.14    0.78
   4  -7   4    4.84    0.69
   4   7   4    5.95    0.79
   5  -7   4    1.79    0.53
  -5  -7  -4    1.76    0.64
   5   7   4    2.46    0.58
  14   0  -5    0.52    0.42
 -14   0   5   -0.03    0.36
 -13   0   5    0.56    0.35
  13   0  -5   -0.04    0.37
  12   0  -5    0.02    0.32
 -12   0   5    0.14    0.27
  11   0  -5    0.25    0.31
 -11   0   5   -0.07    0.26
 -10   0   5   -0.05    0.24
  10   0  -5    0.16    0.27
  -9   0   5    0.45    0.27
  -9   0   5    0.14    0.16
   9   0  -5    0.41    0.23
   9   0  -5    0.36    0.27
  -8   0   5    0.90    0.24
  -8   0   5    0.58    0.19
   8   0  -5    0.82    0.23
   8   0  -5    0.63    0.26
   7   0  -5    0.32    0.24
  -7   0   5    0.51    0.23
  -7   0   5    0.44    0.17
   7   0  -5    0.29    0.18
   6   0  -5    1.22    0.22
  -6   0   5    1.01    0.19
  -6   0   5    0.81    0.22
   6   0  -5    1.04    0.23
   5   0  -5    2.47    0.27
  -5   0   5    2.26    0.25
   5   0  -5    2.34    0.27
  -5   0   5    2.30    0.25
   4   0  -5    1.86    0.23
  -4   0   5    1.85    0.21
   4   0  -5    2.09    0.23
  -4   0   5    2.10    0.22
   3   0  -5    0.28    0.17
  -3   0   5    0.13    0.13
  -3   0   5    0.14    0.11
   3   0  -5   -0.10    0.16
   2   0  -5    0.25    0.16
  -2   0   5    0.18    0.11
  -2   0   5    0.18    0.12
   2   0  -5    0.00    0.17
   1   0  -5   -0.10    0.16
   1   0  -5   -0.13    0.09
  -1   0   5   -0.14    0.12
  -1   0   5   -0.18    0.11
   0   0  -5    0.98    0.14
   0   0   5    1.07    0.12
   0   0  -5    0.90    0.11
   0   0   5    0.88    0.13
  -1   0  -5    0.73    0.14
  -1   0  -5    0.75    0.13
   1   0   5    0.67    0.13
   1   0   5    0.49    0.10
  -2   0  -5    0.22    0.15
   2   0   5    0.32    0.14
  -2   0  -5    0.38    0.14
   2   0   5    0.26    0.10
  -3   0  -5    0.04    0.13
   3   0   5    0.11    0.09
   3   0   5    0.13    0.14
  -3   0  -5    0.03    0.15
  -4   0  -5    0.27    0.16
   4   0   5    0.33    0.11
   4   0   5    0.45    0.16
  -4   0  -5    0.34    0.18
   5   0   5    1.92    0.19
  -5   0  -5    1.96    0.23
   5   0   5    1.98    0.27
  -5   0  -5    2.12    0.27
  -6   0  -5   -0.05    0.16
  -6   0  -5    0.19    0.18
   6   0   5   -0.02    0.18
   6   0   5   -0.01    0.10
   7   0   5    0.84    0.24
   7   0   5    0.65    0.16
  -7   0  -5    1.31    0.23
  -7   0  -5    0.70    0.24
  -8   0  -5    0.08    0.23
   8   0   5    0.20    0.24
  -8   0  -5    0.14    0.22
   9   0   5    0.52    0.29
  -9   0  -5    0.15    0.26
 -10   0  -5    0.66    0.32
  10   0   5    1.37    0.37
  11   0   5    0.10    0.31
 -11   0  -5    0.36    0.33
 -12   0  -5    0.62    0.38
  12   0   5    0.58    0.39
 -13   0  -5    0.38    0.38
  13   0   5    1.58    0.47
  14   0   5   -0.10    0.42
  14  -1  -5    7.60    0.77
 -14  -1   5    6.80    0.73
 -14   1   5    8.25    0.84
  14   1  -5    8.58    0.83
 -13  -1   5   22.27    1.00
  13  -1  -5   19.16    0.95
 -13   1   5   19.82    0.97
  13   1  -5   19.93    0.99
 -12  -1   5    5.07    0.59
  12  -1  -5    5.50    0.61
 -12   1   5    5.24    0.65
  12   1  -5    5.75    0.64
 -11  -1   5    0.55    0.29
  11  -1  -5    1.26    0.35
 -11   1   5    0.39    0.31
  11   1  -5    0.74    0.38
 -10  -1   5    2.59    0.40
  10  -1  -5    1.98    0.39
  10  -1  -5    2.98    0.43
 -10  -1   5    2.24    0.38
 -10   1   5    3.10    0.46
  10   1  -5    1.61    0.42
   9  -1  -5    3.74    0.43
  -9  -1   5    3.68    0.41
  -9  -1   5    3.55    0.43
   9  -1  -5    4.48    0.48
  -9   1   5    4.18    0.50
   9   1  -5    3.22    0.44
  -8  -1   5   14.53    0.62
   8  -1  -5   13.21    0.67
   8  -1  -5   14.75    0.61
  -8  -1   5   14.10    0.64
  -8   1   5   14.08    0.65
   8   1  -5   14.67    0.69
  -7  -1   5   40.80    1.04
   7  -1  -5   38.01    0.99
   7  -1  -5   39.43    1.12
  -7  -1   5   41.16    1.11
  -7   1   5   41.70    0.94
   7   1  -5   39.18    1.07
   7   1  -5   39.31    0.93
  -7   1   5   39.82    1.08
   6  -1  -5   52.04    1.13
  -6  -1   5   50.72    1.16
  -6  -1   5   51.89    1.26
   6  -1  -5   50.18    1.27
  -6   1   5   51.77    1.08
  -6   1   5   50.50    1.22
   6   1  -5   50.46    1.08
   6   1  -5   48.00    1.20
   5  -1  -5   57.98    1.34
  -5  -1   5   59.01    1.34
   5  -1  -5   58.76    1.18
  -5  -1   5   59.12    1.22
  -5   1   5   57.05    1.28
   5   1  -5   56.75    1.16
  -5   1   5   57.62    1.16
   5   1  -5   56.59    1.28
  -4  -1   5  236.11    4.19
  -4  -1   5  234.89    3.99
   4  -1  -5  234.61    4.19
   4  -1  -5  233.80    3.88
  -4   1   5  235.82    4.10
  -4   1   5  240.69    4.03
   4   1  -5  240.17    4.04
   4   1  -5  237.58    4.02
   3  -1  -5  149.69    2.50
   3  -1  -5  146.94    2.77
  -3  -1   5  154.39    2.79
  -3  -1   5  152.89    2.58
   3   1  -5  147.13    2.66
  -3   1   5  159.03    2.65
  -3   1   5  152.00    2.71
   3   1  -5  154.35    2.64
  -2  -1   5  285.17    4.79
   2  -1  -5  271.96    4.78
   2  -1  -5  275.68    4.40
  -2  -1   5  280.56    4.55
   2  -1  -5  273.69    4.70
   2   1  -5  274.33    4.59
  -2   1   5  286.77    4.69
   2   1  -5  289.42    4.69
  -1  -1   5    5.71    0.30
   1  -1  -5    6.02    0.33
   1  -1  -5    6.55    0.33
  -1  -1   5    6.87    0.34
   1   1  -5    6.26    0.30
  -1   1   5    6.53    0.27
   0  -1   5   71.41    1.33
   0  -1  -5   70.96    1.35
   0  -1  -5   70.27    1.35
   0  -1   5   70.14    1.34
   0   1   5   70.61    1.34
   0   1  -5   69.85    1.35
   1  -1   5  102.08    1.77
  -1  -1  -5  101.26    1.85
  -1  -1  -5  101.04    1.80
   1  -1   5  100.97    1.82
   1   1   5   99.37    1.68
  -1   1  -5   99.81    1.72
  -1   1  -5  100.10    1.88
   1   1   5  100.06    1.86
  -2  -1  -5   55.77    1.17
  -2  -1  -5   54.81    1.05
   2  -1   5   57.11    1.15
   2  -1   5   56.71    1.02
   2   1   5   55.65    1.06
  -2   1  -5   53.22    1.19
  -2   1  -5   56.59    1.08
   2   1   5   55.02    1.16
   3  -1   5  162.49    2.97
   3  -1   5  163.68    2.87
  -3  -1  -5  163.78    2.78
  -3  -1  -5  164.96    2.94
   3   1   5  161.71    2.94
   3   1   5  165.16    2.80
  -3   1  -5  164.65    2.86
  -4  -1  -5   30.36    0.83
  -4  -1  -5   31.23    0.66
   4  -1   5   30.64    0.82
   4  -1   5   30.22    0.84
  -4   1  -5   31.25    0.79
   4   1   5   30.13    0.78
   4   1   5   30.04    0.80
  -5  -1  -5    8.51    0.32
   5  -1   5    9.50    0.47
   5  -1   5    9.31    0.48
  -5  -1  -5    9.08    0.47
  -5   1  -5   10.30    0.47
   5   1   5    9.13    0.43
   5   1   5    9.25    0.46
   6  -1   5   57.90    1.38
  -6  -1  -5   60.21    1.43
   6  -1   5   59.65    1.41
  -6  -1  -5   61.45    1.18
   6   1   5   58.71    1.35
   6   1   5   58.23    1.36
  -6   1  -5   61.52    1.39
   7  -1   5   46.97    1.24
   7  -1   5   46.81    1.25
  -7  -1  -5   49.42    1.29
  -7   1  -5   49.15    1.26
   7   1   5   48.06    1.23
   7   1   5   46.81    1.18
  -8  -1  -5   13.96    0.68
   8  -1   5   12.57    0.66
   8  -1   5   13.42    0.64
   8   1   5   12.29    0.57
   8   1   5   12.61    0.65
  -8   1  -5   13.16    0.66
   9  -1   5    1.22    0.33
  -9  -1  -5    0.30    0.29
   9  -1   5    0.51    0.30
   9   1   5    0.61    0.31
  -9   1  -5    0.75    0.31
 -10  -1  -5   38.77    1.28
  10  -1   5   38.91    1.26
  10   1   5   37.42    1.24
 -10   1  -5   36.20    1.22
  11  -1   5   18.44    0.90
 -11  -1  -5   16.91    0.90
 -11   1  -5   17.38    0.88
  11   1   5   17.79    0.89
 -12  -1  -5   20.26    1.02
  12  -1   5   18.14    0.94
 -12   1  -5   17.89    0.94
  12   1   5   18.49    0.96
  13  -1   5    1.95    0.52
 -13  -1  -5    1.56    0.51
 -13   1  -5    2.46    0.52
  13   1   5    2.56    0.55
 -14  -2   5    0.16    0.37
 -14   2   5   -0.07    0.40
  14   2  -5   -0.68    0.43
  13  -2  -5    1.02    0.42
 -13  -2   5    0.85    0.40
 -13   2   5    1.46    0.49
  13   2  -5    1.44    0.50
 -12  -2   5    0.79    0.36
  12  -2  -5    1.60    0.47
  12  -2  -5    1.02    0.38
 -12   2   5    1.59    0.45
  12   2  -5    0.68    0.43
 -11  -2   5    2.02    0.43
  11  -2  -5    3.18    0.54
  11  -2  -5    2.57    0.42
 -11  -2   5    1.13    0.35
  11   2  -5    2.14    0.48
 -11   2   5    2.29    0.51
 -10  -2   5    9.58    0.62
 -10  -2   5    9.59    0.69
  10  -2  -5   10.18    0.72
  10  -2  -5   10.64    0.63
 -10   2   5   10.76    0.68
  10   2  -5   10.71    0.72
   9  -2  -5   11.63    0.72
  -9  -2   5   11.60    0.70
   9  -2  -5   11.76    0.61
  -9  -2   5   11.44    0.62
   9   2  -5   10.31    0.68
  -9   2   5   11.18    0.66
   8  -2  -5   27.92    0.86
  -8  -2   5   28.11    1.02
  -8  -2   5   26.44    0.89
   8  -2  -5   27.15    1.02
  -8   2   5   27.15    0.96
   8   2  -5   28.12    0.98
  -7  -2   5   18.37    0.67
   7  -2  -5   17.64    0.80
  -7  -2   5   17.49    0.77
   7  -2  -5   18.34    0.64
  -7   2   5   18.70    0.74
   7   2  -5   17.51    0.76
  -6  -2   5   17.76    0.62
   6  -2  -5   17.45    0.76
   6  -2  -5   18.42    0.60
  -6  -2   5   17.98    0.75
   6   2  -5   17.76    0.73
  -6   2   5   18.08    0.71
  -6   2   5   19.32    0.52
   5  -2  -5   31.77    0.76
  -5  -2   5   31.58    0.81
   5  -2  -5   30.68    0.97
  -5  -2   5   31.25    0.98
  -5   2   5   31.91    0.93
  -5   2   5   31.06    0.72
   5   2  -5   30.16    0.92
  -4  -2   5   27.34    0.70
   4  -2  -5   27.12    0.87
  -4  -2   5   26.19    0.85
   4  -2  -5   27.84    0.65
   4   2  -5   26.72    0.83
  -4   2   5   27.02    0.82
  -4   2   5   27.11    0.65
   3  -2  -5    3.86    0.36
  -3  -2   5    3.54    0.27
  -3  -2   5    3.27    0.33
   3  -2  -5    3.72    0.22
   3   2  -5    3.92    0.25
  -3   2   5    4.00    0.37
  -3   2   5    3.98    0.24
   3   2  -5    4.67    0.38
   2  -2  -5    4.37    0.37
  -2  -2   5    3.65    0.33
   2  -2  -5    3.20    0.20
   2  -2  -5    3.79    0.33
  -2  -2   5    2.86    0.31
  -2  -2   5    3.35    0.25
   2   2  -5    3.86    0.26
  -2   2   5    3.82    0.25
   1  -2  -5  104.09    2.04
  -1  -2   5  107.98    1.87
   1  -2  -5  104.53    2.04
  -1  -2   5  105.45    2.06
  -1  -2   5  105.55    2.01
  -1   2   5  106.78    2.00
   1   2  -5  106.29    1.98
   0  -2  -5   47.37    1.10
   0  -2   5   47.66    0.94
   0  -2   5   46.72    1.08
   0  -2   5   48.18    1.07
   0  -2  -5   48.60    1.05
   0   2   5   46.91    1.06
   0   2  -5   46.84    1.07
   0   2   5   45.84    0.87
  -1  -2  -5    4.01    0.29
   1  -2   5    4.23    0.34
  -1  -2  -5    4.34    0.35
   1  -2   5    3.85    0.27
   1  -2   5    4.04    0.32
   1   2   5    3.85    0.31
   1   2   5    3.85    0.25
  -1   2  -5    4.45    0.26
   2  -2   5   41.75    0.88
   2  -2   5   40.48    1.00
   2  -2   5   42.34    1.06
  -2  -2  -5   41.54    1.04
  -2  -2  -5   41.38    0.87
  -2   2  -5   41.66    0.91
   2   2   5   42.46    0.89
   2   2   5   42.23    1.04
  -3  -2  -5   44.98    0.88
   3  -2   5   43.43    1.08
  -3  -2  -5   43.80    1.10
   3  -2   5   43.18    1.13
   3   2   5   43.53    1.12
  -3   2  -5   45.04    1.01
   3   2   5   45.50    0.99
   4  -2   5   49.03    1.21
   4  -2   5   51.85    1.29
  -4  -2  -5   52.88    1.29
  -4  -2  -5   50.24    1.24
  -4   2  -5   49.62    1.15
   4   2   5   49.00    1.12
   5  -2   5    3.45    0.36
  -5  -2  -5    2.99    0.36
   5  -2   5    3.69    0.41
  -5  -2  -5    3.72    0.40
   5   2   5    3.39    0.33
  -5   2  -5    3.43    0.36
  -6  -2  -5    2.18    0.35
   6  -2   5    2.10    0.31
  -6  -2  -5    2.05    0.33
   6  -2   5    1.89    0.33
  -6   2  -5    2.75    0.35
   6   2   5    2.33    0.32
   7  -2   5    6.29    0.52
  -7  -2  -5    5.33    0.46
   7  -2   5    5.45    0.47
  -7  -2  -5    5.06    0.48
   7   2   5    5.75    0.49
  -7   2  -5    6.45    0.48
   8  -2   5    3.50    0.45
  -8  -2  -5    3.78    0.48
   8  -2   5    4.32    0.55
  -8  -2  -5    3.88    0.47
  -8   2  -5    3.92    0.49
   8   2   5    3.62    0.43
   9  -2   5   24.50    0.98
   9  -2   5   23.65    0.99
  -9  -2  -5   24.62    1.01
   9   2   5   26.67    0.98
  -9   2  -5   24.94    0.97
  10  -2   5    0.48    0.33
  10  -2   5    1.29    0.42
 -10  -2  -5    0.72    0.39
 -10   2  -5    0.87    0.38
  10   2   5    1.36    0.41
 -11  -2  -5    9.72    0.74
  11  -2   5    9.11    0.71
  11  -2   5   10.32    0.73
 -11   2  -5   10.73    0.73
  11   2   5   10.82    0.74
 -12  -2  -5    3.10    0.56
  12  -2   5    4.26    0.61
  12   2   5    4.38    0.63
 -12   2  -5    3.04    0.58
 -13  -2  -5    1.28    0.48
  13  -2   5    0.78    0.43
  13   2   5    0.54    0.47
 -13   2  -5    1.23    0.51
  13  -3  -5    8.22    0.88
 -13  -3   5    6.19    0.71
  13   3  -5    7.14    0.78
 -13   3   5    7.05    0.81
 -12  -3   5    0.30    0.35
 -12  -3   5    0.43    0.43
  12  -3  -5   -0.07    0.39
 -12   3   5    0.90    0.45
  12   3  -5    0.73    0.46
 -11  -3   5    1.79    0.41
  11  -3  -5    1.90    0.51
 -11  -3   5    1.99    0.51
  11   3  -5    1.08    0.45
 -11   3   5    2.13    0.51
  10  -3  -5    0.27    0.37
 -10  -3   5    0.06    0.29
 -10  -3   5   -0.48    0.29
  10   3  -5   -0.14    0.40
 -10   3   5    0.65    0.40
   9  -3  -5    9.10    0.72
  -9  -3   5    9.53    0.61
  -9  -3   5    9.59    0.72
   9   3  -5    8.54    0.68
  -9   3   5    9.20    0.66
  -8  -3   5    9.78    0.58
  -8  -3   5   10.73    0.73
   8  -3  -5   10.43    0.56
   8  -3  -5   10.02    0.72
   8   3  -5    9.98    0.69
  -8   3   5   10.08    0.65
   7  -3  -5    2.76    0.46
   7  -3  -5    2.29    0.30
  -7  -3   5    2.80    0.37
  -7  -3   5    2.90    0.46
  -7   3   5    4.00    0.49
   7   3  -5    3.24    0.46
  -6  -3   5    7.28    0.46
   6  -3  -5    7.83    0.43
  -6  -3   5    7.31    0.58
   6  -3  -5    6.69    0.59
  -6   3   5    7.58    0.54
   6   3  -5    7.64    0.60
   5  -3  -5    2.79    0.42
  -5  -3   5    2.42    0.38
   5  -3  -5    2.17    0.25
  -5  -3   5    2.85    0.32
   5   3  -5    2.89    0.41
  -5   3   5    3.42    0.42
  -5   3   5    2.59    0.23
   4  -3  -5   87.95    2.02
  -4  -3   5   88.20    2.04
  -4  -3   5   87.99    1.80
  -4   3   5   87.70    1.71
   4   3  -5   87.05    1.90
  -4   3   5   90.87    1.96
   3  -3  -5   25.62    0.88
   3  -3  -5   26.29    0.86
  -3  -3   5   26.28    0.90
   3  -3  -5   26.84    0.66
  -3  -3   5   25.65    0.74
  -3   3   5   24.57    0.70
   3   3  -5   25.54    0.85
   3   3  -5   25.43    0.68
  -2  -3   5    3.30    0.37
   2  -3  -5    4.03    0.41
   2  -3  -5    3.02    0.26
   2  -3  -5    3.77    0.39
  -2  -3   5    3.32    0.36
  -2  -3   5    3.22    0.29
  -2   3   5    3.09    0.29
   2   3  -5    3.19    0.29
  -1  -3   5    0.49    0.20
   1  -3  -5    0.45    0.15
  -1  -3   5    0.94    0.24
   1  -3  -5    0.72    0.26
   1  -3  -5    0.61    0.27
  -1  -3   5    0.89    0.26
   1   3  -5    0.42    0.20
  -1   3   5    0.90    0.21
   0  -3  -5    6.45    0.45
   0  -3  -5    6.15    0.41
   0  -3   5    6.64    0.42
   0  -3   5    6.85    0.46
   0  -3   5    6.88    0.36
   0   3   5    6.65    0.35
   0   3   5    6.18    0.41
   1  -3   5   71.03    1.57
  -1  -3  -5   70.89    1.62
   1  -3   5   73.28    1.53
   1  -3   5   69.26    1.60
  -1  -3  -5   72.54    1.50
  -1   3  -5   70.87    1.46
   1   3   5   70.23    1.37
   1   3   5   71.39    1.62
  -2  -3  -5   19.38    0.73
   2  -3   5   18.39    0.70
  -2  -3  -5   18.97    0.57
   2  -3   5   20.17    0.75
   2  -3   5   19.02    0.59
  -2   3  -5   18.57    0.61
   2   3   5   18.58    0.72
   2   3   5   18.53    0.58
  -3  -3  -5   15.61    0.47
   3  -3   5   15.27    0.65
  -3  -3  -5   15.09    0.67
   3  -3   5   15.58    0.69
   3  -3   5   16.36    0.50
   3   3   5   15.95    0.69
   3   3   5   16.51    0.57
  -3   3  -5   15.14    0.57
  -4  -3  -5    6.26    0.49
  -4  -3  -5    6.02    0.49
   4  -3   5    6.70    0.47
   4  -3   5    6.15    0.50
  -4   3  -5    6.13    0.41
   4   3   5    6.05    0.42
  -5  -3  -5   13.14    0.70
   5  -3   5   14.16    0.73
   5  -3   5   12.98    0.64
  -5  -3  -5   13.23    0.67
  -5   3  -5   13.22    0.59
   5   3   5   13.51    0.59
   6  -3   5    4.96    0.55
   6  -3   5    3.36    0.41
  -6  -3  -5    4.01    0.49
  -6  -3  -5    4.22    0.51
   6   3   5    3.70    0.40
  -6   3  -5    4.61    0.47
   7  -3   5   14.71    0.81
  -7  -3  -5   14.64    0.77
  -7  -3  -5   14.73    0.78
   7  -3   5   14.42    0.73
  -7   3  -5   14.78    0.71
   7   3   5   15.16    0.71
   8  -3   5    6.04    0.55
  -8  -3  -5    6.58    0.60
  -8  -3  -5    6.21    0.58
   8  -3   5    6.96    0.63
  -8   3  -5    6.76    0.56
   8   3   5    7.02    0.57
   9  -3   5    7.13    0.67
  -9  -3  -5    7.25    0.65
   9  -3   5    7.51    0.62
   9   3   5    7.85    0.63
  -9   3  -5    7.48    0.61
 -10  -3  -5    1.48    0.46
  10  -3   5    1.05    0.39
  10  -3   5    1.87    0.49
  10   3   5    1.21    0.40
  10   3   5    0.70    0.34
 -10   3  -5    0.91    0.42
  11  -3   5    7.77    0.82
  11  -3   5    7.18    0.67
 -11  -3  -5    7.56    0.72
  11   3   5    6.59    0.68
 -11   3  -5    7.50    0.76
  12  -3   5    2.97    0.61
  12  -3   5    2.49    0.51
 -12  -3  -5    2.50    0.57
  12   3   5    2.99    0.58
 -12   3  -5    3.42    0.66
  13  -3   5    6.14    0.76
 -12  -4   5    4.17    0.73
  12  -4  -5    4.09    0.74
 -12   4   5    4.64    0.71
  12   4  -5    4.43    0.70
 -11  -4   5    8.53    0.82
  11  -4  -5   10.77    1.03
 -11   4   5    9.94    0.92
  11   4  -5    9.52    0.86
  10  -4  -5   17.71    1.05
 -10  -4   5   17.62    1.04
  10   4  -5   18.48    0.96
 -10   4   5   18.84    0.96
  -9  -4   5   14.04    0.92
   9  -4  -5   15.15    0.95
  -9  -4   5   14.98    0.80
   9   4  -5   14.77    0.84
  -9   4   5   15.50    0.85
   8  -4  -5    5.22    0.70
  -8  -4   5    3.06    0.56
  -8  -4   5    3.26    0.46
   8   4  -5    4.35    0.59
  -8   4   5    4.58    0.59
  -7  -4   5   32.59    1.28
  -7  -4   5   33.57    1.09
   7  -4  -5   32.19    1.26
   7   4  -5   31.41    1.14
  -7   4   5   31.42    1.15
   6  -4  -5   36.84    1.31
  -6  -4   5   36.96    1.12
  -6  -4   5   38.39    1.35
   6   4  -5   36.14    1.21
  -6   4   5   36.89    1.23
   5  -4  -5   14.34    0.81
  -5  -4   5   14.22    0.66
  -5  -4   5   15.04    0.81
  -5   4   5   14.31    0.75
   5   4  -5   15.58    0.78
  -4  -4   5   10.72    0.55
   4  -4  -5    9.97    0.68
  -4  -4   5    9.98    0.67
   4   4  -5   10.44    0.66
  -4   4   5   10.17    0.63
  -4   4   5   10.09    0.46
   3  -4  -5    6.41    0.55
  -3  -4   5    5.82    0.52
   3  -4  -5    5.57    0.53
  -3  -4   5    6.67    0.45
   3   4  -5    6.35    0.40
   3   4  -5    7.57    0.61
  -3   4   5    6.10    0.39
   2  -4  -5   79.14    1.85
  -2  -4   5   78.10    1.68
   2  -4  -5   75.83    1.82
  -2  -4   5   75.06    1.87
  -2   4   5   74.97    1.70
   2   4  -5   77.34    1.67
   2   4  -5   74.84    1.75
   1  -4  -5   36.34    1.13
  -1  -4   5   36.50    0.99
  -1  -4   5   36.83    1.12
   1  -4  -5   35.20    1.08
  -1  -4   5   33.80    1.08
   1   4  -5   36.16    1.02
  -1   4   5   36.60    1.05
   0  -4  -5  163.24    3.32
   0  -4   5  170.58    3.31
   0  -4   5  165.84    3.23
   0  -4   5  167.18    3.26
   0  -4   5  173.07    3.15
   0  -4  -5  167.99    3.24
   0   4   5  169.92    3.31
   0   4   5  168.85    2.95
   1  -4   5   11.84    0.63
  -1  -4  -5   11.97    0.56
   1  -4   5   11.61    0.56
  -1  -4  -5   10.98    0.63
   1  -4   5   11.36    0.62
   1   4   5   10.62    0.51
  -1   4  -5   10.88    0.54
   1   4   5   12.87    0.65
   2  -4   5    6.91    0.53
  -2  -4  -5    6.60    0.42
   2  -4   5    5.92    0.42
  -2  -4  -5    6.56    0.53
   2  -4   5    5.56    0.49
   2   4   5    7.12    0.52
   2   4   5    6.57    0.44
  -2   4  -5    6.19    0.42
   3  -4   5   20.26    0.83
   3  -4   5   21.41    0.88
  -3  -4  -5   20.58    0.87
   3   4   5   21.18    0.88
  -3   4  -5   20.79    0.75
   3   4   5   20.26    0.71
   4  -4   5   12.72    0.71
   4  -4   5   12.52    0.73
  -4  -4  -5   13.49    0.73
   4   4   5   14.80    0.62
  -4   4  -5   12.21    0.60
   4   4   5   13.09    0.73
  -5  -4  -5    9.43    0.66
   5  -4   5    8.73    0.67
   5  -4   5    9.07    0.62
  -5  -4  -5    8.89    0.66
  -5   4  -5   10.12    0.58
   5   4   5    9.56    0.57
   6  -4   5   13.42    0.75
  -6  -4  -5   15.39    0.86
   6  -4   5   14.83    0.84
  -6  -4  -5   15.33    0.81
  -6   4  -5   13.10    0.69
   6   4   5   13.60    0.69
   7  -4   5    0.44    0.33
  -7  -4  -5   -0.10    0.35
   7  -4   5    0.06    0.32
  -7  -4  -5    0.41    0.35
   7   4   5    0.10    0.32
  -7   4  -5    0.30    0.32
   8  -4   5    0.39    0.41
   8  -4   5    0.11    0.31
  -8  -4  -5   -0.05    0.38
   8   4   5    0.14    0.34
  -8   4  -5    0.13    0.30
   9  -4   5   16.31    0.90
   9  -4   5   17.31    0.99
  -9  -4  -5   18.37    0.99
   9   4   5   18.44    0.89
  -9   4  -5   16.47    0.87
   9   4   5   16.23    0.91
  10  -4   5    7.13    0.85
  10  -4   5    5.43    0.63
 -10  -4  -5    6.17    0.74
  10   4   5    6.75    0.68
 -10   4  -5    6.23    0.73
  10   4   5    7.72    0.79
  11  -4   5    5.72    0.68
 -11  -4  -5    7.48    0.84
  11  -4   5    8.61    0.93
  11   4   5    6.67    0.74
 -11   4  -5    7.63    0.81
  11   4   5    7.80    0.77
  12  -4   5    9.79    1.02
 -12   4  -5    8.85    0.90
  12   4   5    8.98    0.83
  11  -5  -5   -0.24    0.43
 -11  -5   5    0.27    0.50
  11   5  -5   -0.14    0.50
 -10  -5   5    0.83    0.54
  10  -5  -5    0.38    0.48
 -10   5   5    0.60    0.46
  10   5  -5    0.33    0.50
   9  -5  -5   -0.09    0.41
  -9  -5   5    0.36    0.40
   9   5  -5    0.37    0.48
  -9   5   5    0.44    0.41
  -8  -5   5    0.25    0.40
   8  -5  -5   -0.07    0.40
  -8   5   5    0.54    0.42
   8   5  -5    0.56    0.45
  -7  -5   5    0.30    0.39
   7  -5  -5    0.48    0.40
   7   5  -5    0.59    0.45
  -7   5   5    0.97    0.40
   6  -5  -5    0.34    0.40
  -6  -5   5    0.51    0.38
   6   5  -5    0.26    0.42
  -6   5   5    0.15    0.36
  -5  -5   5    0.54    0.35
   5  -5  -5    0.03    0.38
   5   5  -5    0.94    0.44
  -5   5   5    0.41    0.37
   4  -5  -5    1.64    0.44
  -4  -5   5    2.06    0.45
   4   5  -5    1.69    0.46
  -4   5   5    1.78    0.43
  -3  -5   5    0.98    0.39
  -3  -5   5    1.14    0.38
   3  -5  -5    1.14    0.43
   3  -5  -5    1.58    0.42
   3   5  -5    0.76    0.43
  -3   5   5    0.36    0.25
   2  -5  -5    1.91    0.41
  -2  -5   5    1.89    0.39
  -2  -5   5    1.59    0.38
   2  -5  -5    1.52    0.44
   2   5  -5    2.28    0.49
  -2   5   5    2.30    0.36
  -1  -5   5    3.17    0.47
  -1  -5   5    2.79    0.43
   1  -5  -5    3.54    0.47
  -1  -5   5    2.62    0.42
   1  -5  -5    3.39    0.51
   1   5  -5    3.56    0.43
  -1   5   5    2.79    0.42
   0  -5   5    1.20    0.37
   0  -5  -5    1.47    0.42
   0  -5   5    0.86    0.33
   0  -5   5    1.25    0.33
   0  -5  -5    1.23    0.35
   0   5   5    1.30    0.34
   1  -5   5    0.11    0.27
   1  -5   5    0.02    0.25
   1  -5   5    0.52    0.32
  -1  -5  -5    0.45    0.37
  -1   5  -5    0.15    0.30
   1   5   5    0.37    0.27
  -2  -5  -5    1.57    0.45
   2  -5   5    2.40    0.42
   2  -5   5    1.87    0.40
  -2   5  -5    1.38    0.35
   2   5   5    2.16    0.43
  -3  -5  -5    1.41    0.43
   3  -5   5    0.76    0.33
   3  -5   5    1.20    0.36
  -3   5  -5    0.91    0.33
   3   5   5    1.20    0.37
   4  -5   5    5.86    0.65
   4  -5   5    3.82    0.50
  -4  -5  -5    4.30    0.60
   4   5   5    5.84    0.65
  -4   5  -5    3.17    0.46
   5  -5   5    0.88    0.38
   5  -5   5    0.46    0.35
  -5  -5  -5    0.59    0.43
   5   5   5    0.82    0.35
  -5   5  -5    0.47    0.32
   6  -5   5    1.21    0.42
  -6  -5  -5    0.53    0.45
   6  -5   5    0.44    0.34
  -6   5  -5    1.60    0.42
   6   5   5    0.75    0.38
   7  -5   5    1.11    0.47
   7  -5   5    0.73    0.39
  -7  -5  -5    1.11    0.48
   7   5   5    1.48    0.43
   7   5   5    0.30    0.35
  -7   5  -5    0.81    0.38
   8  -5   5    2.81    0.61
   8  -5   5    1.77    0.46
  -8  -5  -5    1.69    0.55
   8   5   5    1.35    0.45
   8   5   5    2.36    0.54
  -8   5  -5    1.21    0.46
   9  -5   5    0.33    0.41
  -9  -5  -5    0.45    0.50
   9  -5   5    1.27    0.55
  -9   5  -5    0.61    0.40
   9   5   5    0.76    0.42
   9   5   5    0.38    0.36
  10  -5   5    0.21    0.50
 -10  -5  -5    0.09    0.47
  10   5   5    0.36    0.40
  10   5   5    0.63    0.43
 -10   5  -5   -0.09    0.39
   9   6  -5    7.28    0.79
  -8  -6   5    4.74    0.82
   8  -6  -5    7.33    0.92
   8   6  -5    5.83    0.73
  -8   6   5    6.98    0.82
   7  -6  -5    2.53    0.67
  -7  -6   5    1.42    0.55
   7   6  -5    1.67    0.55
  -7   6   5    1.26    0.51
   6  -6  -5    8.68    0.91
  -6  -6   5    6.18    0.83
  -6   6   5    8.36    0.85
   6   6  -5    6.08    0.71
   5  -6  -5    5.41    0.75
  -5  -6   5    5.76    0.78
  -5   6   5    3.71    0.60
   5   6  -5    5.71    0.68
  -4  -6   5    4.47    0.65
   4  -6  -5    6.12    0.74
   4   6  -5    6.38    0.69
  -4   6   5    7.16    0.80
   3  -6  -5   11.29    0.83
  -3  -6   5   10.46    0.81
  -3   6   5   10.17    0.79
   3   6  -5   11.60    0.80
  -2  -6   5    7.34    0.76
   2  -6  -5    6.58    0.67
   2  -6  -5    7.13    0.68
   2   6  -5    7.15    0.71
  -2   6   5    6.25    0.54
   1  -6  -5    8.81    0.73
  -1  -6   5    8.79    0.72
   1  -6  -5   11.39    0.75
  -1   6   5    9.84    0.66
   1   6  -5    9.22    0.76
   0  -6  -5   15.64    0.91
   0  -6   5   16.47    0.89
   0  -6   5   18.21    0.92
   0   6   5   16.49    0.85
   0   6  -5   18.13    0.86
   1  -6   5    0.90    0.40
  -1  -6  -5    0.72    0.47
   1   6   5    1.15    0.39
   2  -6   5    1.56    0.41
  -2  -6  -5    2.11    0.55
   2  -6   5    2.58    0.47
   2   6   5    2.00    0.44
   3  -6   5    2.12    0.46
  -3  -6  -5    2.69    0.58
   3  -6   5    3.33    0.53
   3   6   5    3.96    0.60
  -4  -6  -5    3.52    0.63
   4  -6   5    4.91    0.66
   4  -6   5    4.41    0.59
   4   6   5    5.08    0.67
   5  -6   5    2.97    0.62
  -5  -6  -5    2.74    0.58
   5   6   5    3.67    0.60
  -6  -6  -5   12.42    0.91
   6  -6   5   14.12    0.98
   6   6   5   11.46    0.84
  -7  -6  -5    6.15    0.79
   7  -6   5    6.54    0.85
   7   6   5    4.86    0.72
   8  -6   5    3.83    0.74
  -8  -6  -5    2.50    0.65
   8   6   5    3.63    0.64
   5  -7  -5    0.43    0.46
  -5  -7   5    1.22    0.55
  -5   7   5    0.85    0.55
  -4  -7   5    5.56    0.78
   4  -7  -5    6.23    0.79
  -4   7   5    7.41    0.88
  -3  -7   5    2.53    0.59
   3  -7  -5    3.43    0.61
  -3   7   5    2.18    0.58
   2  -7  -5    2.24    0.65
  -2  -7   5    3.26    0.58
   1  -7  -5    7.75    0.87
   0  -7  -5    3.15    0.65
   0   7   5    2.49    0.50
  -1  -7  -5    1.10    0.58
   1   7   5    0.68    0.40
  -2  -7  -5    4.40    0.72
   2   7   5    6.68    0.76
  -2   7  -5    4.88    0.66
  -3  -7  -5   -0.24    0.54
   3  -7   5    0.14    0.42
   3   7   5   -0.04    0.39
  -4  -7  -5    3.13    0.70
   4  -7   5    2.45    0.54
   4   7   5    3.20    0.63
  -5  -7  -5    4.46    0.76
   5  -7   5    5.06    0.73
 -14   0   6   -0.08    0.34
  14   0  -6    0.47    0.44
  13   0  -6    3.46    0.54
 -13   0   6    3.69    0.56
 -12   0   6    2.67    0.46
  12   0  -6    2.96    0.51
 -11   0   6   11.43    0.67
  11   0  -6   10.41    0.67
 -10   0   6    5.68    0.50
  10   0  -6    5.93    0.54
   9   0  -6   -0.17    0.21
  -9   0   6    0.04    0.17
  -9   0   6   -0.30    0.22
   9   0  -6   -0.35    0.21
   8   0  -6   21.58    0.76
  -8   0   6   23.58    0.79
   8   0  -6   21.62    0.78
  -8   0   6   22.03    0.75
   7   0  -6   78.99    1.69
   7   0  -6   77.97    1.65
  -7   0   6   79.65    1.68
  -7   0   6   80.33    1.69
   6   0  -6    2.51    0.30
  -6   0   6    2.70    0.29
  -6   0   6    2.27    0.28
   6   0  -6    2.19    0.28
   5   0  -6   80.67    1.65
   5   0  -6   80.02    1.58
  -5   0   6   82.51    1.61
  -5   0   6   82.43    1.64
  -4   0   6   32.18    0.78
   4   0  -6   31.89    0.76
  -4   0   6   31.60    0.75
   4   0  -6   31.82    0.80
   3   0  -6   55.26    1.14
   3   0  -6   52.40    1.06
  -3   0   6   54.04    1.11
  -3   0   6   53.87    1.05
  -2   0   6  300.39    5.06
  -2   0   6  303.17    4.93
   2   0  -6  302.23    5.07
   2   0  -6  297.57    4.82
  -1   0   6   71.11    1.31
   1   0  -6   68.86    1.33
   1   0  -6   70.18    1.23
  -1   0   6   69.08    1.24
   0   0   6  171.15    2.82
   0   0   6  182.04    2.97
   0   0  -6  169.20    2.85
   0   0  -6  164.99    2.95
  -1   0  -6   12.06    0.41
   1   0   6   12.93    0.38
   1   0   6   12.85    0.40
  -1   0  -6   12.58    0.38
   2   0   6   61.58    1.20
  -2   0  -6   61.45    1.20
  -2   0  -6   62.24    1.23
   2   0   6   64.44    1.18
   3   0   6    1.14    0.18
  -3   0  -6    0.71    0.16
  -3   0  -6    0.92    0.18
   3   0   6    1.39    0.15
   4   0   6  543.35    8.83
  -4   0  -6  540.81    9.10
   4   0   6  556.70    9.03
  -4   0  -6  549.62    9.05
  -5   0  -6   21.33    0.65
   5   0   6   22.09    0.57
  -5   0  -6   21.99    0.69
   5   0   6   21.05    0.68
  -6   0  -6    4.92    0.39
   6   0   6    4.84    0.27
   6   0   6    4.97    0.40
  -6   0  -6    5.06    0.36
  -7   0  -6    9.02    0.53
  -7   0  -6    9.52    0.49
   7   0   6    9.38    0.54
   7   0   6    8.57    0.38
   8   0   6    5.17    0.50
  -8   0  -6    4.87    0.48
  -8   0  -6    4.42    0.40
  -9   0  -6   25.96    0.97
   9   0   6   24.73    0.94
 -10   0  -6    4.24    0.54
  10   0   6    5.20    0.59
 -11   0  -6    0.82    0.39
  11   0   6   -0.05    0.31
  12   0   6    3.15    0.56
 -12   0  -6    2.14    0.48
 -13   0  -6   27.58    1.21
  13   0   6   25.79    1.17
  14  -1  -6    0.06    0.38
 -14  -1   6    0.58    0.38
  14   1  -6    0.69    0.46
 -14   1   6    0.13    0.38
  13  -1  -6    2.35    0.48
 -13  -1   6    2.32    0.49
  13   1  -6    1.89    0.50
 -13   1   6    1.90    0.47
  12  -1  -6    1.61    0.41
 -12  -1   6    1.55    0.38
 -12   1   6    1.68    0.44
  12   1  -6    1.11    0.43
  11  -1  -6    0.58    0.31
 -11  -1   6    0.37    0.27
  11  -1  -6    0.58    0.33
 -11   1   6    0.58    0.33
  11   1  -6    0.26    0.36
 -10  -1   6    0.78    0.29
 -10  -1   6    0.38    0.27
  10  -1  -6    0.48    0.29
  10  -1  -6    0.47    0.30
  10   1  -6    0.40    0.33
 -10   1   6    0.63    0.31
   9  -1  -6    0.14    0.26
  -9  -1   6    0.32    0.22
   9  -1  -6   -0.10    0.22
  -9  -1   6    0.00    0.22
  -9   1   6    0.06    0.24
   9   1  -6   -0.19    0.28
  -8  -1   6    0.43    0.21
   8  -1  -6    0.73    0.24
  -8  -1   6    0.54    0.24
   8  -1  -6    0.59    0.28
  -8   1   6    1.00    0.28
  -8   1   6    0.23    0.15
   8   1  -6   -0.10    0.25
   7  -1  -6    9.51    0.47
  -7  -1   6    9.85    0.48
   7  -1  -6    9.02    0.55
  -7  -1   6    8.86    0.51
  -7   1   6    8.93    0.51
  -7   1   6    9.95    0.42
   7   1  -6    9.54    0.44
   7   1  -6    9.74    0.55
   6  -1  -6    5.32    0.37
  -6  -1   6    5.07    0.39
  -6  -1   6    5.36    0.35
   6  -1  -6    4.85    0.43
  -6   1   6    5.12    0.30
   6   1  -6    4.49    0.42
   6   1  -6    5.11    0.35
  -6   1   6    5.14    0.39
  -5  -1   6    0.34    0.17
  -5  -1   6    0.70    0.19
   5  -1  -6    0.61    0.18
   5  -1  -6    0.34    0.24
  -5   1   6    0.69    0.15
   5   1  -6    0.26    0.19
  -5   1   6    0.63    0.23
   5   1  -6    0.87    0.27
   4  -1  -6   79.67    1.68
   4  -1  -6   78.73    1.45
  -4  -1   6   76.88    1.49
  -4  -1   6   81.16    1.67
  -4   1   6   80.33    1.53
   4   1  -6   86.51    1.56
  -4   1   6   79.51    1.61
   4   1  -6   78.16    1.60
   3  -1  -6   82.85    1.71
  -3  -1   6   86.92    1.51
   3  -1  -6   84.79    1.46
  -3  -1   6   85.75    1.71
   3   1  -6   82.81    1.64
  -3   1   6   83.13    1.65
   3   1  -6   87.31    1.60
  -3   1   6   88.81    1.61
  -2  -1   6    2.48    0.25
  -2  -1   6    2.10    0.15
   2  -1  -6    2.43    0.24
  -2  -1   6    1.86    0.22
   2  -1  -6    2.31    0.25
   2   1  -6    2.15    0.20
  -2   1   6    2.09    0.21
   1  -1  -6    3.98    0.31
  -1  -1   6    3.70    0.30
   1  -1  -6    3.45    0.29
  -1  -1   6    3.22    0.26
  -1   1   6    3.98    0.23
   1   1  -6    3.78    0.26
   0  -1   6   10.86    0.43
   0  -1   6   11.16    0.38
   0  -1  -6   12.44    0.45
   0  -1  -6   11.09    0.42
   0   1   6   10.63    0.38
   0   1  -6   11.16    0.41
  -1  -1  -6   17.92    0.54
  -1  -1  -6   17.66    0.50
   1  -1   6   17.90    0.54
   1  -1   6   18.17    0.46
  -1   1  -6   18.30    0.42
   1   1   6   17.89    0.51
   1   1   6   18.19    0.42
  -1   1  -6   17.16    0.54
   2  -1   6    5.45    0.24
  -2  -1  -6    6.06    0.35
  -2  -1  -6    5.88    0.29
   2  -1   6    5.38    0.33
   2   1   6    5.86    0.29
  -2   1  -6    5.98    0.37
  -2   1  -6    5.95    0.28
   2   1   6    5.41    0.31
  -3  -1  -6    9.47    0.34
   3  -1   6   10.01    0.44
   3  -1   6    9.45    0.28
  -3  -1  -6   10.01    0.44
  -3   1  -6   10.18    0.40
  -3   1  -6    9.35    0.46
   3   1   6    9.21    0.39
   3   1   6    8.77    0.40
  -4  -1  -6    5.21    0.27
  -4  -1  -6    4.97    0.36
   4  -1   6    5.96    0.38
   4   1   6    5.33    0.34
  -4   1  -6    5.92    0.36
   4   1   6    5.16    0.35
  -4   1  -6    4.96    0.40
   5  -1   6    8.13    0.45
   5  -1   6    8.90    0.47
  -5  -1  -6    8.86    0.47
  -5  -1  -6    8.68    0.34
   5   1   6    8.76    0.45
  -5   1  -6    8.25    0.44
   5   1   6    7.94    0.42
  -6  -1  -6   14.65    0.63
  -6  -1  -6   14.98    0.47
   6  -1   6   14.98    0.63
   6  -1   6   14.14    0.60
  -6   1  -6   13.92    0.59
   6   1   6   13.76    0.59
   6   1   6   12.95    0.54
   7  -1   6    4.37    0.40
   7  -1   6    5.10    0.47
  -7  -1  -6    4.96    0.45
   7   1   6    4.87    0.37
  -7   1  -6    5.42    0.45
   7   1   6    5.34    0.45
   8  -1   6    1.44    0.33
   8  -1   6    0.99    0.30
  -8  -1  -6    1.12    0.32
   8   1   6    0.98    0.24
  -8   1  -6    0.89    0.30
   8   1   6    0.88    0.31
  -9  -1  -6    1.44    0.37
   9  -1   6    1.48    0.35
   9  -1   6    1.28    0.30
   9   1   6    1.46    0.37
  -9   1  -6    1.29    0.36
 -10  -1  -6    4.84    0.58
  10  -1   6    5.70    0.61
 -10   1  -6    4.87    0.58
  10   1   6    4.41    0.56
 -11  -1  -6    2.87    0.51
  11  -1   6    3.66    0.54
  11   1   6    3.37    0.54
 -11   1  -6    3.86    0.57
 -12  -1  -6    0.69    0.43
  12  -1   6    0.33    0.35
 -12   1  -6    0.14    0.36
  12   1   6    1.20    0.45
  13  -1   6    0.29    0.38
 -13  -1  -6    0.27    0.43
 -13   1  -6    1.05    0.46
  13   1   6    1.58    0.48
 -14  -2   6    1.34    0.47
  14   2  -6    0.98    0.52
 -14   2   6    1.26    0.53
 -13  -2   6   -0.05    0.32
 -13   2   6    0.70    0.42
  13   2  -6    0.48    0.43
  12  -2  -6    2.22    0.52
  12  -2  -6    2.34    0.46
 -12  -2   6    1.54    0.41
  12   2  -6    2.53    0.53
 -12   2   6    2.50    0.52
  11  -2  -6    4.58    0.53
  11  -2  -6    5.44    0.65
 -11  -2   6    4.11    0.51
 -11  -2   6    4.39    0.58
  11   2  -6    5.24    0.62
 -11   2   6    5.33    0.64
 -10  -2   6   25.95    0.96
  10  -2  -6   25.23    0.91
  10  -2  -6   25.12    1.05
 -10  -2   6   24.91    1.04
 -10   2   6   25.59    1.00
  10   2  -6   24.86    1.01
  -9  -2   6    9.25    0.64
  -9  -2   6    9.33    0.57
   9  -2  -6   10.43    0.70
   9  -2  -6    9.89    0.56
   9   2  -6   10.65    0.68
  -9   2   6   10.09    0.64
  -8  -2   6   27.62    1.02
   8  -2  -6   26.94    0.84
   8  -2  -6   25.81    1.01
  -8  -2   6   25.91    0.86
  -8   2   6   26.35    0.95
   8   2  -6   27.80    0.96
   7  -2  -6   44.48    1.06
   7  -2  -6   42.91    1.29
  -7  -2   6   42.57    1.10
  -7  -2   6   43.58    1.28
   7   2  -6   43.06    1.22
  -7   2   6   43.27    1.20
   6  -2  -6    5.63    0.51
  -6  -2   6    4.72    0.46
  -6  -2   6    4.40    0.34
   6  -2  -6    4.19    0.33
  -6   2   6    5.15    0.29
  -6   2   6    5.01    0.42
   6   2  -6    4.82    0.31
   6   2  -6    5.29    0.48
   5  -2  -6   59.58    1.49
  -5  -2   6   60.86    1.28
   5  -2  -6   60.22    1.20
  -5  -2   6   62.33    1.50
   5   2  -6   58.27    1.40
  -5   2   6   58.92    1.22
  -5   2   6   60.62    1.42
  -4  -2   6   52.27    1.31
   4  -2  -6   50.69    1.00
  -4  -2   6   50.72    1.08
   4  -2  -6   49.51    1.28
   4   2  -6   51.67    1.24
  -4   2   6   51.69    1.07
   4   2  -6   52.14    1.05
  -4   2   6   50.53    1.23
  -3  -2   6   25.02    0.61
  -3  -2   6   25.39    0.80
   3  -2  -6   24.53    0.54
   3  -2  -6   24.62    0.79
   3   2  -6   24.04    0.78
  -3   2   6   24.39    0.77
   3   2  -6   25.83    0.64
  -3   2   6   24.75    0.63
  -2  -2   6   31.21    0.67
   2  -2  -6   29.89    0.83
   2  -2  -6   29.26    0.85
  -2  -2   6   30.32    0.86
  -2  -2   6   29.30    0.84
  -2   2   6   30.63    0.74
   2   2  -6   30.95    0.74
  -1  -2   6   80.83    1.64
  -1  -2   6   73.21    1.64
   1  -2  -6   83.45    1.67
   1  -2  -6   80.80    1.66
  -1  -2   6   83.82    1.46
   1   2  -6   84.73    1.61
  -1   2   6   81.62    1.61
   0  -2   6    1.72    0.26
   0  -2  -6    1.11    0.23
   0  -2  -6    0.92    0.22
   0  -2   6    1.01    0.19
   0   2   6    0.91    0.13
   0   2  -6    0.92    0.16
   0   2  -6    0.83    0.22
   0   2   6    1.16    0.20
  -1  -2  -6   73.80    1.59
   1  -2   6   74.18    1.56
   1  -2   6   77.38    1.51
  -1  -2  -6   75.08    1.49
  -1   2  -6   78.77    1.43
   1   2   6   75.69    1.59
   1   2   6   77.55    1.35
  -1   2  -6   76.71    1.61
   2  -2   6   58.98    1.33
  -2  -2  -6   60.79    1.36
   2  -2   6   60.54    1.20
   2  -2   6   58.31    1.36
  -2  -2  -6   61.07    1.20
   2   2   6   61.09    1.17
   2   2   6   59.20    1.35
  -2   2  -6   59.82    1.21
  -3  -2  -6   18.89    0.49
   3  -2   6   18.71    0.48
   3  -2   6   19.01    0.67
  -3  -2  -6   18.61    0.68
   3  -2   6   18.42    0.69
   3   2   6   19.66    0.68
  -3   2  -6   19.44    0.59
   3   2   6   20.21    0.58
   4  -2   6   72.08    1.59
  -4  -2  -6   75.42    1.65
   4  -2   6   72.50    1.67
  -4   2  -6   71.53    1.51
   4   2   6   71.54    1.63
   4   2   6   72.36    1.48
  -5  -2  -6    0.25    0.24
   5  -2   6    0.53    0.22
   5  -2   6    0.44    0.24
  -5   2  -6    0.24    0.20
   5   2   6    0.23    0.18
   5   2   6    0.21    0.21
   6  -2   6    2.35    0.37
   6  -2   6    2.30    0.33
  -6  -2  -6    2.46    0.37
  -6   2  -6    2.71    0.35
   6   2   6    2.49    0.35
   6   2   6    2.05    0.31
   7  -2   6   33.40    1.11
   7  -2   6   33.32    1.07
  -7  -2  -6   35.01    1.12
  -7   2  -6   33.42    1.02
   7   2   6   34.21    1.07
   7   2   6   35.25    1.03
   8  -2   6   26.59    1.01
  -8  -2  -6   27.48    1.03
   8  -2   6   26.99    0.99
   8   2   6   27.36    0.96
  -8   2  -6   26.20    0.95
   8   2   6   26.33    0.95
  -9  -2  -6   43.14    1.38
   9  -2   6   41.04    1.33
   9  -2   6   43.66    1.37
   9   2   6   43.36    1.29
  -9   2  -6   43.78    1.31
   9   2   6   43.44    1.30
  10  -2   6    7.62    0.64
 -10  -2  -6    7.26    0.64
  10  -2   6    6.61    0.61
  10   2   6    7.59    0.63
 -10   2  -6    6.70    0.61
 -11  -2  -6    4.50    0.62
  11  -2   6    5.88    0.65
  11  -2   6    5.71    0.67
 -11   2  -6    6.40    0.70
  11   2   6    6.24    0.65
 -12  -2  -6    9.07    0.78
  12  -2   6   10.24    0.78
 -12   2  -6    9.26    0.74
  12   2   6    8.71    0.75
 -13  -2  -6    5.28    0.73
  13  -2   6    5.87    0.74
 -13   2  -6    6.62    0.80
  13   2   6    6.95    0.78
  13  -3  -6    9.45    0.97
  13   3  -6    9.54    0.82
 -13   3   6    9.81    0.95
  12  -3  -6    0.98    0.47
 -12  -3   6    0.50    0.37
 -12  -3   6    0.62    0.45
 -12   3   6    0.83    0.44
  12   3  -6    0.54    0.45
 -11  -3   6    7.30    0.62
  11  -3  -6    8.91    0.87
 -11  -3   6    7.33    0.78
  11   3  -6    7.97    0.76
 -11   3   6    7.03    0.64
 -10  -3   6    1.18    0.36
 -10  -3   6    0.39    0.39
  10  -3  -6    0.86    0.43
 -10   3   6    0.90    0.40
  10   3  -6    0.70    0.43
  -9  -3   6    7.16    0.54
  -9  -3   6    7.40    0.66
   9  -3  -6    8.21    0.70
  -9   3   6    8.54    0.62
   9   3  -6    8.66    0.67
  -8  -3   6    9.04    0.56
  -8  -3   6    9.57    0.70
   8  -3  -6    8.62    0.69
   8   3  -6    9.35    0.68
  -8   3   6    8.99    0.63
  -7  -3   6    8.41    0.64
   7  -3  -6    8.27    0.66
  -7  -3   6    8.51    0.50
   7   3  -6    8.18    0.64
  -7   3   6    9.37    0.61
   6  -3  -6   16.60    0.82
  -6  -3   6   16.46    0.81
   6  -3  -6   16.95    0.59
  -6  -3   6   16.99    0.65
  -6   3   6   16.35    0.75
   6   3  -6   17.10    0.78
  -5  -3   6    6.85    0.55
  -5  -3   6    7.65    0.43
   5  -3  -6    7.43    0.38
   5  -3  -6    7.31    0.57
  -5   3   6    7.09    0.53
   5   3  -6    6.86    0.56
  -5   3   6    7.64    0.36
   4  -3  -6  108.50    2.38
  -4  -3   6  109.51    2.41
  -4  -3   6  110.28    2.12
  -4   3   6  108.60    2.08
   4   3  -6  109.63    2.04
   4   3  -6  109.67    2.25
  -4   3   6  111.39    2.31
   3  -3  -6   15.81    0.47
  -3  -3   6   17.35    0.56
   3  -3  -6   16.64    0.71
  -3  -3   6   17.84    0.73
   3  -3  -6   16.41    0.69
  -3   3   6   15.27    0.53
   3   3  -6   15.46    0.53
   3   3  -6   15.08    0.69
  -2  -3   6   20.76    0.76
   2  -3  -6   19.74    0.75
   2  -3  -6   20.24    0.52
  -2  -3   6   20.42    0.60
   2  -3  -6   19.93    0.75
  -2  -3   6   19.60    0.75
   2   3  -6   20.89    0.64
  -2   3   6   20.50    0.65
  -1  -3   6   26.51    0.85
   1  -3  -6   27.16    0.85
   1  -3  -6   25.94    0.86
  -1  -3   6   27.24    0.86
  -1  -3   6   26.53    0.70
  -1   3   6   25.38    0.78
   1   3  -6   26.80    0.79
  -1   3   6   26.53    0.61
   0  -3  -6   31.66    0.96
   0  -3   6   31.99    0.79
   0  -3  -6   33.00    0.91
   0  -3   6   31.39    0.94
   0  -3   6   32.42    0.92
   0   3   6   33.28    0.73
   0   3  -6   31.66    0.92
   0   3   6   32.59    0.92
   1  -3   6   77.46    1.73
   1  -3   6   75.83    1.69
  -1  -3  -6   79.06    1.76
   1  -3   6   80.71    1.66
  -1  -3  -6   78.87    1.62
   1   3   6   77.43    1.46
   1   3   6   77.90    1.74
  -1   3  -6   78.17    1.56
   2  -3   6   40.29    1.13
  -2  -3  -6   41.51    0.95
   2  -3   6   40.56    1.10
   2  -3   6   40.89    0.97
  -2  -3  -6   40.26    1.13
  -2   3  -6   38.68    0.96
   2   3   6   40.47    1.12
   2   3   6   39.10    0.91
  -3  -3  -6    6.79    0.50
  -3  -3  -6    6.90    0.34
   3  -3   6    5.87    0.48
   3  -3   6    6.35    0.33
   3  -3   6    6.56    0.48
   3   3   6    7.07    0.48
  -3   3  -6    7.18    0.41
   3   3   6    7.67    0.40
   4  -3   6   12.23    0.65
  -4  -3  -6   11.72    0.63
   4  -3   6   12.73    0.63
  -4   3  -6   13.04    0.55
   4   3   6   13.26    0.65
   4   3   6   13.07    0.55
   5  -3   6   33.85    1.13
  -5  -3  -6   35.28    1.11
   5  -3   6   34.06    1.06
  -5   3  -6   33.46    0.98
   5   3   6   33.33    1.10
   5   3   6   33.89    0.95
   6  -3   6   38.81    1.21
   6  -3   6   39.20    1.27
  -6  -3  -6   40.13    1.25
   6   3   6   39.36    1.10
  -6   3  -6   41.15    1.14
   6   3   6   39.74    1.25
  -7  -3  -6   22.77    0.95
   7  -3   6   20.43    0.88
   7  -3   6   22.28    0.97
   7   3   6   19.52    0.81
  -7   3  -6   20.83    0.83
   7   3   6   20.51    0.89
   8  -3   6   12.24    0.72
  -8  -3  -6   12.05    0.74
   8  -3   6   12.05    0.77
  -8   3  -6   12.60    0.71
   8   3   6   12.82    0.70
   8   3   6   12.76    0.72
   9  -3   6    1.82    0.47
  -9  -3  -6    1.33    0.43
   9  -3   6    1.23    0.38
  -9   3  -6    1.29    0.38
   9   3   6    1.54    0.36
   9   3   6    2.03    0.42
  10  -3   6    1.25    0.44
  10  -3   6    1.07    0.40
 -10  -3  -6    1.48    0.47
  10   3   6    0.50    0.32
  10   3   6    0.48    0.37
 -10   3  -6    0.84    0.37
  11  -3   6   20.61    1.05
  11  -3   6   20.81    1.05
 -11  -3  -6   19.25    1.05
 -11   3  -6   18.38    0.96
  11   3   6   19.61    0.98
  12  -3   6    0.19    0.40
 -12  -3  -6    0.62    0.46
  12  -3   6    0.58    0.43
  12   3   6    0.50    0.42
 -12   3  -6   -0.08    0.44
  12  -4  -6    2.11    0.63
 -12  -4   6    0.11    0.45
  12   4  -6    0.10    0.50
 -12   4   6    0.27    0.44
 -11  -4   6    0.80    0.48
  11  -4  -6    0.75    0.47
 -11   4   6   -0.16    0.42
  11   4  -6    0.75    0.50
 -10  -4   6    0.33    0.44
  10  -4  -6    0.93    0.46
 -10   4   6    0.74    0.39
  10   4  -6    0.20    0.45
  -9  -4   6    1.86    0.51
   9  -4  -6    1.89    0.52
   9   4  -6    1.03    0.46
  -9   4   6    1.35    0.45
  -8  -4   6    0.70    0.40
   8  -4  -6    0.80    0.42
  -8   4   6    1.36    0.43
   8   4  -6    0.76    0.42
  -7  -4   6    1.96    0.47
   7  -4  -6    1.22    0.45
  -7  -4   6    1.73    0.36
   7   4  -6    1.99    0.46
  -7   4   6    2.34    0.45
  -6  -4   6    6.82    0.70
  -6  -4   6    7.61    0.53
   6  -4  -6    7.10    0.66
   6   4  -6    8.72    0.66
  -6   4   6    7.71    0.62
  -5  -4   6    3.94    0.42
  -5  -4   6    4.21    0.55
   5  -4  -6    3.71    0.53
   5   4  -6    3.88    0.51
  -5   4   6    3.95    0.52
   4  -4  -6    0.74    0.35
  -4  -4   6    0.80    0.34
  -4  -4   6    0.61    0.28
   4   4  -6    0.61    0.38
  -4   4   6    1.36    0.36
  -4   4   6    0.85    0.21
   3  -4  -6    1.86    0.38
  -3  -4   6    1.85    0.31
   3  -4  -6    1.53    0.39
  -3  -4   6    1.33    0.36
  -3   4   6    2.01    0.30
   3   4  -6    1.74    0.43
   3   4  -6    2.12    0.28
   2  -4  -6   13.28    0.70
  -2  -4   6   14.86    0.72
   2  -4  -6   15.34    0.73
  -2  -4   6   14.97    0.61
  -2  -4   6   14.78    0.73
   2   4  -6   15.06    0.62
  -2   4   6   15.29    0.63
  -1  -4   6    5.98    0.49
   1  -4  -6    4.97    0.47
   1  -4  -6    6.28    0.58
  -1  -4   6    6.50    0.54
  -1  -4   6    5.88    0.42
   1   4  -6    6.32    0.46
  -1   4   6    6.04    0.44
   0  -4  -6    8.04    0.58
   0  -4   6    8.16    0.47
   0  -4  -6    8.17    0.52
   0  -4   6    8.66    0.52
   0  -4   6    9.67    0.59
   0   4   6    7.88    0.52
   0   4  -6    8.68    0.55
   1  -4   6    0.64    0.25
  -1  -4  -6    0.99    0.27
  -1  -4  -6    1.02    0.36
   1  -4   6    0.91    0.29
   1  -4   6    0.53    0.24
   1   4   6    0.55    0.26
  -1   4  -6    0.15    0.22
   2  -4   6    2.35    0.32
  -2  -4  -6    2.12    0.41
   2  -4   6    2.38    0.37
   2  -4   6    1.54    0.33
  -2   4  -6    2.33    0.33
   2   4   6    1.84    0.36
   2   4   6    2.13    0.31
   3  -4   6    0.50    0.28
   3  -4   6    0.08    0.26
  -3  -4  -6    0.54    0.35
  -3   4  -6    0.38    0.24
   3   4   6    0.75    0.26
   3   4   6   -0.11    0.24
   4  -4   6    0.92    0.33
   4  -4   6    1.70    0.40
  -4  -4  -6    0.93    0.37
  -4   4  -6    0.99    0.30
   4   4   6    1.69    0.38
   4   4   6    1.65    0.28
   5  -4   6    0.87    0.32
  -5  -4  -6    1.19    0.40
   5  -4   6    1.04    0.35
   5   4   6    1.10    0.32
  -5   4  -6    0.74    0.30
   5   4   6    1.30    0.36
   6  -4   6    0.89    0.36
  -6  -4  -6    0.96    0.38
   6  -4   6    0.55    0.32
   6   4   6    0.89    0.35
   6   4   6    1.03    0.36
  -6   4  -6    1.35    0.35
   7  -4   6    1.05    0.38
   7  -4   6    1.43    0.44
  -7  -4  -6    1.05    0.43
  -7   4  -6    1.39    0.39
   7   4   6    1.35    0.38
   7   4   6    1.12    0.36
   8  -4   6    2.24    0.53
  -8  -4  -6    1.15    0.45
   8  -4   6    0.98    0.37
   8   4   6    1.25    0.38
   8   4   6    1.65    0.42
  -8   4  -6    1.47    0.40
   9  -4   6    2.77    0.51
  -9  -4  -6    1.98    0.54
   9  -4   6    3.38    0.63
   9   4   6    2.79    0.51
  -9   4  -6    3.24    0.53
   9   4   6    2.06    0.45
  10  -4   6    1.99    0.48
 -10  -4  -6    1.73    0.55
  10  -4   6    2.40    0.58
  10   4   6    2.58    0.49
 -10   4  -6    2.67    0.54
  10   4   6    1.99    0.46
  11  -4   6    2.25    0.52
 -11  -4  -6    2.78    0.63
  11  -4   6    3.05    0.64
 -11   4  -6    2.39    0.55
  11   4   6    2.56    0.52
  11   4   6    2.68    0.54
 -11  -5   6    5.67    0.88
 -10  -5   6    2.04    0.60
  10  -5  -6    3.55    0.75
 -10   5   6    1.78    0.54
  10   5  -6    2.98    0.60
   9  -5  -6    9.39    0.95
  -9  -5   6    8.18    0.91
   9   5  -6    8.79    0.83
  -9   5   6    7.81    0.71
  -8  -5   6    1.65    0.52
   8  -5  -6    0.95    0.47
   8   5  -6    1.67    0.52
  -8   5   6    0.89    0.45
   7  -5  -6    8.60    0.78
  -7  -5   6    7.91    0.84
   7   5  -6    8.34    0.74
  -7   5   6    8.61    0.71
   6  -5  -6    6.14    0.76
  -6  -5   6    5.15    0.70
  -6   5   6    6.27    0.71
   6   5  -6    5.44    0.63
  -5  -5   6    3.61    0.59
   5  -5  -6    6.29    0.73
   5   5  -6    5.77    0.63
  -5   5   6    5.78    0.66
   4  -5  -6   35.51    1.29
  -4  -5   6   32.47    1.29
   4   5  -6   34.32    1.20
  -4   5   6   34.11    1.22
   3  -5  -6    0.13    0.38
   3  -5  -6    0.53    0.35
  -3  -5   6    0.59    0.36
  -3   5   6    0.61    0.26
   3   5  -6    0.75    0.44
   2  -5  -6   11.32    0.73
   2  -5  -6    9.64    0.69
  -2  -5   6   10.37    0.69
   2   5  -6    9.38    0.73
  -2   5   6   11.07    0.60
  -1  -5   6    0.75    0.34
   1  -5  -6    1.07    0.44
   1  -5  -6    1.44    0.38
  -1  -5   6    0.45    0.32
   1   5  -6    0.79    0.31
  -1   5   6    1.23    0.33
   0  -5   6   49.77    1.44
   0  -5  -6   49.68    1.38
   0  -5  -6   47.49    1.47
   0  -5   6   46.08    1.41
   0   5   6   51.06    1.44
   0   5  -6   49.98    1.40
  -1  -5  -6   14.38    0.80
   1  -5   6   14.70    0.72
   1  -5   6   14.52    0.78
  -1   5  -6   13.72    0.66
   1   5   6   13.15    0.74
   2  -5   6   28.58    1.08
  -2  -5  -6   27.00    1.10
   2  -5   6   27.34    1.06
   2   5   6   30.18    1.12
  -2   5  -6   29.19    0.96
   3  -5   6    1.25    0.37
  -3  -5  -6    2.38    0.49
   3  -5   6    2.48    0.45
  -3   5  -6    1.63    0.37
   3   5   6    2.58    0.49
   4  -5   6    0.47    0.35
   4  -5   6    0.20    0.34
  -4  -5  -6    0.25    0.39
   4   5   6    0.87    0.34
  -4   5  -6    0.36    0.33
   5  -5   6   23.96    1.10
  -5  -5  -6   21.10    1.03
   5  -5   6   21.97    1.01
   5   5   6   22.36    1.04
  -5   5  -6   24.08    0.93
   6  -5   6   14.33    0.86
   6  -5   6   14.29    0.92
  -6  -5  -6   15.19    0.90
   6   5   6   15.43    0.88
  -6   5  -6   14.95    0.78
   7  -5   6   11.50    0.87
   7  -5   6   12.06    0.84
  -7  -5  -6   12.37    0.86
  -7   5  -6   11.89    0.75
   7   5   6   14.13    0.87
   8  -5   6    3.60    0.57
  -8  -5  -6    4.26    0.66
   8  -5   6    5.12    0.74
   8   5   6    5.06    0.67
  -8   5  -6    4.13    0.59
   9  -5   6    9.28    0.80
  -9  -5  -6    7.32    0.83
   9  -5   6    8.64    0.84
   9   5   6    9.78    0.78
  -9   5  -6    8.14    0.72
  10  -5   6    7.06    0.77
  10  -5   6    8.88    0.99
 -10  -5  -6    7.08    0.87
 -10   5  -6    8.58    0.83
  10   5   6    7.54    0.84
   9   6  -6    2.27    0.63
   8  -6  -6    5.18    0.81
  -8  -6   6    4.93    0.80
   8   6  -6    3.63    0.69
  -8   6   6    5.79    0.79
   7  -6  -6    3.57    0.73
  -7  -6   6    5.00    0.75
  -7   6   6    2.90    0.59
   7   6  -6    3.21    0.61
  -6  -6   6    1.45    0.56
   6  -6  -6    1.45    0.55
   6   6  -6    1.05    0.51
  -6   6   6    1.15    0.49
   5  -6  -6    3.63    0.65
   5   6  -6    3.03    0.60
  -5   6   6    6.51    0.75
  -4  -6   6    0.58    0.44
   4  -6  -6    0.18    0.43
   4   6  -6    0.34    0.47
  -4   6   6    0.81    0.46
  -3  -6   6    1.59    0.46
   3  -6  -6    1.16    0.46
  -3   6   6    1.71    0.50
   3   6  -6    1.38    0.52
  -2  -6   6    5.40    0.67
   2  -6  -6    4.49    0.60
   2  -6  -6    4.67    0.64
  -2   6   6    5.84    0.53
   2   6  -6    5.65    0.67
   1  -6  -6    2.10    0.53
  -1  -6   6    1.92    0.47
   1   6  -6    2.44    0.57
  -1   6   6    2.06    0.42
   0  -6  -6    4.85    0.65
   0   6  -6    4.28    0.53
   0   6   6    6.62    0.57
   1  -6   6    1.54    0.43
  -1  -6  -6    2.91    0.57
   1   6   6    2.72    0.49
  -1   6  -6    3.07    0.51
   2  -6   6    1.27    0.44
  -2  -6  -6    0.77    0.50
   2   6   6    1.25    0.42
  -2   6  -6    0.78    0.42
   3  -6   6    1.08    0.40
  -3  -6  -6    0.67    0.46
   3  -6   6    0.88    0.39
   3   6   6    1.17    0.41
   4  -6   6    3.67    0.57
  -4  -6  -6    3.05    0.61
   4  -6   6    4.42    0.63
   4   6   6    3.62    0.59
  -5  -6  -6    0.16    0.47
   5  -6   6    0.27    0.42
   5  -6   6    0.77    0.39
   5   6   6    0.80    0.41
   6  -6   6    3.43    0.65
  -6  -6  -6    1.23    0.58
   6   6   6    2.89    0.59
  -7  -6  -6    1.77    0.59
   7  -6   6    2.73    0.62
   7   6   6    4.06    0.65
  -8  -6  -6   -0.05    0.54
   8   6   6    0.78    0.47
  -5  -7   6    1.35    0.58
   5  -7  -6    0.90    0.51
  -5   7   6    0.79    0.52
   5   7  -6   -0.10    0.55
   4  -7  -6    1.23    0.52
  -4  -7   6    0.25    0.47
   4   7  -6    1.03    0.54
  -4   7   6    1.74    0.61
   3  -7  -6    2.16    0.55
  -3  -7   6    2.42    0.56
  -3   7   6    5.85    0.79
   3   7  -6    2.89    0.66
   2  -7  -6    0.40    0.55
  -2  -7   6    0.69    0.49
   1  -7  -6    1.48    0.59
   0  -7  -6    5.36    0.77
   0   7   6    7.12    0.66
  -1  -7  -6   -0.28    0.51
   1   7   6    0.50    0.41
  -2  -7  -6    5.74    0.79
  -2   7  -6    6.16    0.72
   2   7   6    7.63    0.71
  -3  -7  -6    0.20    0.56
   3   7   6    0.93    0.43
  -3   7  -6    1.18    0.52
  -4  -7  -6    3.51    0.73
  -4   7  -6    4.38    0.65
   4   7   6    5.00    0.71
 -14   0   7    0.20    0.36
  14   0  -7    0.57    0.43
 -13   0   7   -0.11    0.30
  13   0  -7    0.27    0.37
  12   0  -7    0.50    0.35
 -12   0   7    0.67    0.33
 -11   0   7   -0.16    0.25
  11   0  -7   -0.40    0.28
  10   0  -7    0.32    0.29
 -10   0   7    0.14    0.27
  -9   0   7    0.23    0.20
   9   0  -7    0.39    0.26
   9   0  -7    0.67    0.28
  -9   0   7    0.60    0.29
  -8   0   7    0.06    0.15
   8   0  -7    0.21    0.24
  -8   0   7   -0.13    0.20
   8   0  -7   -0.04    0.22
  -7   0   7    0.45    0.21
   7   0  -7    0.46    0.25
   7   0  -7    0.52    0.25
  -7   0   7    0.40    0.18
   6   0  -7    0.08    0.20
  -6   0   7    0.05    0.18
   6   0  -7    0.21    0.21
  -6   0   7   -0.11    0.13
   5   0  -7    0.78    0.24
  -5   0   7    0.79    0.19
   5   0  -7    0.97    0.21
  -5   0   7    0.98    0.22
  -4   0   7    0.32    0.16
   4   0  -7    0.76    0.18
  -4   0   7    0.68    0.18
   4   0  -7    0.24    0.19
   3   0  -7   -0.12    0.17
  -3   0   7   -0.20    0.13
  -3   0   7   -0.05    0.11
   3   0  -7   -0.01    0.19
  -2   0   7    0.68    0.15
  -2   0   7    1.00    0.13
   2   0  -7    0.90    0.17
   2   0  -7    1.05    0.19
  -1   0   7    1.44    0.15
   1   0  -7    1.40    0.14
  -1   0   7    1.30    0.16
   1   0  -7    1.51    0.20
   0   0  -7    1.33    0.14
   0   0   7    1.20    0.16
   0   0  -7    1.43    0.19
   0   0   7    1.51    0.16
  -1   0  -7    0.48    0.14
   1   0   7    0.51    0.14
  -1   0  -7    0.78    0.17
   1   0   7    0.49    0.12
  -2   0  -7    0.83    0.16
   2   0   7    0.90    0.14
   2   0   7    1.19    0.18
  -2   0  -7    0.97    0.17
  -3   0  -7    4.25    0.32
  -3   0  -7    4.67    0.31
   3   0   7    4.90    0.26
   3   0   7    4.31    0.31
   4   0   7    0.20    0.17
   4   0   7    0.17    0.11
  -4   0  -7    0.11    0.18
  -4   0  -7    0.17    0.17
   5   0   7    0.78    0.14
  -5   0  -7    0.56    0.20
  -5   0  -7    0.71    0.20
   5   0   7    0.82    0.22
   6   0   7    2.38    0.23
  -6   0  -7    1.97    0.30
  -6   0  -7    2.01    0.26
   6   0   7    2.35    0.32
   7   0   7    0.27    0.22
  -7   0  -7   -0.13    0.20
   7   0   7   -0.05    0.11
  -7   0  -7    0.08    0.21
  -8   0  -7    0.94    0.31
  -8   0  -7    0.91    0.27
   8   0   7    1.57    0.32
   9   0   7    0.47    0.28
  -9   0  -7    0.15    0.29
  10   0   7   -0.30    0.27
 -10   0  -7   -0.17    0.27
 -11   0  -7    0.40    0.34
  11   0   7    0.84    0.40
 -12   0  -7    0.47    0.40
  12   0   7    0.18    0.38
 -13   0  -7    0.37    0.44
  13   0   7    0.66    0.43
 -14  -1   7    3.59    0.55
  14  -1  -7    2.61    0.54
 -14   1   7    3.29    0.59
  14   1  -7    3.33    0.61
  13  -1  -7    0.49    0.39
 -13  -1   7    0.37    0.31
  13   1  -7    0.75    0.43
 -13   1   7    0.81    0.42
  12  -1  -7   10.23    0.70
 -12  -1   7   11.47    0.70
  12   1  -7   10.91    0.75
 -12   1   7   11.76    0.75
 -11  -1   7    0.29    0.27
  11  -1  -7   -0.01    0.30
  11  -1  -7    0.54    0.35
 -11   1   7    0.38    0.32
  11   1  -7    0.50    0.37
 -10  -1   7   25.41    0.97
  10  -1  -7   26.12    1.01
  10  -1  -7   25.55    0.91
 -10  -1   7   25.94    0.92
  10   1  -7   25.56    0.98
 -10   1   7   25.52    0.95
   9  -1  -7   10.94    0.59
  -9  -1   7   11.53    0.58
  -9  -1   7   11.91    0.64
   9  -1  -7   10.78    0.66
  -9   1   7   10.28    0.60
   9   1  -7   10.76    0.66
   8  -1  -7   53.79    1.42
  -8  -1   7   52.59    1.31
  -8  -1   7   52.46    1.40
   8  -1  -7   52.94    1.27
  -8   1   7   54.83    1.37
  -8   1   7   55.12    1.25
   8   1  -7   53.82    1.37
   7  -1  -7   17.70    0.72
   7  -1  -7   16.69    0.60
  -7  -1   7   17.35    0.61
  -7  -1   7   16.79    0.69
  -7   1   7   16.29    0.56
   7   1  -7   16.61    0.58
  -7   1   7   16.59    0.67
   7   1  -7   16.26    0.68
  -6  -1   7   77.49    1.71
  -6  -1   7   79.78    1.56
   6  -1  -7   76.56    1.51
   6  -1  -7   78.18    1.72
   6   1  -7   71.23    1.62
   6   1  -7   75.31    1.55
  -6   1   7   78.02    1.55
  -6   1   7   75.17    1.64
  -5  -1   7  103.71    1.93
   5  -1  -7  103.09    2.13
  -5  -1   7  107.69    2.14
   5  -1  -7  102.17    1.88
  -5   1   7  105.09    1.97
  -5   1   7  101.21    2.04
   5   1  -7  105.39    1.98
   5   1  -7  105.59    2.04
  -4  -1   7  272.79    4.74
  -4  -1   7  274.88    4.47
   4  -1  -7  266.27    4.72
   4  -1  -7  265.35    4.34
   4   1  -7  270.55    4.59
  -4   1   7  269.41    4.61
   4   1  -7  262.31    4.52
  -4   1   7  260.69    4.58
   3  -1  -7  375.93    5.92
  -3  -1   7  378.94    6.39
   3  -1  -7  371.85    6.39
  -3  -1   7  380.45    6.09
  -3   1   7  365.06    6.25
   3   1  -7  360.74    6.11
   3   1  -7  373.28    6.27
  -3   1   7  386.66    6.29
   2  -1  -7  210.10    3.61
  -2  -1   7  208.74    3.56
  -2  -1   7  205.87    3.68
   2  -1  -7  200.74    3.68
  -2   1   7  213.95    3.61
   2   1  -7  215.10    3.62
   1  -1  -7   55.38    1.19
   1  -1  -7   57.99    1.16
  -1  -1   7   54.58    1.16
  -1  -1   7   56.56    1.16
   1   1  -7   56.87    1.16
  -1   1   7   57.45    1.14
   0  -1  -7  120.96    2.24
   0  -1  -7  122.73    2.27
   0  -1   7  122.24    2.22
   0  -1   7  122.30    2.23
   0   1  -7  125.28    2.27
   0   1   7  128.80    2.01
   0   1   7  124.69    2.25
   1  -1   7  141.83    2.49
  -1  -1  -7  141.49    2.52
   1  -1   7  139.63    2.45
  -1  -1  -7  139.44    2.49
   1   1   7  139.81    2.53
   1   1   7  139.94    2.32
  -1   1  -7  135.08    2.55
  -1   1  -7  142.44    2.36
   2  -1   7   14.32    0.40
  -2  -1  -7   13.84    0.51
   2  -1   7   14.17    0.51
  -2  -1  -7   13.59    0.43
  -2   1  -7   13.97    0.41
   2   1   7   14.07    0.43
  -2   1  -7   13.43    0.52
   2   1   7   14.58    0.48
   3  -1   7   17.68    0.60
  -3  -1  -7   18.02    0.50
  -3  -1  -7   17.75    0.60
   3  -1   7   18.31    0.44
  -3   1  -7   18.09    0.54
   3   1   7   16.85    0.56
   3   1   7   16.96    0.53
  -3   1  -7   17.86    0.62
   4  -1   7   13.37    0.54
   4  -1   7   13.13    0.35
  -4  -1  -7   13.19    0.42
  -4  -1  -7   13.44    0.55
   4   1   7   12.95    0.50
   4   1   7   13.01    0.50
  -4   1  -7   12.78    0.57
  -4   1  -7   12.79    0.50
   5  -1   7   66.72    1.52
  -5  -1  -7   69.37    1.35
  -5  -1  -7   69.97    1.55
   5   1   7   66.98    1.46
   5   1   7   67.66    1.48
  -5   1  -7   71.65    1.50
  -5   1  -7   69.17    1.57
  -6  -1  -7  121.74    2.18
   6  -1   7  117.92    2.38
  -6  -1  -7  117.74    2.42
  -6   1  -7  115.25    2.42
   6   1   7  114.76    2.31
  -6   1  -7  119.78    2.36
   6   1   7  119.98    2.34
  -7  -1  -7   24.75    0.88
   7  -1   7   23.72    0.86
  -7   1  -7   23.65    0.84
  -7   1  -7   24.31    0.86
   7   1   7   24.70    0.86
   7   1   7   23.90    0.77
   8  -1   7    9.08    0.58
  -8  -1  -7   10.26    0.63
  -8   1  -7    9.28    0.58
   8   1   7    9.53    0.50
   8   1   7    9.20    0.60
  -8   1  -7    9.10    0.60
   9  -1   7   47.21    1.39
  -9  -1  -7   47.81    1.44
   9   1   7   48.37    1.38
  -9   1  -7   48.57    1.38
  -9   1  -7   46.65    1.38
  10  -1   7   13.07    0.76
 -10  -1  -7   12.83    0.78
 -10   1  -7   12.32    0.75
  10   1   7   12.22    0.74
  11  -1   7    6.29    0.68
 -11  -1  -7    6.09    0.69
  11   1   7    6.23    0.68
 -11   1  -7    7.38    0.72
  12  -1   7    1.08    0.43
 -12  -1  -7    1.22    0.48
 -12   1  -7    1.01    0.43
  12   1   7    1.85    0.47
 -13  -1  -7    0.26    0.45
  13  -1   7    0.23    0.37
 -13   1  -7   -0.27    0.38
  13   1   7    0.45    0.42
 -14  -2   7    0.79    0.41
  14   2  -7    1.21    0.54
 -14   2   7    0.25    0.43
 -13  -2   7    1.89    0.45
  13   2  -7    2.57    0.58
 -13   2   7    2.40    0.55
 -12  -2   7    0.88    0.35
  12  -2  -7    0.88    0.44
  12   2  -7    1.22    0.44
 -12   2   7    0.87    0.40
 -11  -2   7    0.55    0.32
 -11  -2   7    0.71    0.37
  11  -2  -7    0.83    0.40
  11  -2  -7    0.82    0.33
 -11   2   7    0.30    0.34
  11   2  -7    0.65    0.42
 -10  -2   7   17.12    0.77
  10  -2  -7   16.82    0.74
  10  -2  -7   15.68    0.85
 -10  -2   7   15.59    0.84
  10   2  -7   15.32    0.81
 -10   2   7   16.28    0.81
   9  -2  -7    2.43    0.35
   9  -2  -7    2.29    0.47
  -9  -2   7    1.78    0.33
  -9  -2   7    1.78    0.40
   9   2  -7    2.50    0.46
  -9   2   7    2.49    0.44
   8  -2  -7    9.60    0.67
  -8  -2   7    9.21    0.63
   8  -2  -7   10.57    0.52
  -8  -2   7   10.41    0.54
   8   2  -7   11.54    0.68
  -8   2   7   10.21    0.60
  -7  -2   7   29.91    0.86
   7  -2  -7   30.68    1.06
   7  -2  -7   30.15    0.82
  -7  -2   7   29.34    1.02
   7   2  -7   29.44    0.99
  -7   2   7   29.13    0.96
  -7   2   7   28.86    0.76
  -6  -2   7   14.93    0.70
   6  -2  -7   14.65    0.72
   6  -2  -7   16.08    0.54
  -6  -2   7   14.71    0.55
   6   2  -7   16.44    0.72
  -6   2   7   15.14    0.65
  -6   2   7   16.15    0.51
   5  -2  -7    7.80    0.34
  -5  -2   7    7.62    0.49
  -5  -2   7    7.06    0.36
   5  -2  -7    7.59    0.52
  -5   2   7    8.13    0.48
   5   2  -7    7.74    0.53
  -5   2   7    7.25    0.35
   5   2  -7    7.88    0.37
  -4  -2   7   45.52    1.21
   4  -2  -7   44.09    1.20
   4  -2  -7   45.71    0.90
  -4  -2   7   45.63    0.97
  -4   2   7   46.60    1.15
   4   2  -7   44.54    1.15
   4   2  -7   45.30    0.99
  -4   2   7   46.17    1.00
   3  -2  -7   21.55    0.75
  -3  -2   7   21.92    0.75
  -3  -2   7   22.02    0.55
   3  -2  -7   21.81    0.72
   3   2  -7   22.73    0.61
   3   2  -7   20.77    0.74
  -3   2   7   22.28    0.61
   2  -2  -7   13.80    0.59
  -2  -2   7   14.16    0.57
  -2  -2   7   15.23    0.59
  -2  -2   7   15.85    0.41
   2  -2  -7   15.45    0.59
   2   2  -7   15.65    0.51
  -2   2   7   16.22    0.51
  -1  -2   7   59.53    1.32
   1  -2  -7   57.06    1.31
  -1  -2   7   61.28    1.09
  -1  -2   7   60.86    1.34
   1  -2  -7   59.17    1.33
   1   2  -7   60.12    1.28
  -1   2   7   60.84    1.28
   0  -2  -7    7.49    0.43
   0  -2   7    8.14    0.40
   0  -2   7    6.99    0.43
   0  -2  -7    7.09    0.39
   0   2   7    7.59    0.39
   0   2  -7    7.98    0.42
   0   2  -7    7.47    0.28
   1  -2   7   25.69    0.69
   1  -2   7   25.69    0.78
  -1  -2  -7   25.38    0.78
  -1  -2  -7   25.41    0.69
  -1   2  -7   25.47    0.77
   1   2   7   25.91    0.76
   1   2   7   26.95    0.58
  -1   2  -7   26.67    0.61
  -2  -2  -7   50.65    1.07
   2  -2   7   49.28    1.20
  -2  -2  -7   49.80    1.21
   2  -2   7   51.57    1.06
   2   2   7   52.18    1.02
   2   2   7   49.85    1.20
  -2   2  -7   51.51    1.06
  -2   2  -7   49.89    1.23
  -3  -2  -7   13.44    0.43
   3  -2   7   13.50    0.40
  -3  -2  -7   12.57    0.58
   3  -2   7   13.68    0.58
   3   2   7   13.64    0.48
   3   2   7   12.52    0.55
  -3   2  -7   12.27    0.47
  -3   2  -7   12.76    0.59
   4  -2   7   10.94    0.56
  -4  -2  -7   10.94    0.56
   4  -2   7   11.72    0.55
  -4  -2  -7   12.63    0.39
   4   2   7   11.49    0.49
  -4   2  -7   11.42    0.49
   4   2   7   11.61    0.55
  -5  -2  -7    1.85    0.33
   5  -2   7    2.40    0.33
   5  -2   7    2.02    0.33
   5   2   7    2.07    0.30
   5   2   7    2.31    0.32
  -5   2  -7    2.28    0.31
  -6  -2  -7    3.76    0.44
   6  -2   7    3.64    0.43
   6  -2   7    2.83    0.37
  -6   2  -7    2.96    0.37
   6   2   7    3.38    0.38
   6   2   7    3.17    0.36
   7  -2   7   22.17    0.88
  -7  -2  -7   22.12    0.88
   7  -2   7   22.18    0.86
   7   2   7   20.27    0.81
  -7   2  -7   20.24    0.80
   7   2   7   21.95    0.82
   8  -2   7   19.33    0.85
   8  -2   7   17.77    0.83
  -8  -2  -7   19.52    0.88
   8   2   7   18.79    0.79
  -8   2  -7   19.05    0.82
   8   2   7   18.55    0.80
  -9  -2  -7    8.63    0.66
   9  -2   7    7.76    0.62
   9  -2   7    8.87    0.65
   9   2   7    8.67    0.58
  -9   2  -7    9.17    0.63
   9   2   7    9.45    0.65
  10  -2   7    5.06    0.60
 -10  -2  -7    4.62    0.61
 -10   2  -7    5.38    0.62
  10   2   7    6.67    0.63
 -11  -2  -7    5.71    0.68
  11  -2   7    5.96    0.66
  11   2   7    6.04    0.67
 -11   2  -7    5.46    0.66
 -11   2  -7    4.99    0.65
  12  -2   7    4.07    0.61
 -12  -2  -7    3.67    0.62
  12   2   7    3.82    0.61
 -12   2  -7    3.20    0.60
  13  -2   7    2.73    0.56
 -13  -2  -7    3.30    0.63
  13   2   7    2.45    0.58
 -13   2  -7    3.15    0.64
  13  -3  -7    0.14    0.45
 -13   3   7    0.83    0.49
  13   3  -7    0.26    0.46
 -12  -3   7   -0.29    0.39
  12  -3  -7    0.56    0.43
 -12   3   7   -0.20    0.40
  12   3  -7    0.12    0.44
 -11  -3   7    2.83    0.48
 -11  -3   7    3.63    0.58
  11  -3  -7    3.03    0.60
  11   3  -7    1.85    0.50
 -11   3   7    3.97    0.60
  10  -3  -7    0.02    0.38
 -10  -3   7    0.11    0.36
 -10  -3   7    0.47    0.29
  10   3  -7   -0.30    0.39
 -10   3   7    0.11    0.34
  -9  -3   7    1.24    0.42
   9  -3  -7    1.28    0.45
  -9  -3   7    1.32    0.33
   9   3  -7    1.56    0.45
  -9   3   7    1.85    0.43
  -8  -3   7    4.99    0.45
   8  -3  -7    6.24    0.69
  -8  -3   7    6.01    0.65
  -8   3   7    6.71    0.63
   8   3  -7    5.77    0.62
  -7  -3   7    5.86    0.62
   7  -3  -7    6.54    0.66
  -7  -3   7    4.67    0.41
   7   3  -7    7.20    0.63
  -7   3   7    6.19    0.53
  -6  -3   7   33.25    0.93
   6  -3  -7   31.27    1.13
  -6  -3   7   31.54    1.14
  -6   3   7   31.44    1.05
   6   3  -7   33.77    1.09
  -5  -3   7    3.28    0.44
  -5  -3   7    3.59    0.33
   5  -3  -7    3.40    0.46
  -5   3   7    3.39    0.42
  -5   3   7    2.99    0.28
   5   3  -7    3.57    0.44
  -4  -3   7   21.78    0.66
  -4  -3   7   20.88    0.84
   4  -3  -7   21.05    0.84
   4   3  -7   22.18    0.83
   4   3  -7   21.54    0.63
  -4   3   7   22.13    0.82
  -4   3   7   21.21    0.64
   3  -3  -7    1.69    0.17
  -3  -3   7    2.56    0.37
   3  -3  -7    2.44    0.35
   3  -3  -7    3.13    0.40
  -3  -3   7    2.93    0.28
   3   3  -7    1.96    0.37
  -3   3   7    2.04    0.26
   3   3  -7    1.71    0.23
  -2  -3   7   37.24    1.07
   2  -3  -7   37.82    1.09
  -2  -3   7   35.83    1.09
   2  -3  -7   39.71    1.10
  -2  -3   7   39.34    0.89
  -2   3   7   39.36    0.98
   2   3  -7   38.79    0.97
   1  -3  -7   48.85    1.22
  -1  -3   7   45.17    1.21
   1  -3  -7   47.52    1.24
  -1  -3   7   47.65    1.02
  -1  -3   7   45.41    1.21
  -1   3   7   46.98    0.90
   1   3  -7   48.05    1.15
  -1   3   7   47.65    1.17
   0  -3   7   12.01    0.58
   0  -3  -7   12.13    0.59
   0  -3  -7   11.53    0.52
   0  -3   7   12.39    0.54
   0   3   7   12.27    0.54
   0   3  -7   12.58    0.45
   0   3  -7   11.86    0.56
   0   3   7   11.74    0.38
   1  -3   7    3.49    0.32
  -1  -3  -7    3.40    0.32
  -1  -3  -7    3.58    0.41
   1  -3   7    2.81    0.34
  -1   3  -7    3.28    0.37
   1   3   7    3.01    0.26
   1   3   7    3.18    0.36
  -1   3  -7    2.19    0.25
  -2  -3  -7    3.08    0.29
   2  -3   7    3.09    0.28
   2  -3   7    2.59    0.34
  -2  -3  -7    3.53    0.41
  -2   3  -7    3.15    0.38
   2   3   7    3.06    0.37
  -2   3  -7    3.37    0.31
   2   3   7    2.50    0.27
  -3  -3  -7   18.49    0.56
   3  -3   7   17.60    0.73
   3  -3   7   18.39    0.56
   3  -3   7   18.72    0.76
  -3  -3  -7   17.70    0.75
  -3   3  -7   17.83    0.61
   3   3   7   19.78    0.76
   3   3   7   18.82    0.60
   4  -3   7    5.70    0.49
   4  -3   7    5.81    0.48
  -4  -3  -7    6.07    0.50
   4   3   7    5.00    0.45
   4   3   7    5.08    0.39
  -4   3  -7    5.73    0.40
   5  -3   7    9.74    0.63
  -5  -3  -7    9.16    0.61
   5  -3   7    8.13    0.56
  -5   3  -7    8.81    0.51
   5   3   7    8.30    0.49
   5   3   7    7.93    0.55
   6  -3   7   42.39    1.33
   6  -3   7   40.94    1.26
  -6  -3  -7   41.58    1.30
   6   3   7   41.03    1.27
   6   3   7   41.74    1.14
  -6   3  -7   40.91    1.15
   7  -3   7   11.08    0.69
   7  -3   7    9.93    0.70
  -7  -3  -7   10.34    0.70
  -7   3  -7    9.66    0.59
   7   3   7   10.33    0.62
   7   3   7   10.72    0.65
   8  -3   7    3.32    0.53
  -8  -3  -7    3.55    0.53
   8  -3   7    3.34    0.47
   8   3   7    3.52    0.46
  -8   3  -7    4.94    0.56
   8   3   7    3.66    0.49
  -9  -3  -7   -0.02    0.36
   9  -3   7    0.11    0.32
   9  -3   7   -0.24    0.28
   9   3   7   -0.19    0.30
   9   3   7    0.06    0.25
  -9   3  -7   -0.13    0.28
 -10  -3  -7    7.79    0.72
  10  -3   7    6.32    0.69
  10  -3   7    8.67    0.72
 -10   3  -7    7.40    0.73
  10   3   7    7.96    0.67
  10   3   7    8.55    0.65
 -11  -3  -7   11.41    0.87
  11  -3   7   12.81    0.86
  11  -3   7   12.53    0.84
 -11   3  -7   10.87    0.80
  11   3   7   11.33    0.81
 -12  -3  -7    1.23    0.53
  12  -3   7    0.94    0.48
  12   3   7    0.26    0.40
 -12   3  -7    0.97    0.50
 -12   3  -7    1.76    0.54
  12  -4  -7    0.99    0.56
 -12  -4   7    0.58    0.49
 -12   4   7    0.27    0.44
  12   4  -7    0.76    0.54
 -11  -4   7    5.62    0.77
  11  -4  -7    4.79    0.76
  11   4  -7    4.27    0.65
 -11   4   7    5.07    0.72
  10  -4  -7    9.50    0.93
 -10  -4   7    9.41    0.82
 -10   4   7    7.77    0.68
  10   4  -7    8.16    0.72
  -9  -4   7    4.02    0.64
   9  -4  -7    5.31    0.73
  -9   4   7    4.23    0.59
   9   4  -7    3.96    0.61
  -8  -4   7    8.81    0.75
   8  -4  -7    8.71    0.76
  -8   4   7    8.84    0.67
   8   4  -7    8.01    0.70
   7  -4  -7   30.50    1.24
  -7  -4   7   31.07    1.26
  -7   4   7   30.94    1.14
   7   4  -7   30.10    1.14
  -6  -4   7   16.35    0.90
   6  -4  -7   16.26    0.89
  -6   4   7   15.88    0.81
   6   4  -7   16.71    0.85
  -5  -4   7   14.16    0.80
   5  -4  -7   12.94    0.80
   5   4  -7   14.46    0.78
  -5   4   7   13.61    0.74
  -4  -4   7   36.93    1.01
   4  -4  -7   37.54    1.25
  -4  -4   7   35.10    1.24
  -4   4   7   35.66    1.18
  -4   4   7   33.85    0.94
   4   4  -7   35.80    1.16
  -3  -4   7   23.70    0.76
   3  -4  -7   23.66    0.92
   3  -4  -7   24.46    0.96
  -3  -4   7   23.65    0.96
  -3   4   7   23.87    0.77
   3   4  -7   23.89    0.75
   3   4  -7   22.12    0.91
  -2  -4   7   22.87    0.90
  -2  -4   7   22.21    0.73
   2  -4  -7   21.38    0.88
   2  -4  -7   24.60    0.91
  -2  -4   7   22.21    0.89
   2   4  -7   22.33    0.77
  -2   4   7   22.54    0.78
  -1  -4   7   21.82    0.87
  -1  -4   7   21.26    0.85
  -1  -4   7   22.22    0.71
   1  -4  -7   23.39    0.85
   1  -4  -7   22.03    0.88
  -1   4   7   22.09    0.80
   1   4  -7   21.81    0.79
   0  -4  -7   57.48    1.54
   0  -4   7   57.02    1.50
   0  -4   7   58.60    1.49
   0  -4  -7   57.56    1.44
   0   4   7   57.54    1.48
   0   4  -7   58.06    1.47
  -1  -4  -7   33.84    0.98
   1  -4   7   34.00    1.01
   1  -4   7   32.48    1.07
  -1  -4  -7   34.39    1.12
  -1   4  -7   32.59    0.91
  -1   4  -7   33.94    1.08
   1   4   7   34.03    1.08
   2  -4   7   24.31    0.79
   2  -4   7   22.81    0.89
  -2  -4  -7   21.39    0.90
   2  -4   7   23.38    0.91
  -2   4  -7   22.77    0.75
   2   4   7   22.78    0.89
  -3  -4  -7    4.96    0.55
   3  -4   7    5.07    0.52
   3  -4   7    4.48    0.49
  -3   4  -7    4.68    0.39
   3   4   7    4.77    0.40
   3   4   7    5.48    0.50
   4  -4   7   19.44    0.86
  -4  -4  -7   19.31    0.88
   4  -4   7   19.58    0.89
  -4   4  -7   18.84    0.72
   4   4   7   17.96    0.69
   4   4   7   18.75    0.86
   5  -4   7    5.52    0.62
   5  -4   7    3.90    0.47
  -5  -4  -7    6.10    0.63
   5   4   7    6.76    0.50
   5   4   7    6.77    0.57
  -5   4  -7    5.27    0.47
  -6  -4  -7    0.66    0.40
   6  -4   7    0.81    0.33
   6  -4   7    0.90    0.38
  -6   4  -7    1.12    0.34
   6   4   7    0.48    0.31
   6   4   7    0.82    0.32
  -7  -4  -7   10.43    0.75
   7  -4   7    9.52    0.75
   7  -4   7    9.21    0.69
   7   4   7   10.39    0.70
   7   4   7   10.30    0.65
  -7   4  -7   10.13    0.64
  -8  -4  -7   25.56    1.16
   8  -4   7   23.85    1.09
   8  -4   7   27.32    1.19
  -8   4  -7   25.83    1.02
   8   4   7   27.64    1.02
   8   4   7   26.17    1.12
   9  -4   7    8.12    0.87
  -9  -4  -7    5.96    0.74
   9  -4   7    5.13    0.60
   9   4   7    7.04    0.64
  -9   4  -7    6.50    0.67
   9   4   7    6.72    0.71
 -10  -4  -7    2.66    0.60
  10  -4   7    4.02    0.67
  10  -4   7    3.00    0.55
 -10   4  -7    4.54    0.63
  10   4   7    3.95    0.55
  10   4   7    3.50    0.56
  11  -4   7    3.73    0.68
 -11  -4  -7    2.06    0.60
  11  -4   7    2.70    0.56
  11   4   7    2.89    0.53
  11   4   7    3.12    0.55
 -11   4  -7    3.55    0.62
 -11  -5   7    0.75    0.50
 -10  -5   7    1.13    0.54
  10  -5  -7    1.95    0.61
  10   5  -7    1.10    0.54
 -10   5   7    0.69    0.46
  -9  -5   7    0.30    0.45
   9  -5  -7    0.74    0.49
   9   5  -7    0.77    0.51
  -9   5   7   -0.21    0.39
   8  -5  -7    0.48    0.45
  -8  -5   7    1.53    0.47
  -8   5   7    0.36    0.42
   8   5  -7    0.40    0.48
  -7  -5   7    0.68    0.41
   7  -5  -7    0.99    0.44
   7   5  -7    0.64    0.48
  -7   5   7    0.73    0.44
  -6  -5   7    1.04    0.42
   6  -5  -7    0.74    0.44
   6   5  -7   -0.21    0.42
  -6   5   7    1.03    0.45
  -5  -5   7    0.22    0.35
   5  -5  -7    0.34    0.41
   5   5  -7    0.11    0.40
  -5   5   7    0.51    0.37
   4  -5  -7    2.00    0.50
  -4  -5   7    2.45    0.49
  -4   5   7    1.97    0.47
   4   5  -7    1.50    0.48
   3  -5  -7    0.58    0.42
   3  -5  -7    1.41    0.41
  -3  -5   7    1.86    0.44
  -3   5   7    1.35    0.29
   3   5  -7    0.63    0.45
   2  -5  -7    0.16    0.38
   2  -5  -7    0.11    0.35
  -2  -5   7    0.72    0.35
  -2   5   7    1.01    0.29
   2   5  -7    1.13    0.48
  -1  -5   7    1.89    0.41
   1  -5  -7    3.00    0.44
  -1  -5   7    0.75    0.35
   1  -5  -7    1.66    0.47
  -1   5   7    2.09    0.36
   1   5  -7    2.24    0.37
   0  -5  -7    1.12    0.32
   0  -5   7    1.05    0.33
   0  -5  -7    0.44    0.40
   0  -5   7    0.89    0.35
   0   5   7    0.54    0.28
   0   5  -7    0.34    0.31
   1  -5   7    1.19    0.33
   1  -5   7    0.84    0.34
  -1  -5  -7    1.22    0.43
   1   5   7    1.08    0.34
  -1   5  -7    0.88    0.35
  -2  -5  -7    0.66    0.40
   2  -5   7    0.25    0.31
   2   5   7    0.13    0.26
  -2   5  -7    0.03    0.31
   3  -5   7    2.23    0.44
  -3  -5  -7    2.25    0.50
   3  -5   7    2.61    0.46
   3   5   7    2.61    0.47
   4  -5   7    1.24    0.41
  -4  -5  -7    2.17    0.50
   4  -5   7    1.64    0.39
  -4   5  -7    2.72    0.43
   4   5   7    2.48    0.48
  -5  -5  -7    0.47    0.44
   5  -5   7    0.38    0.34
   5  -5   7    0.63    0.38
  -5   5  -7    0.19    0.31
   5   5   7    0.83    0.36
   6  -5   7    2.30    0.53
  -6  -5  -7    1.64    0.49
   6  -5   7    1.51    0.42
   6   5   7    1.30    0.40
  -6   5  -7    1.36    0.40
   7  -5   7    0.69    0.46
   7  -5   7    0.32    0.38
  -7  -5  -7    1.17    0.52
   7   5   7    0.69    0.38
  -7   5  -7    0.56    0.37
  -8  -5  -7    0.50    0.49
   8  -5   7    1.72    0.54
   8  -5   7    1.27    0.47
  -8   5  -7    0.39    0.36
   8   5   7    0.74    0.40
   9  -5   7   -0.16    0.40
   9  -5   7    0.98    0.52
  -9  -5  -7    0.43    0.53
   9   5   7    0.84    0.44
  -9   5  -7    0.38    0.39
  10  -5   7    0.24    0.46
  10  -5   7    0.91    0.54
 -10  -5  -7    0.77    0.60
 -10   5  -7    0.68    0.45
  10   5   7    0.87    0.45
   9   6  -7    4.86    0.74
   8  -6  -7    0.68    0.53
  -8  -6   7    0.32    0.48
  -8   6   7    0.44    0.51
   8   6  -7    0.33    0.54
   7  -6  -7   27.40    1.35
   7   6  -7   23.65    1.17
  -7   6   7   26.28    1.23
  -6  -6   7    1.61    0.52
   6  -6  -7    1.47    0.55
   6   6  -7    1.37    0.56
  -6   6   7    2.45    0.59
   5  -6  -7   31.47    1.34
  -5  -6   7   25.29    1.28
   5   6  -7   27.69    1.19
  -5   6   7   27.42    1.22
  -4  -6   7    2.36    0.55
   4  -6  -7    3.40    0.62
  -4   6   7    2.95    0.58
   4   6  -7    2.61    0.60
  -3  -6   7    1.12    0.45
   3  -6  -7    1.33    0.50
   3  -6  -7    1.78    0.49
   3   6  -7    1.53    0.51
  -2  -6   7   10.21    0.78
   2  -6  -7   11.39    0.80
   2  -6  -7    9.87    0.76
  -2   6   7   10.39    0.67
   2   6  -7   10.48    0.79
  -1  -6   7    7.78    0.69
   1  -6  -7    7.26    0.69
  -1  -6   7    7.03    0.71
  -1   6   7    7.32    0.60
   0  -6  -7   12.54    0.84
   0  -6   7   12.08    0.81
   0   6   7   11.68    0.74
   0   6  -7   12.61    0.76
   1  -6   7    9.31    0.75
  -1  -6  -7   11.06    0.80
  -1   6  -7   10.19    0.72
   1   6   7   11.92    0.75
  -2  -6  -7    1.01    0.49
   2  -6   7    0.98    0.42
  -2   6  -7    0.84    0.41
   2   6   7    0.42    0.35
  -3  -6  -7    6.93    0.78
   3  -6   7    7.98    0.73
   3   6   7    7.07    0.66
  -3   6  -7    9.44    0.74
   4  -6   7    3.33    0.57
  -4  -6  -7    2.65    0.60
   4  -6   7    3.32    0.58
   4   6   7    2.83    0.56
  -5  -6  -7   19.59    1.08
   5  -6   7   22.36    1.13
   5   6   7   18.16    1.02
  -6  -6  -7   -0.62    0.45
   6  -6   7    0.34    0.42
   6  -6   7    0.11    0.38
   6   6   7    0.45    0.42
   7  -6   7   12.48    0.96
  -7  -6  -7   11.66    0.94
   7   6   7   12.25    0.89
  -8  -6  -7    2.50    0.67
   5  -7  -7    3.76    0.69
  -5  -7   7    1.68    0.60
   5   7  -7    2.21    0.66
  -5   7   7    0.93    0.55
   4  -7  -7    1.15    0.52
  -4  -7   7    0.27    0.49
  -4   7   7    0.32    0.47
   4   7  -7   -0.03    0.54
  -3  -7   7    3.90    0.69
  -3   7   7    5.24    0.78
   3   7  -7    5.31    0.72
   2  -7  -7    2.66    0.67
  -2  -7   7    2.51    0.59
   2   7  -7    2.56    0.65
   1  -7  -7    0.00    0.52
   0  -7  -7    5.79    0.78
  -1  -7  -7    1.63    0.60
   1   7   7    2.01    0.48
  -2  -7  -7    2.59    0.67
   2   7   7    2.41    0.57
  -2   7  -7    2.10    0.53
  -3  -7  -7    3.61    0.69
  -3   7  -7    4.22    0.65
   3   7   7    3.78    0.64
  -4  -7  -7    0.23    0.57
   4   7   7    1.26    0.53
  -4   7  -7    1.95    0.53
 -14   0   8    0.15    0.37
  14   0  -8    0.15    0.41
  13   0  -8    0.55    0.39
 -13   0   8    0.77    0.36
  12   0  -8    1.77    0.45
 -12   0   8    1.31    0.37
 -11   0   8    6.95    0.55
  11   0  -8    6.34    0.58
  10   0  -8    4.48    0.49
 -10   0   8    5.01    0.53
  -9   0   8    1.12    0.34
   9   0  -8    0.46    0.29
  -9   0   8    0.92    0.26
   9   0  -8    1.13    0.35
   8   0  -8   14.96    0.65
  -8   0   8   16.26    0.65
   8   0  -8   15.07    0.66
  -8   0   8   15.93    0.64
  -7   0   8   24.07    0.76
   7   0  -8   23.89    0.77
   7   0  -8   23.76    0.79
  -7   0   8   25.22    0.78
   6   0  -8    2.61    0.30
  -6   0   8    3.01    0.33
  -6   0   8    2.25    0.28
   6   0  -8    2.40    0.30
  -5   0   8  127.86    2.40
  -5   0   8  124.88    2.31
   5   0  -8  123.76    2.28
   5   0  -8  126.53    2.41
   4   0  -8   99.37    1.84
   4   0  -8  100.53    1.97
  -4   0   8  101.62    1.95
  -4   0   8  100.37    1.85
  -3   0   8   68.21    1.30
   3   0  -8   66.28    1.31
   3   0  -8   75.75    1.49
  -3   0   8   67.42    1.40
  -2   0   8   -0.22    0.12
   2   0  -8   -0.21    0.18
  -2   0   8   -0.03    0.12
   1   0  -8  778.54   12.60
   1   0  -8  781.83   12.88
  -1   0   8  790.03   12.86
  -1   0   8  786.57   12.32
   0   0   8   33.86    0.81
   0   0   8   35.52    0.75
   0   0  -8   34.97    0.72
   0   0  -8   35.16    0.82
   1   0   8  230.72    3.73
  -1   0  -8  216.08    3.88
   1   0   8  228.99    3.85
  -1   0  -8  224.27    3.77
  -2   0  -8  559.16    9.40
   2   0   8  565.26    9.05
  -2   0  -8  561.87    9.25
   2   0   8  581.60    9.35
   3   0   8   49.55    1.10
   3   0   8   51.82    1.05
  -3   0  -8   51.55    1.11
  -3   0  -8   51.03    1.12
  -4   0  -8    0.21    0.16
   4   0   8    0.23    0.11
   4   0   8    0.27    0.17
  -4   0  -8    0.37    0.20
  -5   0  -8    1.12    0.23
   5   0   8    1.29    0.17
  -5   0  -8    0.99    0.22
   5   0   8    1.03    0.23
  -6   0  -8    4.18    0.36
   6   0   8    4.85    0.42
  -6   0  -8    4.44    0.40
   6   0   8    4.32    0.27
  -7   0  -8   16.83    0.65
   7   0   8   17.50    0.73
  -7   0  -8   17.74    0.73
   8   0   8    5.63    0.51
  -8   0  -8    6.79    0.49
  -8   0  -8    6.09    0.51
   9   0   8   21.71    0.91
  -9   0  -8   21.80    0.91
 -10   0  -8   -0.02    0.30
  10   0   8    0.12    0.28
 -11   0  -8    2.89    0.51
  11   0   8    4.08    0.58
  12   0   8    1.25    0.43
 -12   0  -8    1.21    0.46
  13   0   8   11.91    0.86
 -13   0  -8   11.67    0.85
 -14  -1   8    1.65    0.46
  14  -1  -8    1.76    0.49
 -14   1   8    2.00    0.52
  14   1  -8    1.73    0.55
 -13  -1   8    0.35    0.33
  13  -1  -8    0.45    0.36
 -13   1   8    0.42    0.38
  13   1  -8    0.61    0.42
  12  -1  -8    1.75    0.40
 -12  -1   8    2.20    0.43
  12   1  -8    2.21    0.49
 -12   1   8    2.03    0.45
  11  -1  -8    0.43    0.31
  11  -1  -8    0.04    0.32
 -11  -1   8   -0.24    0.26
 -11   1   8    0.20    0.29
  11   1  -8    0.17    0.36
 -10  -1   8    6.35    0.51
 -10  -1   8    5.70    0.54
  10  -1  -8    7.37    0.65
  10  -1  -8    7.07    0.54
  10   1  -8    6.63    0.61
 -10   1   8    6.88    0.55
  -9  -1   8    2.68    0.40
  -9  -1   8    2.04    0.37
   9  -1  -8    2.68    0.43
   9  -1  -8    2.15    0.34
  -9   1   8    3.22    0.45
   9   1  -8    1.98    0.41
  -8  -1   8    7.96    0.48
  -8  -1   8    8.98    0.55
   8  -1  -8    8.80    0.50
   8  -1  -8    8.34    0.57
   8   1  -8    8.12    0.56
  -8   1   8    9.53    0.55
  -8   1   8    9.13    0.47
   8   1  -8    8.24    0.48
  -7  -1   8    2.71    0.30
  -7  -1   8    1.82    0.32
   7  -1  -8    2.51    0.30
   7  -1  -8    2.44    0.36
  -7   1   8    2.88    0.31
  -7   1   8    3.25    0.40
   7   1  -8    2.56    0.36
   7   1  -8    2.36    0.29
  -6  -1   8    5.45    0.41
   6  -1  -8    5.18    0.46
   6  -1  -8    5.70    0.36
  -6  -1   8    5.77    0.34
   6   1  -8    5.11    0.37
  -6   1   8    5.09    0.40
  -6   1   8    5.76    0.34
   6   1  -8    5.16    0.45
  -5  -1   8   31.09    0.75
  -5  -1   8   31.10    0.91
   5  -1  -8   31.23    0.75
   5  -1  -8   31.47    0.93
  -5   1   8   31.34    0.86
  -5   1   8   31.53    0.80
   5   1  -8   31.34    0.89
  -4  -1   8    6.42    0.29
  -4  -1   8    6.57    0.41
   4  -1  -8    6.31    0.43
   4  -1  -8    6.84    0.31
  -4   1   8    6.68    0.39
   4   1  -8    7.00    0.40
  -4   1   8    6.10    0.34
   4   1  -8    7.13    0.45
   3  -1  -8    6.80    0.42
   3  -1  -8    7.40    0.27
  -3  -1   8    6.64    0.39
  -3  -1   8    7.39    0.25
   3   1  -8    7.27    0.38
  -3   1   8    7.28    0.39
  -3   1   8    7.34    0.35
   3   1  -8    6.61    0.44
  -2  -1   8   23.65    0.68
  -2  -1   8   23.36    0.68
   2  -1  -8   24.09    0.66
   2  -1  -8   22.96    0.70
   2   1  -8   25.05    0.66
  -2   1   8   25.82    0.65
  -1  -1   8    0.81    0.18
   1  -1  -8    0.95    0.25
   1  -1  -8    0.90    0.21
  -1  -1   8    0.99    0.19
  -1   1   8    0.73    0.16
   1   1  -8    0.94    0.20
   0  -1  -8   22.07    0.64
   0  -1  -8   21.18    0.61
   0  -1   8   21.46    0.59
   0  -1   8   21.72    0.64
   0   1  -8   21.78    0.63
   0   1   8   21.35    0.59
   0   1   8   22.41    0.46
   1  -1   8    6.28    0.30
  -1  -1  -8    6.29    0.36
   1  -1   8    6.60    0.37
  -1  -1  -8    6.57    0.35
   1   1   8    6.40    0.33
  -1   1  -8    6.54    0.38
  -1   1  -8    6.30    0.25
   1   1   8    6.73    0.27
  -2  -1  -8    0.80    0.19
   2  -1   8    0.74    0.19
   2  -1   8    0.64    0.13
  -2  -1  -8    0.58    0.21
  -2   1  -8    0.76    0.21
   2   1   8    0.80    0.15
   2   1   8    0.80    0.17
  -2   1  -8    0.69    0.14
  -3  -1  -8    7.15    0.34
   3  -1   8    6.91    0.28
   3  -1   8    6.76    0.40
  -3  -1  -8    6.39    0.41
  -3   1  -8    7.42    0.35
  -3   1  -8    7.11    0.43
   3   1   8    6.87    0.35
   3   1   8    6.18    0.36
  -4  -1  -8    2.54    0.31
  -4  -1  -8    1.72    0.20
   4  -1   8    1.77    0.16
   4  -1   8    1.77    0.27
  -4   1  -8    2.07    0.31
   4   1   8    2.18    0.26
   4   1   8    2.29    0.27
  -4   1  -8    2.06    0.26
  -5  -1  -8    8.13    0.37
  -5  -1  -8    8.13    0.47
   5  -1   8    9.54    0.31
   5  -1   8    7.85    0.47
   5   1   8    7.86    0.45
   5   1   8    7.95    0.41
  -5   1  -8    8.10    0.44
  -5   1  -8    7.62    0.49
   6  -1   8   11.14    0.58
  -6  -1  -8   10.99    0.59
  -6  -1  -8   10.85    0.45
  -6   1  -8   11.99    0.61
   6   1   8   11.59    0.51
  -6   1  -8   10.88    0.54
   6   1   8   11.34    0.56
   7  -1   8    9.60    0.58
  -7  -1  -8    9.43    0.58
   7   1   8    9.28    0.56
  -7   1  -8    9.36    0.55
   7   1   8    8.17    0.46
  -7   1  -8    9.85    0.59
   8  -1   8    5.85    0.52
  -8  -1  -8    6.27    0.54
  -8   1  -8    5.51    0.52
   8   1   8    6.14    0.42
  -8   1  -8    6.20    0.54
   8   1   8    6.60    0.54
  -9  -1  -8   11.63    0.71
   9  -1   8   10.78    0.68
  -9   1  -8   10.90    0.68
   9   1   8   10.36    0.66
  -9   1  -8   10.42    0.67
  10  -1   8    1.38    0.40
 -10  -1  -8    0.91    0.38
  10   1   8    0.80    0.37
 -10   1  -8    1.34    0.41
 -11  -1  -8    0.03    0.35
  11  -1   8   -0.06    0.29
 -11   1  -8    0.36    0.36
  11   1   8    0.41    0.32
 -12  -1  -8   -0.19    0.37
  12  -1   8    0.37    0.36
  12   1   8    0.10    0.35
 -12   1  -8    0.28    0.38
 -13  -1  -8    0.39    0.45
  13  -1   8   -0.08    0.37
 -13   1  -8    0.48    0.43
  13   1   8    0.37    0.42
  14   2  -8    0.41    0.50
 -14   2   8    0.42    0.45
 -13  -2   8    2.35    0.47
 -13   2   8    4.22    0.66
  13   2  -8    4.16    0.66
  12  -2  -8    6.24    0.74
 -12  -2   8    3.98    0.53
 -12   2   8    6.25    0.74
  12   2  -8    4.48    0.64
 -11  -2   8    3.06    0.46
  11  -2  -8    4.41    0.62
 -11  -2   8    3.70    0.58
  11   2  -8    3.74    0.58
 -11   2   8    3.54    0.55
  10  -2  -8   17.03    0.89
 -10  -2   8   17.90    0.77
 -10  -2   8   17.15    0.87
  10  -2  -8   16.37    0.72
  10   2  -8   15.82    0.83
 -10   2   8   15.77    0.79
  -9  -2   8   10.42    0.57
  -9  -2   8   11.03    0.71
   9  -2  -8   10.54    0.56
   9  -2  -8    9.85    0.70
   9   2  -8   11.77    0.72
  -9   2   8   11.28    0.67
  -8  -2   8    2.28    0.40
  -8  -2   8    2.53    0.33
   8  -2  -8    3.03    0.34
   8  -2  -8    2.46    0.47
   8   2  -8    3.28    0.46
  -8   2   8    3.14    0.45
   7  -2  -8   13.22    0.73
   7  -2  -8   14.89    0.54
  -7  -2   8   12.60    0.68
  -7  -2   8   14.28    0.56
  -7   2   8   12.66    0.50
  -7   2   8   12.85    0.65
   7   2  -8   12.99    0.69
  -6  -2   8   87.55    2.04
   6  -2  -8   88.69    1.69
  -6  -2   8   91.15    1.78
   6  -2  -8   87.71    2.03
   6   2  -8   89.47    1.94
  -6   2   8   90.08    1.76
  -6   2   8   88.02    1.94
   5  -2  -8    3.69    0.41
   5  -2  -8    3.46    0.25
  -5  -2   8    3.05    0.37
  -5  -2   8    3.16    0.26
   5   2  -8    2.77    0.26
  -5   2   8    3.28    0.27
  -5   2   8    4.28    0.43
   5   2  -8    3.29    0.39
  -4  -2   8  128.98    2.26
  -4  -2   8  126.97    2.59
   4  -2  -8  126.64    2.57
   4  -2  -8  128.38    2.14
   4   2  -8  124.61    2.45
  -4   2   8  125.86    2.35
  -4   2   8  123.64    2.48
   4   2  -8  129.18    2.34
  -3  -2   8   47.95    0.93
   3  -2  -8   47.35    1.21
   3  -2  -8   45.86    1.15
  -3  -2   8   47.05    1.20
   3   2  -8   45.43    1.16
   3   2  -8   46.64    1.04
  -3   2   8   45.99    1.04
   2  -2  -8    8.27    0.47
  -2  -2   8    8.18    0.45
   2  -2  -8    8.86    0.47
  -2  -2   8    8.73    0.28
  -2  -2   8    8.83    0.49
  -2   2   8    9.12    0.39
   2   2  -8    8.99    0.41
   1  -2  -8  169.89    3.12
  -1  -2   8  166.49    3.05
   1  -2  -8  170.06    3.10
  -1   2   8  167.70    3.06
   1   2  -8  169.00    3.07
   0  -2  -8    9.48    0.45
   0  -2  -8    9.70    0.49
   0  -2   8   10.05    0.49
   0  -2   8    9.83    0.44
   0   2  -8   10.27    0.30
   0   2   8   10.12    0.44
   0   2  -8   10.00    0.47
  -1  -2  -8    7.33    0.45
   1  -2   8    7.36    0.45
  -1  -2  -8    7.12    0.38
   1  -2   8    7.00    0.36
  -1   2  -8    7.21    0.29
  -1   2  -8    6.87    0.44
   1   2   8    7.09    0.28
   1   2   8    7.27    0.40
   2  -2   8   53.85    1.28
   2  -2   8   55.50    1.14
  -2  -2  -8   55.13    1.30
  -2  -2  -8   52.90    1.15
  -2   2  -8   52.86    1.09
  -2   2  -8   54.61    1.32
   2   2   8   53.23    1.07
   2   2   8   55.26    1.29
  -3  -2  -8   97.47    2.04
   3  -2   8   95.91    2.00
   3  -2   8   98.93    1.80
  -3  -2  -8   98.22    1.83
  -3   2  -8   96.58    1.85
   3   2   8   97.18    1.81
   3   2   8   98.00    2.03
  -3   2  -8   96.72    2.07
  -4  -2  -8    0.60    0.26
  -4  -2  -8    0.58    0.19
   4  -2   8    0.51    0.22
  -4   2  -8    0.60    0.20
   4   2   8    0.51    0.21
   4   2   8    0.70    0.21
  -4   2  -8    0.35    0.26
  -5  -2  -8    0.76    0.28
   5  -2   8    0.91    0.26
  -5   2  -8    1.07    0.25
   5   2   8    1.14    0.25
   5   2   8    1.28    0.26
  -5   2  -8    1.48    0.32
  -6  -2  -8   21.82    0.85
   6  -2   8   22.84    0.86
   6   2   8   21.49    0.77
   6   2   8   23.64    0.83
  -6   2  -8   21.65    0.76
  -6   2  -8   22.38    0.88
  -7  -2  -8   26.09    0.99
   7  -2   8   26.34    0.98
  -7   2  -8   27.41    1.02
   7   2   8   26.53    0.91
   7   2   8   27.48    0.94
  -7   2  -8   26.79    0.92
   8  -2   8   49.95    1.46
  -8  -2  -8   50.09    1.49
   8   2   8   49.33    1.36
  -8   2  -8   49.58    1.48
  -8   2  -8   49.43    1.38
   8   2   8   51.98    1.41
   9  -2   8   18.45    0.88
  -9  -2  -8   18.90    0.92
  -9   2  -8   18.79    0.92
   9   2   8   18.05    0.80
  -9   2  -8   18.90    0.85
   9   2   8   18.24    0.85
  10  -2   8    4.39    0.57
 -10  -2  -8    4.35    0.60
  10   2   8    4.58    0.57
 -10   2  -8    4.36    0.58
 -10   2  -8    4.82    0.62
 -11  -2  -8    7.08    0.76
  11  -2   8    7.04    0.74
  11   2   8    7.67    0.73
 -11   2  -8    7.28    0.73
  12  -2   8    6.08    0.72
 -12  -2  -8    6.46    0.76
 -12   2  -8    5.70    0.74
  12   2   8    7.34    0.77
  13  -2   8    4.90    0.72
 -13   2  -8    4.72    0.71
  13   2   8    5.21    0.72
  13  -3  -8    2.47    0.62
 -13   3   8    3.01    0.63
  13   3  -8    1.71    0.55
 -12  -3   8    0.83    0.48
  12  -3  -8    0.87    0.47
 -12   3   8    1.14    0.50
  12   3  -8    0.94    0.47
  11  -3  -8    3.67    0.64
 -11  -3   8    3.76    0.62
 -11   3   8    4.00    0.61
  11   3  -8    3.38    0.58
 -10  -3   8    2.90    0.56
  10  -3  -8    2.52    0.54
  10   3  -8    2.43    0.55
 -10   3   8    3.02    0.53
   9  -3  -8    0.69    0.43
  -9  -3   8    0.35    0.36
  -9  -3   8    0.40    0.27
   9   3  -8    0.28    0.38
  -9   3   8    0.10    0.31
  -8  -3   8   13.96    0.82
   8  -3  -8   13.93    0.84
  -8  -3   8   14.30    0.65
   8   3  -8   13.46    0.79
  -8   3   8   14.48    0.76
   7  -3  -8    0.68    0.36
  -7  -3   8    0.79    0.34
  -7  -3   8    0.47    0.23
  -7   3   8    0.59    0.32
   7   3  -8    0.78    0.40
  -6  -3   8   70.03    1.55
  -6  -3   8   71.71    1.87
   6  -3  -8   72.31    1.85
  -6   3   8   67.95    1.73
   6   3  -8   70.91    1.73
  -5  -3   8    5.14    0.53
   5  -3  -8    6.31    0.58
  -5  -3   8    4.65    0.36
   5   3  -8    4.70    0.51
  -5   3   8    4.54    0.33
  -5   3   8    6.04    0.56
   4  -3  -8   12.84    0.68
  -4  -3   8   12.45    0.48
  -4  -3   8   12.25    0.66
  -4   3   8   11.94    0.63
  -4   3   8   12.25    0.48
   4   3  -8   12.28    0.66
   4   3  -8   12.28    0.48
   3  -3  -8   10.89    0.58
  -3  -3   8   10.32    0.42
   3  -3  -8   10.02    0.59
  -3  -3   8    9.62    0.57
  -3   3   8   11.44    0.47
   3   3  -8   10.12    0.63
   3   3  -8   10.65    0.47
  -2  -3   8   65.45    1.29
   2  -3  -8   64.79    1.55
  -2  -3   8   63.55    1.57
   2  -3  -8   65.26    1.56
  -2  -3   8   62.95    1.52
  -2   3   8   64.91    1.44
   2   3  -8   65.89    1.43
   1  -3  -8   12.79    0.59
  -1  -3   8   13.80    0.61
   1  -3  -8   13.66    0.64
  -1  -3   8   13.50    0.44
  -1  -3   8   13.80    0.64
  -1   3   8   13.93    0.56
   1   3  -8   12.92    0.56
   0  -3  -8   24.07    0.84
   0  -3   8   25.31    0.85
   0  -3  -8   25.96    0.80
   0  -3   8   25.25    0.80
   0   3  -8   24.27    0.81
   0   3   8   24.01    0.55
   0   3   8   24.82    0.80
   0   3  -8   24.14    0.63
   1  -3   8   30.37    0.85
  -1  -3  -8   30.83    0.97
   1  -3   8   27.82    0.91
  -1  -3  -8   28.99    0.83
   1   3   8   29.01    0.91
  -1   3  -8   29.06    0.73
   1   3   8   29.63    0.68
  -1   3  -8   28.18    0.92
  -2  -3  -8    5.70    0.47
   2  -3   8    7.31    0.50
  -2  -3  -8    6.29    0.38
   2  -3   8    6.13    0.36
   2   3   8    6.24    0.44
   2   3   8    6.41    0.34
  -2   3  -8    5.89    0.34
  -2   3  -8    6.07    0.49
   3  -3   8   12.83    0.47
  -3  -3  -8   13.45    0.49
   3  -3   8   14.10    0.67
  -3  -3  -8   12.91    0.66
   3   3   8   14.00    0.65
   3   3   8   14.29    0.52
  -3   3  -8   13.28    0.52
  -3   3  -8   13.94    0.68
   4  -3   8   43.07    1.24
  -4  -3  -8   42.05    1.25
   4  -3   8   43.23    1.27
   4   3   8   41.55    1.03
  -4   3  -8   41.88    1.07
   4   3   8   44.39    1.26
   5  -3   8    1.17    0.31
   5  -3   8    0.76    0.31
  -5  -3  -8    1.01    0.35
  -5   3  -8    0.77    0.25
   5   3   8    1.16    0.28
   5   3   8    1.01    0.29
  -6  -3  -8   72.03    1.84
   6  -3   8   72.44    1.81
   6  -3   8   70.81    1.86
  -6   3  -8   68.44    1.63
   6   3   8   71.71    1.63
   6   3   8   71.46    1.82
   7  -3   8    3.53    0.48
   7  -3   8    5.15    0.61
  -7  -3  -8    5.07    0.59
   7   3   8    4.73    0.52
   7   3   8    5.22    0.49
  -7   3  -8    5.29    0.54
   8  -3   8    5.62    0.60
  -8  -3  -8    6.48    0.62
   8  -3   8    6.91    0.63
   8   3   8    6.27    0.56
  -8   3  -8    6.78    0.57
   8   3   8    6.88    0.59
  -9  -3  -8    3.85    0.59
   9  -3   8    4.59    0.62
   9  -3   8    2.93    0.48
  -9   3  -8    4.81    0.59
   9   3   8    3.44    0.49
   9   3   8    4.97    0.58
  10  -3   8   30.22    1.26
 -10  -3  -8   32.46    1.32
 -10   3  -8   30.48    1.17
  10   3   8   31.01    1.17
  10   3   8   30.88    1.18
 -10   3  -8   32.53    1.30
 -11  -3  -8    3.22    0.60
  11  -3   8    3.38    0.58
 -11   3  -8    3.14    0.59
 -11   3  -8    3.94    0.62
  11   3   8    3.60    0.55
  12  -3   8    2.42    0.54
 -12  -3  -8    3.54    0.67
 -12   3  -8    2.93    0.63
 -12   3  -8    4.25    0.67
  12   3   8    3.42    0.59
 -12  -4   8   -0.19    0.48
  12  -4  -8    0.26    0.47
  12   4  -8   -0.02    0.50
 -12   4   8   -0.13    0.41
 -11  -4   8    0.50    0.47
  11  -4  -8    1.68    0.58
 -11   4   8    1.10    0.50
  11   4  -8    0.63    0.50
  10  -4  -8    0.66    0.48
 -10  -4   8    0.92    0.46
  10   4  -8    0.70    0.48
 -10   4   8    0.93    0.43
  -9  -4   8    0.76    0.44
   9  -4  -8    0.97    0.46
  -9   4   8    0.18    0.37
   9   4  -8    0.49    0.46
   8  -4  -8    4.35    0.65
  -8  -4   8    3.72    0.61
   8   4  -8    3.12    0.56
  -8   4   8    4.02    0.58
  -7  -4   8    1.66    0.44
   7  -4  -8    1.69    0.48
  -7   4   8    1.37    0.43
   7   4  -8    2.19    0.51
  -6  -4   8    8.41    0.70
   6  -4  -8   10.06    0.76
   6   4  -8    9.72    0.72
  -6   4   8   10.22    0.69
  -5  -4   8    4.59    0.57
   5  -4  -8    4.93    0.59
   5   4  -8    5.04    0.58
  -5   4   8    4.70    0.55
  -5   4   8    3.96    0.35
  -4  -4   8   11.76    0.72
   4  -4  -8   12.47    0.74
  -4   4   8   11.26    0.70
  -4   4   8   10.96    0.52
   4   4  -8   12.89    0.74
   3  -4  -8    8.68    0.61
   3  -4  -8    9.67    0.64
  -3  -4   8    8.98    0.63
   3   4  -8    9.47    0.50
  -3   4   8    9.36    0.49
   3   4  -8    9.69    0.69
  -2  -4   8    1.91    0.37
  -2  -4   8    2.38    0.40
   2  -4  -8    1.77    0.38
   2  -4  -8    2.28    0.42
   2   4  -8    2.16    0.31
  -2   4   8    2.07    0.31
   1  -4  -8    2.63    0.38
   1  -4  -8    2.90    0.43
  -1  -4   8    2.44    0.39
  -1  -4   8    2.08    0.38
   1   4  -8    1.69    0.32
  -1   4   8    1.59    0.31
   0  -4  -8    3.81    0.49
   0  -4   8    3.63    0.43
   0  -4  -8    4.36    0.43
   0  -4   8    4.42    0.43
   0   4  -8    4.08    0.36
   0   4  -8    3.58    0.43
   0   4   8    4.19    0.46
   1  -4   8    4.60    0.41
  -1  -4  -8    5.10    0.56
   1  -4   8    5.27    0.51
  -1  -4  -8    4.13    0.40
   1   4   8    4.71    0.45
  -1   4  -8    3.90    0.37
  -1   4  -8    4.66    0.48
  -2  -4  -8    0.59    0.35
   2  -4   8    0.90    0.32
   2  -4   8    0.40    0.25
   2   4   8    0.61    0.27
  -2   4  -8    0.80    0.33
  -2   4  -8    0.75    0.24
   3  -4   8    3.77    0.46
  -3  -4  -8    3.21    0.49
  -3   4  -8    2.83    0.45
   3   4   8    3.28    0.45
  -3   4  -8    3.38    0.38
   4  -4   8    1.22    0.35
   4  -4   8    2.25    0.41
  -4  -4  -8    1.28    0.42
  -4   4  -8    1.83    0.34
   4   4   8    1.72    0.38
   5  -4   8    7.65    0.62
   5  -4   8    6.77    0.63
  -5  -4  -8    6.89    0.62
   5   4   8    6.65    0.58
  -5   4  -8    6.08    0.49
   5   4   8    7.67    0.52
   6  -4   8    1.09    0.37
   6  -4   8    2.09    0.45
  -6  -4  -8    1.89    0.45
  -6   4  -8    1.58    0.36
   6   4   8    2.06    0.39
   6   4   8    2.06    0.43
   7  -4   8    3.43    0.56
   7  -4   8    2.52    0.46
  -7  -4  -8    2.84    0.54
  -7   4  -8    2.80    0.48
   7   4   8    2.99    0.45
   7   4   8    3.73    0.54
   8  -4   8    3.14    0.58
  -8  -4  -8    1.71    0.50
   8  -4   8    2.01    0.46
   8   4   8    2.66    0.44
   8   4   8    1.74    0.44
  -8   4  -8    2.42    0.47
   9  -4   8    0.94    0.45
   9  -4   8    0.53    0.38
  -9  -4  -8    0.52    0.46
  -9   4  -8    0.75    0.37
   9   4   8    0.37    0.33
   9   4   8    0.88    0.40
  10  -4   8    0.10    0.39
 -10  -4  -8    0.29    0.47
  10  -4   8    0.52    0.42
  10   4   8    0.21    0.34
 -10   4  -8   -0.27    0.35
  10   4   8    0.80    0.39
 -11  -4  -8    2.00    0.64
  11  -4   8    0.71    0.46
 -11   4  -8    2.28    0.59
  11   4   8    1.60    0.46
  11   4   8    1.17    0.40
 -11   4  -8    0.99    0.46
 -11  -5   8    4.06    0.77
 -10  -5   8    0.41    0.49
  10  -5  -8    0.70    0.51
  10   5  -8    0.27    0.53
 -10   5   8    0.90    0.48
   9  -5  -8    0.53    0.49
  -9  -5   8    0.49    0.47
   9   5  -8    0.81    0.53
  -9   5   8    0.42    0.45
   8  -5  -8   13.70    0.96
  -8  -5   8   11.59    0.92
   8   5  -8   12.83    0.86
  -8   5   8   11.78    0.83
   7  -5  -8    1.99    0.55
  -7  -5   8    1.49    0.48
  -7   5   8    0.66    0.41
   7   5  -8    1.87    0.54
  -6  -5   8   13.33    0.91
   6  -5  -8   13.94    0.92
  -6   5   8   13.07    0.83
   6   5  -8   12.00    0.83
   5  -5  -8   22.36    1.08
  -5  -5   8   23.10    1.12
  -5   5   8   22.09    1.02
   5   5  -8   23.40    1.04
  -4  -5   8    0.96    0.42
   4  -5  -8    1.20    0.45
  -4   5   8    1.01    0.44
   4   5  -8    0.86    0.47
  -3  -5   8   31.36    1.22
   3  -5  -8   30.86    1.17
   3  -5  -8   32.20    1.20
   3   5  -8   32.89    1.18
  -3   5   8   30.34    1.00
   2  -5  -8   17.45    0.86
   2  -5  -8   15.40    0.84
  -2  -5   8   15.76    0.85
  -2  -5   8   17.40    0.88
  -2   5   8   17.24    0.75
   2   5  -8   16.93    0.74
   1  -5  -8   32.10    1.12
   1  -5  -8   31.10    1.17
  -1  -5   8   31.50    1.15
  -1  -5   8   32.82    1.18
  -1   5   8   31.76    1.08
   1   5  -8   33.27    1.08
   0  -5  -8   12.44    0.69
   0  -5   8   12.19    0.70
   0  -5   8   12.54    0.77
   0  -5  -8   12.90    0.77
   0   5  -8   12.20    0.71
   0   5   8   12.20    0.69
  -1  -5  -8   34.26    1.26
   1  -5   8   37.53    1.17
   1  -5   8   33.38    1.21
  -1   5  -8   34.95    1.20
   1   5   8   37.06    1.23
   2  -5   8    5.07    0.57
  -2  -5  -8    5.41    0.64
  -2   5  -8    5.66    0.60
   2   5   8    5.75    0.63
  -3  -5  -8   11.40    0.77
   3  -5   8   10.67    0.73
  -3   5  -8   10.93    0.75
   3   5   8   12.54    0.76
   4  -5   8   12.71    0.79
  -4  -5  -8   12.49    0.82
  -4   5  -8   11.65    0.79
   4   5   8   12.79    0.78
   5  -5   8    4.61    0.58
  -5  -5  -8    4.10    0.63
   5  -5   8    5.25    0.66
   5   5   8    5.58    0.67
   6  -5   8   11.69    0.82
  -6  -5  -8   11.22    0.83
   6  -5   8   11.96    0.86
   6   5   8   11.48    0.80
  -7  -5  -8    7.08    0.80
   7  -5   8    6.05    0.70
   7  -5   8    8.26    0.86
   7   5   8    6.48    0.73
   8  -5   8    3.59    0.58
   8  -5   8    5.41    0.76
  -8  -5  -8    3.10    0.63
   8   5   8    5.63    0.70
   9  -5   8   13.05    0.97
  -9  -5  -8   11.98    0.95
   9  -5   8   11.84    0.90
   9   5   8   11.31    0.86
  10   5   8    3.10    0.61
  -8  -6   8    0.71    0.52
   8  -6  -8    0.14    0.50
   8   6  -8   -0.04    0.54
  -8   6   8    0.13    0.50
   7  -6  -8    5.52    0.81
   7   6  -8    6.39    0.75
  -7   6   8    6.84    0.81
   6  -6  -8    3.57    0.71
  -6  -6   8    3.50    0.65
  -6   6   8    4.66    0.73
   6   6  -8    2.37    0.62
   5  -6  -8    1.91    0.54
  -5  -6   8    1.18    0.48
  -5   6   8    2.38    0.50
   5   6  -8    1.31    0.53
   4  -6  -8    1.64    0.52
  -4  -6   8    1.38    0.50
   4   6  -8    2.65    0.57
  -4   6   8    1.21    0.49
  -3  -6   8    0.54    0.44
   3  -6  -8    0.88    0.45
   3  -6  -8    0.50    0.50
   3   6  -8    0.77    0.51
   2  -6  -8    0.91    0.45
  -2  -6   8    1.21    0.44
   2  -6  -8    0.65    0.49
  -2   6   8    0.89    0.32
   2   6  -8    1.35    0.53
  -1  -6   8    2.16    0.48
  -1  -6   8    2.09    0.49
   1  -6  -8    2.58    0.58
  -1   6   8    2.91    0.46
   0  -6   8    1.55    0.45
   0  -6  -8    2.25    0.55
   0   6  -8    2.86    0.48
   0   6   8    1.68    0.38
  -1  -6  -8    3.59    0.62
   1  -6   8    4.28    0.59
  -1   6  -8    4.85    0.60
   1   6   8    5.66    0.65
  -2  -6  -8    5.75    0.72
   2  -6   8    4.99    0.63
   2   6   8    5.50    0.67
  -2   6  -8    4.72    0.60
   3  -6   8    1.31    0.45
  -3  -6  -8    2.19    0.55
   3   6   8    3.68    0.59
  -3   6  -8    3.14    0.55
   4  -6   8    1.08    0.47
  -4  -6  -8    1.10    0.55
  -4   6  -8    1.34    0.48
   4   6   8    0.69    0.41
  -5  -6  -8    4.69    0.71
   5  -6   8    4.86    0.67
  -6  -6  -8    0.73    0.56
   6  -6   8    0.55    0.46
   6   6   8    0.77    0.44
  -6   6  -8    0.46    0.47
  -7  -6  -8   -0.14    0.52
   7  -6   8    1.45    0.51
   7   6   8    1.34    0.49
  -7   6  -8    1.26    0.52
  -5  -7   8    0.45    0.52
   5  -7  -8    0.78    0.53
  -5   7   8    0.89    0.54
   5   7  -8    0.89    0.63
  -4  -7   8    2.92    0.68
   4  -7  -8    3.75    0.68
   4   7  -8    2.50    0.68
  -4   7   8    2.37    0.67
  -3  -7   8    1.15    0.56
  -3   7   8    1.83    0.58
   3   7  -8    0.91    0.62
  -2  -7   8    3.30    0.64
   2  -7  -8    4.33    0.74
   2   7  -8    4.29    0.68
   1  -7  -8    2.71    0.69
   1   7  -8    3.49    0.73
   0  -7   8    3.02    0.57
   0  -7  -8    3.99    0.70
   0   7   8    2.12    0.50
  -1  -7  -8    4.55    0.76
   1   7   8    5.25    0.68
  -2  -7  -8    0.32    0.58
   2   7   8    1.08    0.46
  -2   7  -8    0.49    0.46
  -3  -7  -8   10.11    0.91
   3   7   8   12.12    0.88
  -3   7  -8    9.20    0.82
  -4  -7  -8    4.25    0.76
  -4   7  -8    4.91    0.73
 -14   0   9    0.46    0.37
  14   0  -9   -0.26    0.38
 -13   0   9    0.81    0.36
  13   0  -9    0.90    0.40
 -12   0   9    0.12    0.29
  12   0  -9    0.24    0.34
  11   0  -9    0.08    0.31
 -11   0   9   -0.33    0.23
 -10   0   9    0.39    0.30
  10   0  -9    0.07    0.29
  -9   0   9    0.55    0.28
   9   0  -9    0.49    0.29
   9   0  -9    0.69    0.31
  -9   0   9    0.28    0.20
   8   0  -9    0.42    0.27
  -8   0   9    0.18    0.19
   8   0  -9    0.00    0.26
  -8   0   9    0.25    0.25
  -7   0   9    0.92    0.23
   7   0  -9    0.62    0.26
  -7   0   9    0.66    0.24
   7   0  -9    1.15    0.26
  -6   0   9    0.03    0.18
  -6   0   9    0.02    0.15
   6   0  -9    0.02    0.22
   6   0  -9   -0.02    0.21
  -5   0   9    0.17    0.15
   5   0  -9   -0.02    0.20
  -5   0   9    0.31    0.18
   5   0  -9   -0.05    0.21
   4   0  -9    0.06    0.20
   4   0  -9    0.16    0.22
  -4   0   9   -0.08    0.14
  -4   0   9    0.00    0.13
  -3   0   9    1.22    0.20
   3   0  -9    1.38    0.24
  -3   0   9    1.29    0.16
   3   0  -9    1.20    0.23
  -2   0   9    3.35    0.24
   2   0  -9    3.55    0.34
  -2   0   9    3.45    0.28
  -2   0   9    3.22    0.27
   1   0  -9    1.44    0.24
  -1   0   9    1.69    0.19
   1   0  -9    1.21    0.15
  -1   0   9    1.48    0.19
   0   0   9    0.18    0.13
   0   0  -9    0.25    0.13
   0   0  -9    0.14    0.18
   0   0   9    0.11    0.15
   1   0   9    3.00    0.25
  -1   0  -9    3.63    0.29
   1   0   9    3.37    0.27
  -1   0  -9    3.38    0.26
   2   0   9    2.07    0.24
  -2   0  -9    2.05    0.23
   2   0   9    1.92    0.21
  -2   0  -9    1.86    0.24
   3   0   9    0.03    0.11
  -3   0  -9   -0.01    0.16
   3   0   9    0.25    0.16
  -3   0  -9   -0.02    0.19
  -4   0  -9    2.15    0.28
  -4   0  -9    2.03    0.26
   4   0   9    2.17    0.21
   4   0   9    2.26    0.28
  -5   0  -9    1.71    0.28
   5   0   9    1.31    0.25
  -5   0  -9    1.64    0.24
   5   0   9    1.55    0.19
  -6   0  -9    0.92    0.26
  -6   0  -9    0.82    0.24
   6   0   9    1.14    0.28
   6   0   9    1.06    0.17
  -7   0  -9    0.29    0.25
  -7   0  -9    0.43    0.24
   7   0   9    0.46    0.26
   8   0   9   -0.13    0.23
  -8   0  -9   -0.10    0.26
   9   0   9    1.40    0.37
  -9   0  -9    0.66    0.34
  10   0   9    1.59    0.41
 -10   0  -9    2.42    0.47
  11   0   9    0.61    0.35
 -11   0  -9    0.19    0.37
 -12   0  -9    0.79    0.42
  12   0   9    0.57    0.38
 -13   0  -9   -0.04    0.44
  13   0   9    0.55    0.42
 -14  -1   9    8.53    0.71
 -14   1   9    7.99    0.72
  14   1  -9    9.57    0.85
  13  -1  -9   14.28    0.83
 -13  -1   9   15.49    0.84
 -13   1   9   14.45    0.85
  13   1  -9   13.47    0.85
 -12  -1   9   18.93    0.86
  12  -1  -9   19.87    0.89
  12   1  -9   18.76    0.93
 -12   1   9   17.94    0.88
 -11  -1   9    3.64    0.45
  11  -1  -9    4.03    0.48
  11  -1  -9    3.95    0.53
 -11  -1   9    3.85    0.53
  11   1  -9    3.42    0.50
 -11   1   9    4.10    0.56
  10  -1  -9   47.57    1.43
  10  -1  -9   47.32    1.29
 -10  -1   9   48.81    1.43
 -10  -1   9   45.85    1.30
 -10   1   9   48.81    1.38
  10   1  -9   48.23    1.38
  -9  -1   9   15.82    0.67
   9  -1  -9   15.21    0.78
   9  -1  -9   16.45    0.69
  -9  -1   9   15.86    0.76
   9   1  -9   16.61    0.76
  -9   1   9   15.55    0.72
  -8  -1   9   41.45    1.06
   8  -1  -9   39.37    1.20
  -8  -1   9   39.75    1.19
   8  -1  -9   39.39    1.03
  -8   1   9   39.59    1.13
   8   1  -9   39.98    1.15
  -8   1   9   40.64    1.06
   8   1  -9   39.51    1.05
   7  -1  -9   43.35    1.04
   7  -1  -9   41.87    1.20
  -7  -1   9   44.05    1.05
  -7  -1   9   42.45    1.20
  -7   1   9   41.74    1.13
   7   1  -9   42.91    1.08
   7   1  -9   41.78    1.15
  -7   1   9   43.25    1.06
   6  -1  -9   24.57    0.69
  -6  -1   9   25.78    0.85
   6  -1  -9   25.51    0.87
  -6  -1   9   26.25    0.70
   6   1  -9   25.94    0.76
  -6   1   9   23.90    0.78
  -6   1   9   25.19    0.73
   6   1  -9   25.82    0.83
   5  -1  -9  249.79    4.61
  -5  -1   9  267.07    4.65
   5  -1  -9  253.09    4.22
  -5  -1   9  251.41    4.32
   5   1  -9  257.61    4.41
   5   1  -9  261.66    4.53
  -5   1   9  254.06    4.48
  -5   1   9  252.45    4.47
  -4  -1   9  182.51    3.09
  -4  -1   9  181.53    3.39
   4  -1  -9  178.13    3.02
   4  -1  -9  181.77    3.40
   4   1  -9  188.37    3.29
  -4   1   9  182.37    3.28
  -4   1   9  183.80    3.27
   4   1  -9  183.84    3.24
  -3  -1   9   74.72    1.32
  -3  -1   9   76.71    1.60
   3  -1  -9   75.38    1.62
  -3   1   9   78.66    1.53
   3   1  -9   76.86    1.54
  -3   1   9   75.14    1.53
   3   1  -9   72.49    1.53
   2  -1  -9  224.87    3.90
   2  -1  -9  223.12    4.02
  -2  -1   9  221.97    3.99
  -2  -1   9  227.99    3.86
   2   1  -9  227.71    3.95
  -2   1   9  230.08    3.94
   1  -1  -9   19.71    0.59
  -1  -1   9   19.64    0.61
   1  -1  -9   17.99    0.65
  -1  -1   9   19.86    0.60
  -1   1   9   21.04    0.59
   1   1  -9   20.91    0.62
   0  -1  -9   55.00    1.18
   0  -1   9   54.57    1.19
   0  -1  -9   53.09    1.19
   0  -1   9   53.65    1.15
   0   1  -9   54.81    1.20
   0   1   9   58.02    1.00
   0   1   9   56.46    1.18
  -1  -1  -9   54.36    1.19
   1  -1   9   55.56    1.20
  -1  -1  -9   53.75    1.17
   1  -1   9   55.14    1.14
  -1   1  -9   54.26    1.22
   1   1   9   55.08    1.18
  -1   1  -9   53.42    1.02
   1   1   9   58.14    1.05
  -2  -1  -9  228.19    3.96
   2  -1   9  226.14    3.90
   2  -1   9  229.48    3.86
  -2  -1  -9  224.51    3.91
  -2   1  -9  220.04    4.01
   2   1   9  224.33    3.97
   2   1   9  223.33    3.73
  -2   1  -9  226.25    3.80
   3  -1   9   25.75    0.62
  -3  -1  -9   26.06    0.77
  -3  -1  -9   24.78    0.67
   3  -1   9   25.50    0.77
   3   1   9   25.41    0.68
   3   1   9   25.80    0.73
  -3   1  -9   24.90    0.67
  -3   1  -9   25.68    0.78
   4  -1   9   80.60    1.71
   4  -1   9   81.78    1.50
  -4  -1  -9   78.94    1.71
  -4  -1  -9   80.69    1.58
   4   1   9   79.44    1.61
  -4   1  -9   80.01    1.62
   4   1   9   79.18    1.66
  -4   1  -9   78.51    1.73
  -5  -1  -9   35.97    1.03
  -5  -1  -9   37.34    0.88
   5  -1   9   37.21    0.78
   5  -1   9   37.12    1.03
  -5   1  -9   35.96    1.04
   5   1   9   34.96    0.96
   5   1   9   36.39    0.96
  -5   1  -9   35.32    0.95
   6  -1   9    4.47    0.45
  -6  -1  -9    4.12    0.34
  -6  -1  -9    4.76    0.46
  -6   1  -9    5.00    0.41
   6   1   9    4.30    0.41
   6   1   9    4.00    0.34
  -6   1  -9    4.87    0.46
  -7  -1  -9   84.12    1.99
   7  -1   9   89.48    1.99
   7   1   9   85.08    1.85
  -7   1  -9   86.28    1.97
   7   1   9   84.87    1.90
  -7   1  -9   85.16    1.92
  -8  -1  -9   66.99    1.74
   8  -1   9   66.29    1.70
  -8   1  -9   65.65    1.68
  -8   1  -9   66.22    1.67
   8   1   9   67.83    1.56
   8   1   9   65.45    1.65
   9  -1   9   39.70    1.30
  -9  -1  -9   40.85    1.34
  -9   1  -9   43.41    1.30
   9   1   9   40.32    1.27
  -9   1  -9   40.51    1.27
  10  -1   9    2.93    0.50
 -10  -1  -9    3.67    0.54
 -10   1  -9    3.22    0.51
  10   1   9    3.51    0.51
 -11  -1  -9    9.73    0.76
  11  -1   9   10.05    0.74
 -11   1  -9    9.51    0.71
  11   1   9    8.36    0.68
 -12  -1  -9    0.79    0.46
  12  -1   9    0.38    0.37
  12   1   9    0.41    0.41
 -12   1  -9   -0.01    0.41
  13  -1   9    1.26    0.49
 -13  -1  -9    1.38    0.52
  13   1   9    1.63    0.53
 -13   1  -9    2.39    0.57
  14   2  -9    2.05    0.59
 -14   2   9    2.21    0.57
 -13   2   9    1.78    0.48
  13   2  -9    0.74    0.48
  12  -2  -9    2.59    0.55
 -12  -2   9    0.98    0.38
 -12  -2   9    1.81    0.49
  12   2  -9    1.94    0.51
 -12   2   9    2.03    0.52
 -11  -2   9    3.80    0.48
 -11  -2   9    4.76    0.62
  11  -2  -9    5.72    0.68
 -11   2   9    5.32    0.64
  11   2  -9    4.29    0.61
 -10  -2   9    5.09    0.47
  10  -2  -9    5.72    0.65
 -10  -2   9    4.65    0.59
  10   2  -9    6.54    0.65
 -10   2   9    7.01    0.69
   9  -2  -9    7.46    0.70
  -9  -2   9    6.21    0.57
  -9  -2   9    6.32    0.47
  -9   2   9    6.43    0.54
   9   2  -9    6.89    0.60
  -8  -2   9    8.55    0.61
   8  -2  -9    8.25    0.47
   8  -2  -9    8.73    0.65
  -8  -2   9    8.76    0.49
   8   2  -9    8.06    0.63
  -8   2   9    8.41    0.57
   7  -2  -9    0.42    0.32
  -7  -2   9    0.58    0.29
   7  -2  -9    0.51    0.19
  -7  -2   9    0.41    0.21
  -7   2   9    0.56    0.27
   7   2  -9    0.81    0.35
  -7   2   9    0.55    0.19
  -6  -2   9   68.61    1.72
  -6  -2   9   70.37    1.44
   6  -2  -9   70.15    1.37
   6  -2  -9   68.29    1.72
   6   2  -9   70.69    1.63
  -6   2   9   66.71    1.62
  -6   2   9   68.93    1.47
  -5  -2   9    1.07    0.18
   5  -2  -9    0.36    0.28
  -5  -2   9    1.16    0.28
   5  -2  -9    1.11    0.15
   5   2  -9    1.06    0.21
  -5   2   9    1.57    0.23
  -5   2   9    1.32    0.28
   5   2  -9    1.26    0.34
  -4  -2   9    7.02    0.30
   4  -2  -9    5.47    0.46
   4  -2  -9    7.20    0.26
  -4  -2   9    6.93    0.46
  -4   2   9    8.40    0.39
  -4   2   9    6.67    0.45
   4   2  -9    7.18    0.51
   4   2  -9    7.62    0.39
  -3  -2   9   21.63    0.76
   3  -2  -9   21.32    0.73
  -3  -2   9   22.78    0.51
   3  -2  -9   21.69    0.77
   3   2  -9   20.70    0.77
  -3   2   9   21.00    0.64
   3   2  -9   21.26    0.65
   2  -2  -9    5.09    0.40
  -2  -2   9    4.40    0.37
  -2  -2   9    5.10    0.41
   2  -2  -9    4.28    0.40
   2   2  -9    4.50    0.35
  -2   2   9    4.66    0.32
  -1  -2   9   20.08    0.70
  -1  -2   9   21.16    0.70
   1  -2  -9   19.60    0.69
   1  -2  -9   21.78    0.70
  -1   2   9   20.35    0.63
   1   2  -9   20.63    0.66
   0  -2   9   15.05    0.60
   0  -2  -9   14.01    0.55
   0  -2   9   12.82    0.52
   0  -2  -9   15.61    0.61
   0   2  -9   15.17    0.58
   0   2   9   15.45    0.55
   1  -2   9    5.15    0.32
  -1  -2  -9    4.60    0.39
   1  -2   9    4.75    0.40
  -1  -2  -9    4.85    0.35
  -1   2  -9    4.83    0.24
  -1   2  -9    4.87    0.40
   1   2   9    4.71    0.35
   1   2   9    4.92    0.25
   2  -2   9   16.09    0.64
   2  -2   9   16.48    0.52
  -2  -2  -9   16.20    0.55
  -2  -2  -9   16.27    0.65
   2   2   9   16.17    0.48
   2   2   9   16.78    0.62
  -2   2  -9   15.78    0.66
  -2   2  -9   16.79    0.49
  -3  -2  -9   50.60    1.29
  -3  -2  -9   52.64    1.13
   3  -2   9   50.59    1.06
   3  -2   9   49.64    1.27
   3   2   9   49.64    1.26
   3   2   9   50.05    1.08
  -3   2  -9   50.63    1.31
  -3   2  -9   50.93    1.10
  -4  -2  -9   17.98    0.56
  -4  -2  -9   19.28    0.75
   4  -2   9   20.42    0.51
   4  -2   9   18.75    0.73
   4   2   9   19.84    0.64
  -4   2  -9   18.76    0.62
  -4   2  -9   20.44    0.79
   4   2   9   19.77    0.72
  -5  -2  -9    0.65    0.29
   5  -2   9    0.99    0.27
   5   2   9    0.63    0.22
   5   2   9    0.80    0.23
  -5   2  -9    0.40    0.20
  -5   2  -9    0.56    0.28
   6  -2   9    7.02    0.53
  -6  -2  -9    7.69    0.55
   6   2   9    7.72    0.50
  -6   2  -9    7.28    0.58
   6   2   9    7.01    0.47
  -6   2  -9    7.18    0.48
  -7  -2  -9    4.95    0.55
   7  -2   9    5.10    0.52
   7   2   9    4.74    0.45
  -7   2  -9    5.00    0.55
  -7   2  -9    5.31    0.49
   7   2   9    5.53    0.49
   8  -2   9   17.01    0.85
  -8  -2  -9   18.09    0.87
  -8   2  -9   18.07    0.88
  -8   2  -9   18.13    0.80
   8   2   9   17.05    0.77
   8   2   9   17.57    0.80
   9  -2   9   17.53    0.88
  -9  -2  -9   16.04    0.88
  -9   2  -9   18.43    0.91
  -9   2  -9   16.19    0.81
   9   2   9   16.80    0.77
   9   2   9   16.96    0.83
 -10  -2  -9    6.92    0.72
  10  -2   9    6.92    0.64
 -10   2  -9    7.92    0.75
  10   2   9    7.76    0.70
 -10   2  -9    6.67    0.61
  11  -2   9    2.54    0.49
 -11  -2  -9    2.13    0.53
  11   2   9    1.66    0.46
 -11   2  -9    2.32    0.55
  12  -2   9    0.73    0.40
 -12  -2  -9    1.83    0.54
 -12   2  -9    2.02    0.55
  12   2   9    1.58    0.48
 -13   2  -9    0.92    0.50
  13  -3  -9    2.67    0.66
  13   3  -9    3.29    0.65
 -13   3   9    3.19    0.63
  12  -3  -9    1.26    0.53
 -12  -3   9   -0.30    0.40
  12   3  -9   -0.42    0.43
 -12   3   9   -0.13    0.38
  11  -3  -9    0.16    0.41
 -11  -3   9    0.32    0.38
 -11   3   9    0.27    0.37
  11   3  -9   -0.10    0.40
 -10  -3   9    1.52    0.47
  10  -3  -9    1.82    0.50
 -10   3   9    2.18    0.48
  10   3  -9    1.14    0.45
  -9  -3   9    4.98    0.63
   9  -3  -9    3.41    0.61
   9   3  -9    4.48    0.59
  -9   3   9    4.98    0.60
  -8  -3   9   17.18    0.90
   8  -3  -9   17.86    0.92
   8   3  -9   16.52    0.86
  -8   3   9   17.14    0.83
   7  -3  -9    0.51    0.36
  -7  -3   9    0.41    0.33
  -7   3   9    0.54    0.33
   7   3  -9    0.75    0.40
   6  -3  -9   24.73    1.01
  -6  -3   9   23.88    1.00
   6   3  -9   24.92    0.97
  -6   3   9   24.69    0.93
   5  -3  -9    0.31    0.32
  -5  -3   9    0.28    0.21
  -5  -3   9    0.19    0.25
   5   3  -9    0.04    0.19
  -5   3   9    0.15    0.17
  -5   3   9    0.03    0.26
   5   3  -9    0.40    0.36
  -4  -3   9   38.05    1.21
   4  -3  -9   40.53    1.23
  -4  -3   9   40.48    0.94
   4   3  -9   39.69    1.17
  -4   3   9   38.82    1.16
   4   3  -9   40.03    0.98
  -4   3   9   40.28    1.00
   3  -3  -9    5.39    0.49
  -3  -3   9    4.96    0.45
  -3  -3   9    5.59    0.32
   3  -3  -9    5.07    0.47
  -3   3   9    5.23    0.35
   3   3  -9    6.70    0.56
   3   3  -9    5.05    0.38
  -2  -3   9   40.98    1.17
   2  -3  -9   38.17    1.12
  -2  -3   9   39.92    0.87
   2  -3  -9   39.83    1.14
  -2  -3   9   39.17    1.14
  -2   3   9   39.96    1.03
   2   3  -9   40.76    1.04
  -1  -3   9    4.06    0.41
  -1  -3   9    4.04    0.41
   1  -3  -9    4.29    0.41
   1  -3  -9    5.44    0.49
  -1   3   9    4.57    0.36
   1   3  -9    4.17    0.39
   0  -3   9    5.77    0.40
   0  -3  -9    6.22    0.47
   0  -3   9    5.80    0.47
   0  -3  -9    5.11    0.40
   0   3  -9    5.31    0.43
   0   3   9    5.45    0.40
   0   3  -9    4.85    0.29
   1  -3   9   39.19    1.13
   1  -3   9   39.89    1.04
  -1  -3  -9   40.92    1.04
  -1  -3  -9   39.62    1.15
   1   3   9   39.87    0.83
  -1   3  -9   39.30    1.12
   1   3   9   41.05    1.12
  -1   3  -9   38.08    0.88
  -2  -3  -9    8.07    0.43
   2  -3   9    7.39    0.53
  -2  -3  -9    8.84    0.55
   2  -3   9    8.28    0.42
   2   3   9    7.80    0.49
  -2   3  -9    7.38    0.53
  -2   3  -9    7.41    0.37
   2   3   9    8.17    0.37
  -3  -3  -9    0.45    0.21
   3  -3   9    1.12    0.29
   3  -3   9    0.96    0.19
  -3  -3  -9    0.55    0.30
   3   3   9    0.77    0.26
  -3   3  -9    0.76    0.29
  -3   3  -9    0.61    0.22
   3   3   9    0.82    0.21
   4  -3   9   36.67    1.14
  -4  -3  -9   38.05    1.18
   4   3   9   36.33    0.94
  -4   3  -9   35.51    1.17
   4   3   9   35.99    1.13
  -4   3  -9   35.66    0.96
   5  -3   9   19.75    0.86
  -5  -3  -9   18.39    0.86
   5   3   9   19.35    0.83
   5   3   9   20.06    0.71
  -5   3  -9   20.03    0.89
  -5   3  -9   18.85    0.71
   6  -3   9   18.87    0.87
  -6  -3  -9   19.96    0.91
   6   3   9   21.38    0.78
  -6   3  -9   19.91    0.78
  -6   3  -9   20.49    0.93
   6   3   9   19.69    0.86
   7  -3   9    1.72    0.38
  -7  -3  -9    1.35    0.41
  -7   3  -9    1.97    0.39
  -7   3  -9    1.68    0.44
   7   3   9    1.55    0.35
   7   3   9    1.29    0.35
  -8  -3  -9   13.20    0.82
   8  -3   9   13.67    0.81
   8   3   9   14.37    0.77
  -8   3  -9   14.69    0.74
  -8   3  -9   14.29    0.85
   8   3   9   14.50    0.75
   9  -3   9    2.35    0.47
  -9  -3  -9    1.84    0.49
  -9   3  -9    3.44    0.53
   9   3   9    2.48    0.44
  -9   3  -9    2.62    0.53
   9   3   9    3.09    0.47
  10  -3   9   23.19    1.11
 -10  -3  -9   22.71    1.12
  10   3   9   23.12    1.00
  10   3   9   22.45    1.01
 -10   3  -9   21.96    1.00
 -10   3  -9   21.99    1.11
  11  -3   9    0.49    0.43
 -11  -3  -9    0.58    0.47
 -11   3  -9    0.70    0.44
 -11   3  -9    1.13    0.50
  11   3   9    0.76    0.42
  12  -3   9    2.14    0.52
 -12  -3  -9    2.75    0.63
 -12   3  -9    1.18    0.53
  12   3   9    0.90    0.45
 -12  -4   9    8.77    0.97
  12  -4  -9    8.54    0.96
  12   4  -9    8.60    0.89
 -12   4   9    7.57    0.87
  11  -4  -9    9.83    0.90
 -11  -4   9   10.86    0.90
  11   4  -9   10.09    0.83
 -11   4   9    9.28    0.77
 -10  -4   9   14.56    0.98
  10  -4  -9   15.87    1.02
 -10   4   9   14.18    0.86
  10   4  -9   14.72    0.90
  -9  -4   9    6.83    0.80
   9  -4  -9    8.13    0.86
  -9   4   9    7.74    0.76
   9   4  -9    7.47    0.75
   8  -4  -9    4.58    0.67
  -8  -4   9    3.97    0.61
  -8   4   9    4.01    0.60
   8   4  -9    5.00    0.65
   7  -4  -9   15.99    0.94
  -7  -4   9   15.95    0.92
  -7   4   9   17.84    0.88
   7   4  -9   17.03    0.90
  -6  -4   9   49.92    1.60
   6  -4  -9   48.79    1.56
   6   4  -9   48.29    1.46
  -6   4   9   44.98    1.43
  -5  -4   9    4.68    0.60
   5  -4  -9    5.89    0.64
   5   4  -9    4.98    0.58
  -5   4   9    4.96    0.58
  -5   4   9    3.89    0.36
  -4  -4   9   18.52    0.89
   4  -4  -9   17.66    0.88
   4   4  -9   17.11    0.84
  -4   4   9   17.27    0.66
  -4   4   9   18.57    0.85
  -3  -4   9    7.35    0.58
   3  -4  -9    6.67    0.58
   3  -4  -9    7.01    0.58
   3   4  -9    7.46    0.47
   3   4  -9    7.68    0.67
  -3   4   9    7.36    0.45
  -2  -4   9   51.70    1.45
  -2  -4   9   51.60    1.49
   2  -4  -9   52.15    1.47
   2  -4  -9   52.79    1.46
   2   4  -9   52.00    1.31
  -2   4   9   52.87    1.34
  -1  -4   9    8.53    0.62
  -1  -4   9    9.29    0.58
   1  -4  -9    8.57    0.56
   1  -4  -9    9.08    0.62
  -1   4   9    8.09    0.52
   1   4  -9    9.16    0.55
   0  -4  -9   21.92    0.90
   0  -4   9   22.17    0.83
   0  -4  -9   21.09    0.80
   0  -4   9   21.97    0.89
   0   4  -9   20.34    0.82
   0   4   9   19.95    0.81
   1  -4   9    0.75    0.30
   1  -4   9    1.15    0.27
  -1  -4  -9    0.97    0.30
  -1  -4  -9    0.21    0.33
   1   4   9    1.38    0.32
  -1   4  -9    1.03    0.34
  -2  -4  -9   13.22    0.74
   2  -4   9   12.70    0.58
   2  -4   9   12.20    0.70
  -2   4  -9   11.66    0.70
   2   4   9   13.53    0.70
  -2   4  -9   12.15    0.53
  -3  -4  -9   73.62    1.95
   3  -4   9   76.59    1.92
  -3   4  -9   77.11    1.67
   3   4   9   79.75    1.96
  -3   4  -9   76.91    1.95
   4  -4   9   -0.07    0.29
  -4  -4  -9    0.83    0.38
  -4   4  -9    0.43    0.25
  -4   4  -9    0.09    0.33
   4   4   9    0.24    0.28
  -5  -4  -9   37.43    1.31
   5  -4   9   36.27    1.27
  -5   4  -9   37.45    1.10
  -5   4  -9   37.97    1.33
   5   4   9   38.65    1.30
  -6  -4  -9    3.49    0.54
   6  -4   9    2.49    0.45
  -6   4  -9    2.97    0.52
   6   4   9    2.78    0.38
  -6   4  -9    2.86    0.43
   6   4   9    2.31    0.45
   7  -4   9    9.40    0.72
  -7  -4  -9    7.20    0.69
   7   4   9    8.34    0.66
  -7   4  -9    7.25    0.68
  -7   4  -9    7.70    0.59
   7   4   9    8.89    0.62
  -8  -4  -9   10.11    0.81
   8  -4   9    9.49    0.76
   8   4   9    9.13    0.66
  -8   4  -9    9.23    0.67
  -8   4  -9    9.97    0.80
   8   4   9    8.17    0.68
   9  -4   9    0.00    0.38
  -9  -4  -9    0.37    0.45
  -9   4  -9    0.40    0.44
   9   4   9    0.02    0.34
   9   4   9    0.06    0.30
  -9   4  -9    0.26    0.35
 -10  -4  -9   -0.10    0.48
  10  -4   9   -0.25    0.36
 -10   4  -9    0.28    0.45
 -10   4  -9    0.80    0.39
  10   4   9    0.32    0.37
  10   4   9    0.28    0.31
 -11  -4  -9    2.70    0.69
  11  -4   9    2.08    0.54
  11   4   9    3.16    0.55
 -11   4  -9    1.90    0.50
  11   4   9    2.97    0.54
 -11   4  -9    3.61    0.68
  10  -5  -9    0.61    0.53
 -10  -5   9    0.25    0.50
  10   5  -9   -0.06    0.52
 -10   5   9    0.08    0.46
  -9  -5   9    1.38    0.53
   9  -5  -9    0.99    0.50
  -9   5   9    0.70    0.44
   9   5  -9    0.29    0.52
  -8  -5   9    0.43    0.43
   8  -5  -9    0.76    0.49
   8   5  -9    0.61    0.47
  -8   5   9    0.77    0.45
  -7  -5   9    0.28    0.39
   7  -5  -9    1.10    0.49
   7   5  -9    0.34    0.46
  -7   5   9    1.12    0.42
   6  -5  -9    2.82    0.60
  -6  -5   9    3.16    0.59
   6   5  -9    2.25    0.56
  -6   5   9    2.01    0.49
  -5  -5   9    2.19    0.51
   5  -5  -9    2.50    0.55
  -5   5   9    2.31    0.50
   5   5  -9    3.09    0.57
  -4  -5   9    1.09    0.41
   4  -5  -9    0.05    0.35
   4   5  -9    1.08    0.46
  -4   5   9    0.72    0.39
   3  -5  -9    0.63    0.43
  -3  -5   9    0.64    0.36
   3  -5  -9    0.10    0.35
  -3   5   9    0.45    0.26
   3   5  -9    0.76    0.45
  -2  -5   9    3.34    0.51
  -2  -5   9    2.50    0.46
   2  -5  -9    2.00    0.45
   2  -5  -9    1.67    0.47
  -2   5   9    1.89    0.36
   2   5  -9    1.14    0.33
   1  -5  -9    1.02    0.38
   1  -5  -9    1.14    0.43
  -1  -5   9    0.87    0.35
  -1  -5   9    1.03    0.36
  -1   5   9    1.36    0.33
   1   5  -9    1.73    0.37
   0  -5  -9    0.21    0.32
   0  -5   9    0.61    0.35
   0  -5  -9    0.38    0.40
   0  -5   9    0.44    0.30
   0   5  -9    0.10    0.30
   0   5   9    0.69    0.31
  -1  -5  -9    0.00    0.38
   1  -5   9    0.80    0.36
  -1   5  -9    0.86    0.36
   1   5   9    0.25    0.28
  -2  -5  -9    2.99    0.53
   2  -5   9    2.69    0.47
   2   5   9    3.34    0.50
  -2   5  -9    3.76    0.52
  -3  -5  -9    0.86    0.44
   3  -5   9    0.90    0.39
   3   5   9    0.90    0.36
  -3   5  -9    0.59    0.38
  -4  -5  -9    0.85    0.46
   4  -5   9    0.70    0.38
   4   5   9    0.97    0.34
  -4   5  -9    1.22    0.45
  -5  -5  -9    1.92    0.53
   5  -5   9    0.92    0.41
  -5   5  -9    1.52    0.47
   5   5   9    0.78    0.35
   6  -5   9    2.42    0.50
  -6  -5  -9    2.60    0.57
  -6   5  -9    2.04    0.51
   6   5   9    1.89    0.47
  -7  -5  -9    0.69    0.51
   7  -5   9   -0.05    0.39
   7   5   9    1.02    0.42
  -7   5  -9    0.14    0.42
   8  -5   9    0.65    0.43
  -8  -5  -9    0.37    0.49
   8   5   9    0.67    0.40
  -8   5  -9    0.24    0.47
  -9  -5  -9    0.17    0.52
   9  -5   9    0.50    0.46
  -9   5  -9    0.66    0.50
   9   5   9    0.00    0.35
  -8  -6   9    8.05    0.97
   8  -6  -9    9.39    1.00
  -8   6   9    8.71    0.92
   8   6  -9    8.32    0.88
   7  -6  -9   17.91    1.14
  -7  -6   9   13.29    1.03
  -7   6   9   14.15    0.95
   7   6  -9   14.41    0.98
   6  -6  -9   10.47    0.91
  -6  -6   9   10.02    0.89
   6   6  -9    9.93    0.85
  -6   6   9    8.57    0.79
  -5  -6   9    7.79    0.89
   5  -6  -9    8.63    0.89
  -5   6   9    9.33    0.94
   5   6  -9    8.70    0.81
  -4  -6   9    3.41    0.60
   4  -6  -9    4.11    0.67
   4   6  -9    3.53    0.66
  -4   6   9    4.10    0.67
   3  -6  -9    2.39    0.56
  -3  -6   9    2.28    0.53
   3  -6  -9    3.19    0.56
   3   6  -9    2.57    0.63
  -2  -6   9    3.19    0.57
   2  -6  -9    2.83    0.60
   2  -6  -9    4.01    0.59
   2   6  -9    3.28    0.65
  -2   6   9    1.86    0.39
  -1  -6   9   10.65    0.77
   1  -6  -9   10.72    0.81
  -1  -6   9   10.00    0.79
  -1   6   9    9.65    0.67
   0  -6  -9    2.47    0.58
   0  -6   9    1.38    0.44
   0   6  -9    3.65    0.53
   0   6   9    3.59    0.51
   1  -6   9    6.17    0.70
  -1  -6  -9    8.75    0.86
  -1   6  -9    8.05    0.67
   1   6   9    7.08    0.63
  -2  -6  -9    3.57    0.64
   2  -6   9    3.43    0.58
   2   6   9    3.48    0.57
  -2   6  -9    3.20    0.55
  -3  -6  -9   30.53    1.32
   3  -6   9   28.95    1.25
  -3   6  -9   29.69    1.24
   3   6   9   27.56    1.21
  -4  -6  -9    2.58    0.63
   4  -6   9    3.96    0.62
   4   6   9    4.76    0.67
  -4   6  -9    5.17    0.69
  -5  -6  -9   26.33    1.27
   5   6   9   27.52    1.25
  -5   6  -9   24.00    1.20
   6  -6   9    0.23    0.46
  -6  -6  -9    1.35    0.57
  -6   6  -9    0.88    0.49
   6   6   9    0.99    0.45
  -7  -6  -9    0.38    0.56
   7  -6   9    1.41    0.54
  -7   6  -9    0.64    0.53
   7   6   9    0.55    0.43
   5  -7  -9    0.80    0.55
  -5  -7   9   -0.08    0.47
   4  -7  -9    2.84    0.68
  -4  -7   9    2.90    0.65
  -4   7   9    2.73    0.66
   4   7  -9    4.22    0.72
  -3  -7   9   -0.16    0.45
  -3   7   9   -0.21    0.51
   3   7  -9    0.36    0.59
   2  -7  -9    3.73    0.72
  -2  -7   9    2.94    0.63
   2   7  -9    4.19    0.70
   1  -7  -9    4.56    0.75
   1   7  -9    7.70    0.82
   0  -7   9    0.43    0.48
   0  -7  -9    0.77    0.61
   0   7   9    0.26    0.37
  -1  -7  -9    4.08    0.75
   1  -7   9    6.21    0.75
  -2  -7  -9    1.40    0.60
   2  -7   9    1.51    0.53
   2   7   9    1.04    0.47
  -2   7  -9    1.55    0.50
  -3  -7  -9    1.83    0.63
   3   7   9    2.26    0.58
  -3   7  -9    3.72    0.64
 -14   0  10    0.32    0.37
  14   0 -10   -0.04    0.40
 -13   0  10    7.80    0.64
  13   0 -10    8.08    0.73
 -12   0  10    6.66    0.66
  12   0 -10    5.90    0.60
 -11   0  10    0.34    0.27
  11   0 -10    0.30    0.30
 -10   0  10   11.60    0.64
  10   0 -10   11.54    0.66
 -10   0  10   12.22    0.66
  -9   0  10    7.53    0.52
   9   0 -10    7.46    0.54
   9   0 -10    7.46    0.55
  -9   0  10    7.19    0.50
  -8   0  10   64.52    1.49
   8   0 -10   63.70    1.55
   8   0 -10   64.64    1.49
  -8   0  10   64.09    1.55
   7   0 -10    5.27    0.42
  -7   0  10    4.98    0.38
   7   0 -10    4.83    0.43
  -7   0  10    4.62    0.40
   6   0 -10   32.62    0.88
  -6   0  10   33.92    0.94
  -6   0  10   32.87    0.86
   6   0 -10   33.64    0.96
  -5   0  10    3.02    0.28
   5   0 -10    3.06    0.34
  -5   0  10    3.65    0.35
   5   0 -10    3.01    0.30
   4   0 -10    0.12    0.20
  -4   0  10   -0.16    0.14
   4   0 -10    0.03    0.23
  -4   0  10   -0.11    0.13
  -3   0  10   90.36    1.77
   3   0 -10   87.81    1.80
  -3   0  10   88.18    1.62
   3   0 -10   86.28    1.63
  -2   0  10  313.33    5.14
  -2   0  10  318.49    5.42
   2   0 -10  316.39    5.44
  -1   0  10   40.44    0.93
  -1   0  10   39.57    0.86
   1   0 -10   39.78    0.81
   1   0 -10   40.22    0.97
   0   0  10    1.37    0.19
   0   0  10    1.46    0.21
   0   0 -10    1.61    0.18
   0   0 -10    1.47    0.25
  -1   0 -10   42.51    1.01
   1   0  10   42.63    0.96
  -1   0 -10   44.15    0.93
   1   0  10   44.46    0.96
  -2   0 -10   73.36    1.46
   2   0  10   75.90    1.48
   2   0  10   73.68    1.46
  -2   0 -10   72.70    1.52
  -3   0 -10  253.11    4.38
   3   0  10  258.62    4.38
   3   0  10  252.63    4.31
  -3   0 -10  250.01    4.45
   4   0  10  185.09    3.30
   4   0  10  186.16    3.26
  -4   0 -10  183.22    3.35
  -4   0 -10  182.15    3.34
  -5   0 -10   67.86    1.49
   5   0  10   69.71    1.40
  -5   0 -10   66.84    1.52
   5   0  10   65.44    1.50
   6   0  10   11.49    0.58
   6   0  10   11.34    0.44
  -6   0 -10   11.40    0.56
  -6   0 -10   11.94    0.55
  -7   0 -10   77.25    1.69
   7   0  10   73.08    1.75
  -7   0 -10   74.06    1.77
  -8   0 -10   -0.05    0.28
   8   0  10    0.07    0.24
  -9   0 -10   17.35    0.84
   9   0  10   17.12    0.84
 -10   0 -10   11.31    0.75
  10   0  10   10.58    0.72
 -11   0 -10    1.23    0.45
  11   0  10    2.27    0.48
 -12   0 -10   19.96    1.05
  12   0  10   20.13    1.03
 -13   0 -10    2.37    0.61
  13   0  10    3.23    0.61
 -14  -1  10    0.69    0.38
 -14   1  10    0.76    0.43
  14   1 -10    0.71    0.49
 -13  -1  10    1.97    0.45
  13   1 -10    1.62    0.49
 -13   1  10    0.86    0.40
 -12  -1  10    2.71    0.45
  12  -1 -10    3.99    0.53
 -12   1  10    4.19    0.56
  12   1 -10    3.35    0.53
  11  -1 -10    1.37    0.44
 -11  -1  10    1.39    0.38
 -11  -1  10    0.89    0.34
  11  -1 -10    0.99    0.34
  11   1 -10    1.44    0.43
 -11   1  10    0.73    0.35
 -10  -1  10    5.13    0.51
  10  -1 -10    6.70    0.63
  10  -1 -10    5.99    0.52
 -10  -1  10    6.04    0.61
  10   1 -10    6.56    0.61
 -10   1  10    5.84    0.53
   9  -1 -10    4.16    0.52
  -9  -1  10    3.68    0.42
  -9  -1  10    4.18    0.50
   9  -1 -10    4.07    0.42
   9   1 -10    4.40    0.51
  -9   1  10    4.55    0.52
  -8  -1  10    3.02    0.41
   8  -1 -10    3.96    0.38
   8  -1 -10    4.72    0.51
  -8  -1  10    3.45    0.36
  -8   1  10    3.80    0.44
  -8   1  10    4.66    0.42
   8   1 -10    3.64    0.45
   8   1 -10    3.03    0.36
  -7  -1  10    5.00    0.49
   7  -1 -10    4.79    0.38
  -7  -1  10    4.59    0.35
   7  -1 -10    5.18    0.50
  -7   1  10    4.03    0.36
  -7   1  10    4.56    0.41
   7   1 -10    4.79    0.40
   7   1 -10    4.73    0.47
  -6  -1  10    1.87    0.22
   6  -1 -10    2.50    0.37
  -6  -1  10    2.04    0.32
   6  -1 -10    2.04    0.24
   6   1 -10    2.37    0.31
   6   1 -10    2.17    0.33
  -6   1  10    2.45    0.32
  -6   1  10    2.24    0.28
   5  -1 -10    9.78    0.55
  -5  -1  10    9.84    0.51
  -5  -1  10    9.49    0.37
   5  -1 -10    9.76    0.39
  -5   1  10    9.90    0.45
   5   1 -10    9.91    0.53
   5   1 -10   10.24    0.52
  -5   1  10    9.79    0.47
   4  -1 -10   15.36    0.44
   4  -1 -10   15.38    0.64
  -4  -1  10   15.05    0.42
  -4  -1  10   15.19    0.61
  -4   1  10   15.87    0.57
   4   1 -10   15.83    0.59
  -4   1  10   15.32    0.54
   4   1 -10   15.66    0.62
  -3  -1  10    1.44    0.24
   3  -1 -10    1.46    0.15
  -3  -1  10    1.53    0.15
   3  -1 -10    1.57    0.30
  -3   1  10    1.57    0.23
   3   1 -10    1.27    0.23
  -3   1  10    1.69    0.25
   3   1 -10    1.25    0.31
  -2  -1  10    2.98    0.30
   2  -1 -10    4.36    0.38
   2  -1 -10    3.94    0.32
  -2  -1  10    4.09    0.35
   2   1 -10    4.18    0.36
  -2   1  10    4.47    0.31
   1  -1 -10    4.95    0.41
  -1  -1  10    4.92    0.36
   1  -1 -10    5.41    0.35
  -1  -1  10    5.04    0.33
  -1   1  10    5.42    0.32
   1   1 -10    5.31    0.36
   0  -1 -10    6.84    0.42
   0  -1 -10    7.74    0.41
   0  -1  10    7.83    0.38
   0  -1  10    6.99    0.41
   0   1  10    7.30    0.28
   0   1 -10    6.95    0.40
   0   1  10    7.70    0.37
   1  -1  10   10.72    0.48
  -1  -1 -10   10.76    0.47
  -1  -1 -10   11.00    0.48
   1  -1  10   11.24    0.42
  -1   1 -10   10.42    0.33
  -1   1 -10   10.99    0.49
   1   1  10   11.23    0.45
   1   1  10   10.83    0.37
  -2  -1 -10   21.87    0.68
   2  -1  10   20.88    0.57
   2  -1  10   21.59    0.69
  -2  -1 -10   21.06    0.64
  -2   1 -10   21.10    0.70
  -2   1 -10   19.57    0.54
   2   1  10   21.03    0.57
   2   1  10   20.56    0.63
   3  -1  10   12.80    0.42
  -3  -1 -10   12.84    0.55
   3  -1  10   13.29    0.55
  -3  -1 -10   12.28    0.48
   3   1  10   12.20    0.47
  -3   1 -10   11.96    0.55
  -3   1 -10   11.73    0.44
   3   1  10   12.78    0.50
  -4  -1 -10    9.41    0.50
   4  -1  10    9.23    0.50
  -4  -1 -10    9.25    0.42
   4  -1  10    9.69    0.36
   4   1  10    9.32    0.45
   4   1  10    9.37    0.44
  -4   1 -10    9.26    0.52
  -4   1 -10    9.13    0.43
   5  -1  10   17.73    0.70
  -5  -1 -10   17.90    0.58
  -5  -1 -10   17.49    0.70
   5  -1  10   17.38    0.49
  -5   1 -10   17.13    0.70
   5   1  10   17.52    0.64
  -5   1 -10   17.30    0.64
   5   1  10   17.27    0.62
  -6  -1 -10    4.83    0.47
  -6  -1 -10    4.48    0.35
   6  -1  10    4.35    0.45
  -6   1 -10    4.35    0.41
   6   1  10    4.45    0.42
   6   1  10    4.67    0.35
  -6   1 -10    4.49    0.44
  -7  -1 -10    5.03    0.52
   7  -1  10    4.98    0.50
  -7   1 -10    5.21    0.50
   7   1  10    4.92    0.46
  -7   1 -10    4.95    0.48
   7   1  10    4.42    0.38
   8  -1  10    0.67    0.30
  -8  -1 -10    0.49    0.33
  -8   1 -10    0.70    0.32
   8   1  10    0.62    0.30
  -8   1 -10    0.19    0.26
  -9  -1 -10    0.78    0.37
   9  -1  10    0.62    0.33
  -9   1 -10    0.69    0.35
   9   1  10    1.03    0.35
  -9   1 -10    0.50    0.35
 -10  -1 -10    1.08    0.44
  10  -1  10    1.19    0.39
  10   1  10    1.72    0.41
 -10   1 -10    1.02    0.41
 -11  -1 -10    1.58    0.49
  11  -1  10    1.51    0.43
 -11   1 -10    1.59    0.48
  11   1  10    2.56    0.50
 -12  -1 -10    0.33    0.45
  12  -1  10    0.88    0.41
 -12   1 -10    0.93    0.46
  12   1  10    0.77    0.43
  13   1  10    0.00    0.45
 -13   1 -10   -0.34    0.41
  14   2 -10    3.90    0.68
 -14   2  10    5.05    0.75
  13   2 -10    0.47    0.47
 -13   2  10    1.18    0.48
 -12  -2  10    0.74    0.40
  12  -2 -10    0.52    0.44
  12   2 -10    1.43    0.49
 -12   2  10    0.85    0.40
  11  -2 -10   12.92    0.86
 -11  -2  10   13.04    0.84
 -11   2  10   13.04    0.77
  11   2 -10   13.13    0.81
 -10  -2  10    7.64    0.53
  10  -2 -10    8.92    0.71
 -10  -2  10    8.34    0.67
  10   2 -10    8.09    0.67
 -10   2  10    8.10    0.61
  -9  -2  10    7.00    0.60
  -9  -2  10    7.51    0.50
   9  -2 -10    6.64    0.63
   9   2 -10    7.33    0.62
  -9   2  10    7.05    0.57
  -8  -2  10   31.54    1.13
  -8  -2  10   31.24    0.91
   8  -2 -10   31.22    1.14
  -8   2  10   31.19    1.04
   8   2 -10   32.03    1.08
  -7  -2  10   16.09    0.79
  -7  -2  10   17.66    0.61
   7  -2 -10   16.74    0.82
   7   2 -10   18.47    0.82
  -7   2  10   17.41    0.62
  -7   2  10   16.75    0.73
   6  -2 -10   56.70    1.15
   6  -2 -10   56.84    1.51
  -6  -2  10   56.35    1.51
  -6  -2  10   56.87    1.21
   6   2 -10   55.95    1.43
  -6   2  10   56.26    1.41
  -6   2  10   53.28    1.26
  -5  -2  10    4.06    0.27
  -5  -2  10    4.29    0.41
   5  -2 -10    3.66    0.25
   5  -2 -10    4.34    0.45
   5   2 -10    4.77    0.47
  -5   2  10    3.43    0.30
  -5   2  10    5.33    0.49
   5   2 -10    3.74    0.35
   4  -2 -10    1.09    0.30
  -4  -2  10    1.52    0.28
  -4  -2  10    1.48    0.16
  -4   2  10    1.83    0.27
  -4   2  10    1.86    0.31
   4   2 -10    1.44    0.34
   4   2 -10    1.35    0.22
  -3  -2  10   91.56    1.97
  -3  -2  10   92.48    1.91
   3  -2 -10   90.00    1.88
   3  -2 -10   87.93    1.95
   3   2 -10   89.43    1.81
  -3   2  10   88.98    1.80
   2  -2 -10   16.92    0.68
   2  -2 -10   19.05    0.68
  -2  -2  10   18.26    0.68
  -2  -2  10   17.97    0.68
  -2   2  10   19.01    0.61
   2   2 -10   19.58    0.64
  -1  -2  10    5.88    0.39
   1  -2 -10    6.11    0.43
  -1  -2  10    6.51    0.44
   1  -2 -10    6.93    0.44
  -1   2  10    6.93    0.38
   1   2 -10    6.87    0.42
   0  -2 -10   21.01    0.70
   0  -2 -10   22.60    0.75
   0  -2  10   22.67    0.76
   0  -2  10   21.95    0.70
   0   2 -10   22.70    0.74
   0   2  10   24.26    0.71
   1  -2  10   23.85    0.80
  -1  -2 -10   22.69    0.78
   1  -2  10   24.76    0.71
  -1  -2 -10   24.17    0.74
  -1   2 -10   25.26    0.57
   1   2  10   24.83    0.76
   1   2  10   25.22    0.56
  -1   2 -10   25.21    0.80
   2  -2  10    4.85    0.41
  -2  -2 -10    4.81    0.42
  -2  -2 -10    4.41    0.35
   2  -2  10    3.88    0.28
  -2   2 -10    4.21    0.28
   2   2  10    3.86    0.34
  -2   2 -10    4.33    0.40
   2   2  10    4.31    0.28
   3  -2  10   41.32    0.92
  -3  -2 -10   40.51    1.00
   3  -2  10   40.27    1.13
  -3  -2 -10   41.62    1.14
  -3   2 -10   41.36    1.15
   3   2  10   41.25    1.10
  -3   2 -10   40.19    0.94
   3   2  10   41.24    0.94
  -4  -2 -10   55.55    1.40
   4  -2  10   52.96    1.38
   4  -2  10   55.43    1.10
  -4  -2 -10   53.06    1.16
   4   2  10   52.69    1.34
  -4   2 -10   50.58    1.39
  -4   2 -10   54.33    1.22
   4   2  10   53.18    1.20
  -5  -2 -10   24.08    0.88
   5  -2  10   23.36    0.87
  -5   2 -10   22.41    0.89
   5   2  10   22.50    0.75
  -5   2 -10   23.03    0.75
   5   2  10   23.24    0.82
  -6  -2 -10   13.30    0.71
   6  -2  10   15.18    0.73
  -6   2 -10   15.91    0.66
  -6   2 -10   13.75    0.74
   6   2  10   12.94    0.63
   6   2  10   14.36    0.65
   7  -2  10   42.44    1.32
  -7  -2 -10   41.29    1.31
   7   2  10   41.86    1.20
  -7   2 -10   43.33    1.21
  -7   2 -10   41.21    1.32
   7   2  10   41.93    1.23
  -8  -2 -10   16.11    0.85
   8  -2  10   16.95    0.85
  -8   2 -10   17.05    0.78
   8   2  10   16.18    0.77
   8   2  10   15.11    0.73
  -8   2 -10   15.89    0.85
   9  -2  10   15.64    0.86
  -9  -2 -10   15.82    0.87
  -9   2 -10   15.35    0.86
  -9   2 -10   14.97    0.77
   9   2  10   14.71    0.73
   9   2  10   14.36    0.78
  10  -2  10    1.71    0.43
 -10  -2 -10    2.15    0.50
 -10   2 -10    2.20    0.49
 -10   2 -10    2.24    0.50
  10   2  10    1.89    0.43
 -11  -2 -10    5.71    0.73
  11  -2  10    5.75    0.69
  11   2  10    6.02    0.68
 -11   2 -10    5.40    0.69
  12  -2  10    6.38    0.76
 -12  -2 -10    4.39    0.69
  12   2  10    4.97    0.66
 -12   2 -10    6.21    0.73
  13  -3 -10    7.18    0.87
 -13  -3  10    7.05    0.87
 -13   3  10    7.38    0.82
  13   3 -10    5.36    0.75
  12  -3 -10    0.67    0.50
 -12  -3  10    1.29    0.52
  12   3 -10    0.81    0.50
 -12   3  10    0.64    0.44
 -11  -3  10    0.25    0.40
  11  -3 -10    0.27    0.40
 -11   3  10    0.16    0.38
  11   3 -10   -0.23    0.44
 -10  -3  10    7.47    0.80
  10  -3 -10    7.99    0.83
  10   3 -10    7.24    0.71
 -10   3  10    6.39    0.61
   9  -3 -10   24.38    1.12
  -9  -3  10   25.07    1.12
   9   3 -10   24.62    1.05
  -9   3  10   24.54    1.00
   8  -3 -10   14.72    0.87
  -8  -3  10   15.57    0.86
  -8   3  10   15.15    0.78
   8   3 -10   16.16    0.84
  -7  -3  10    2.18    0.45
   7  -3 -10    2.15    0.45
   7   3 -10    2.22    0.47
  -7   3  10    3.26    0.49
  -6  -3  10    8.09    0.62
   6  -3 -10    8.07    0.66
   6   3 -10    9.58    0.67
  -6   3  10    8.83    0.60
  -6   3  10    7.97    0.45
   5  -3 -10    2.73    0.43
  -5  -3  10    1.68    0.37
   5   3 -10    2.63    0.43
  -5   3  10    2.62    0.42
   5   3 -10    1.68    0.26
  -5   3  10    2.66    0.31
  -4  -3  10   82.28    1.99
   4  -3 -10   79.88    1.95
  -4   3  10   83.70    1.90
  -4   3  10   78.85    1.71
   4   3 -10   81.66    1.70
   4   3 -10   83.13    1.89
  -3  -3  10   15.98    0.72
  -3  -3  10   17.08    0.75
   3  -3 -10   15.79    0.73
   3  -3 -10   15.26    0.70
   3   3 -10   15.10    0.59
  -3   3  10   15.65    0.59
  -2  -3  10   33.03    1.06
  -2  -3  10   35.69    1.07
   2  -3 -10   35.51    1.08
   2  -3 -10   35.40    1.07
  -2   3  10   35.18    0.96
   2   3 -10   35.82    0.97
  -1  -3  10   16.69    0.72
  -1  -3  10   17.84    0.71
   1  -3 -10   17.49    0.71
   1  -3 -10   17.08    0.73
  -1   3  10   17.21    0.65
   1   3 -10   16.21    0.65
   0  -3 -10   27.31    0.92
   0  -3  10   26.41    0.91
   0  -3  10   25.86    0.84
   0  -3 -10   25.11    0.83
   0   3  10   26.01    0.84
   0   3 -10   24.89    0.84
   0   3 -10   25.62    0.62
   1  -3  10   26.14    0.80
  -1  -3 -10   26.40    0.80
  -1  -3 -10   25.16    0.90
   1  -3  10   24.13    0.88
  -1   3 -10   24.75    0.87
   1   3  10   24.85    0.85
  -1   3 -10   24.97    0.64
  -2  -3 -10   28.64    0.81
   2  -3  10   27.70    0.96
  -2  -3 -10   28.56    0.98
   2  -3  10   27.49    0.80
  -2   3 -10   26.19    0.72
   2   3  10   26.59    0.68
   2   3  10   28.83    0.94
  -2   3 -10   28.52    0.96
  -3  -3 -10    1.65    0.25
   3  -3  10    1.07    0.30
  -3  -3 -10    1.23    0.35
  -3   3 -10    1.76    0.36
  -3   3 -10    0.79    0.22
   3   3  10    1.32    0.31
   3   3  10    1.41    0.22
  -4  -3 -10   27.28    1.00
   4  -3  10   27.18    0.99
   4   3  10   26.45    0.96
  -4   3 -10   25.97    1.01
   4   3  10   28.05    0.80
  -4   3 -10   26.94    0.81
   5  -3  10   72.51    1.84
  -5  -3 -10   72.39    1.87
   5   3  10   72.73    1.59
  -5   3 -10   71.23    1.62
   5   3  10   75.19    1.84
  -5   3 -10   71.82    1.88
  -6  -3 -10    8.49    0.65
   6  -3  10    8.90    0.64
  -6   3 -10    8.91    0.69
   6   3  10    9.40    0.56
  -6   3 -10    9.74    0.57
   6   3  10    8.87    0.60
   7  -3  10    7.71    0.63
  -7  -3 -10    7.50    0.65
  -7   3 -10    8.16    0.57
   7   3  10    8.18    0.60
  -7   3 -10    8.72    0.70
   7   3  10    8.65    0.58
  -8  -3 -10   20.17    1.00
   8  -3  10   19.55    0.97
  -8   3 -10   20.55    1.02
   8   3  10   22.58    0.90
   8   3  10   22.37    0.95
  -8   3 -10   20.64    0.88
  -9  -3 -10    2.82    0.54
   9  -3  10    3.25    0.54
  -9   3 -10    3.31    0.52
  -9   3 -10    3.56    0.58
   9   3  10    3.63    0.50
   9   3  10    3.48    0.50
 -10  -3 -10   22.40    1.13
  10  -3  10   20.41    1.06
 -10   3 -10   21.04    1.10
  10   3  10   21.94    1.00
  10   3  10   20.35    0.96
 -10   3 -10   20.14    0.96
 -11  -3 -10    5.83    0.78
  11  -3  10    4.91    0.68
  11   3  10    5.43    0.65
 -11   3 -10    4.50    0.69
 -11   3 -10    4.32    0.65
  12  -3  10    0.64    0.46
  12   3  10    0.06    0.39
 -12   3 -10    0.15    0.45
 -12  -4  10    2.01    0.62
  12  -4 -10    2.08    0.64
 -12   4  10    1.56    0.56
  12   4 -10    1.86    0.60
 -11  -4  10    3.85    0.70
  11  -4 -10    4.25    0.76
 -11   4  10    4.70    0.68
  11   4 -10    3.83    0.66
  10  -4 -10    2.67    0.63
 -10  -4  10    2.78    0.63
 -10   4  10    2.00    0.51
  10   4 -10    2.17    0.56
   9  -4 -10    1.04    0.51
  -9  -4  10    0.48    0.42
  -9   4  10    0.84    0.42
   9   4 -10    0.75    0.46
   8  -4 -10    0.49    0.41
  -8  -4  10    0.72    0.40
   8   4 -10   -0.03    0.42
  -8   4  10    0.65    0.39
   7  -4 -10    6.27    0.73
  -7  -4  10    5.14    0.66
   7   4 -10    6.30    0.67
  -7   4  10    5.63    0.64
  -6  -4  10    7.59    0.67
   6  -4 -10    7.78    0.70
  -6   4  10    6.91    0.62
   6   4 -10    8.23    0.69
  -5  -4  10    6.22    0.66
   5  -4 -10    7.35    0.71
  -5   4  10    6.18    0.43
   5   4 -10    8.01    0.70
  -5   4  10    6.95    0.60
   4  -4 -10    3.61    0.52
  -4  -4  10    3.42    0.50
   4  -4 -10    3.88    0.54
   4   4 -10    4.44    0.57
  -4   4  10    4.82    0.56
  -4   4  10    3.52    0.38
   3  -4 -10    2.85    0.47
  -3  -4  10    2.32    0.42
   3  -4 -10    3.05    0.48
   3   4 -10    2.84    0.50
  -3   4  10    2.82    0.36
   3   4 -10    2.57    0.34
  -2  -4  10   11.81    0.68
   2  -4 -10   10.68    0.67
  -2  -4  10   12.12    0.70
   2  -4 -10   10.71    0.67
   2   4 -10   11.87    0.60
  -2   4  10   11.35    0.59
   1  -4 -10    2.67    0.45
  -1  -4  10    2.59    0.41
   1  -4 -10    3.09    0.42
  -1  -4  10    2.03    0.40
   1   4 -10    3.05    0.40
  -1   4  10    2.97    0.39
   0  -4 -10    1.04    0.39
   0  -4 -10    1.02    0.33
   0  -4  10    0.99    0.34
   0  -4  10    1.13    0.30
   0   4 -10    1.21    0.34
   0   4  10    0.83    0.29
   1  -4  10    5.10    0.54
  -1  -4 -10    6.13    0.61
   1  -4  10    6.09    0.46
  -1  -4 -10    5.96    0.45
  -1   4 -10    5.76    0.53
   1   4  10    5.55    0.48
   2  -4  10    0.85    0.34
  -2  -4 -10    0.72    0.38
   2   4  10    1.44    0.35
  -2   4 -10    1.54    0.39
   3  -4  10    5.01    0.53
  -3  -4 -10    5.10    0.59
  -3   4 -10    5.80    0.60
   3   4  10    5.39    0.57
   4  -4  10    1.59    0.40
  -4  -4 -10    1.72    0.45
  -4   4 -10    2.30    0.46
   4   4  10    1.94    0.40
   5  -4  10    2.51    0.46
  -5  -4 -10    3.55    0.55
  -5   4 -10    3.37    0.42
  -5   4 -10    3.35    0.53
   5   4  10    3.61    0.51
   6  -4  10    0.49    0.33
  -6  -4 -10    1.18    0.44
   6   4  10    0.40    0.31
  -6   4 -10    1.27    0.44
  -6   4 -10    0.75    0.33
  -7  -4 -10    0.47    0.42
   7  -4  10    0.72    0.38
  -7   4 -10    0.39    0.31
   7   4  10    0.35    0.32
  -7   4 -10    0.43    0.43
   8  -4  10    1.31    0.43
  -8  -4 -10    1.08    0.48
  -8   4 -10    2.22    0.53
  -8   4 -10    0.83    0.35
   8   4  10    2.58    0.50
  -9  -4 -10    0.36    0.49
   9  -4  10    0.33    0.39
  -9   4 -10    0.29    0.41
   9   4  10    0.11    0.35
   9   4  10    0.16    0.31
  -9   4 -10    0.67    0.38
  10  -4  10    0.55    0.44
 -10  -4 -10    2.11    0.59
 -10   4 -10    1.25    0.55
  10   4  10    1.14    0.41
 -10   4 -10    0.73    0.39
  10   4  10    1.12    0.43
  11  -4  10    0.39    0.45
  11   4  10    0.46    0.42
 -11   4 -10    0.54    0.54
 -11   4 -10    0.83    0.47
 -10  -5  10    3.76    0.72
  10  -5 -10    4.57    0.77
  10   5 -10    3.76    0.69
 -10   5  10    4.43    0.69
  -9  -5  10    7.28    0.87
   9  -5 -10    7.85    0.90
   9   5 -10    7.67    0.82
  -9   5  10    7.42    0.82
  -8  -5  10    7.74    0.87
   8  -5 -10   10.27    0.97
  -8   5  10    8.60    0.74
   8   5 -10    9.30    0.87
   7  -5 -10    8.20    0.86
  -7  -5  10    7.51    0.85
   7   5 -10    8.29    0.81
  -7   5  10    8.67    0.84
   6  -5 -10   24.24    1.16
  -6  -5  10   22.92    1.17
  -6   5  10   21.92    1.04
   6   5 -10   22.75    1.07
   5  -5 -10   19.74    1.04
  -5  -5  10   20.57    1.07
  -5   5  10   19.55    0.97
   5   5 -10   20.31    1.00
   4  -5 -10   52.38    1.66
   4   5 -10   52.37    1.57
  -4   5  10   49.19    1.35
  -4   5  10   49.23    1.57
   3  -5 -10    6.94    0.72
  -3  -5  10    6.48    0.62
   3  -5 -10    6.56    0.63
  -3   5  10    6.76    0.50
   3   5 -10    8.35    0.77
  -2  -5  10    1.09    0.39
   2  -5 -10    1.16    0.41
   2  -5 -10    0.88    0.42
  -2  -5  10    0.87    0.40
  -2   5  10    1.09    0.32
   2   5 -10    1.11    0.34
  -1  -5  10   16.83    0.89
   1  -5 -10   18.09    0.92
  -1  -5  10   17.36    0.87
   1  -5 -10   20.01    0.90
  -1   5  10   18.26    0.82
   1   5 -10   18.21    0.81
   0  -5 -10   12.70    0.80
   0  -5  10   12.92    0.80
   0  -5 -10   13.60    0.73
   0  -5  10   13.38    0.74
   0   5 -10   14.03    0.75
   0   5  10   14.01    0.74
  -1  -5 -10   13.88    0.84
   1  -5  10   14.39    0.83
  -1   5 -10   14.11    0.78
   1   5  10   14.30    0.77
  -2  -5 -10    2.63    0.52
   2  -5  10    1.77    0.44
   2   5  10    3.78    0.53
  -2   5 -10    3.15    0.50
  -3  -5 -10    7.72    0.69
   3  -5  10    7.48    0.67
   3   5  10    7.22    0.61
  -3   5 -10    7.89    0.66
  -4  -5 -10    3.90    0.60
   4  -5  10    5.00    0.61
   4   5  10    3.66    0.55
  -4   5 -10    3.76    0.57
   5  -5  10   28.41    1.22
  -5  -5 -10   29.07    1.26
   5   5  10   27.22    1.17
  -5   5 -10   27.33    1.20
   6  -5  10    3.07    0.54
  -6  -5 -10    3.67    0.64
   6   5  10    5.48    0.70
  -6   5 -10    4.85    0.67
  -7  -5 -10   17.45    1.06
   7  -5  10   17.83    1.04
   7   5  10   18.16    1.00
  -7   5 -10   18.75    1.06
  -8  -5 -10    7.77    0.87
   8  -5  10    6.68    0.77
  -8   5 -10    7.43    0.86
   8   5  10    7.30    0.81
   9  -5  10    1.87    0.57
  -9  -5 -10    2.25    0.67
   9   5  10    3.36    0.59
  -9   5 -10    3.40    0.65
  -8  -6  10    1.93    0.61
   8  -6 -10    2.81    0.72
   8   6 -10    3.21    0.68
  -8   6  10    2.13    0.58
  -7  -6  10    0.79    0.50
   7  -6 -10    0.06    0.49
  -7   6  10    1.15    0.51
   7   6 -10    1.16    0.58
  -6  -6  10    2.99    0.64
   6  -6 -10    4.75    0.77
   6   6 -10    5.46    0.75
  -6   6  10    3.22    0.63
  -5  -6  10    2.27    0.57
   5  -6 -10    2.08    0.57
  -5   6  10    4.96    0.70
   5   6 -10    2.34    0.62
  -4  -6  10    0.37    0.42
   4  -6 -10    0.41    0.47
  -4   6  10    0.82    0.50
   4   6 -10    0.18    0.53
  -3  -6  10    1.43    0.49
   3  -6 -10    0.94    0.53
   3  -6 -10    2.28    0.54
   3   6 -10    2.30    0.58
   2  -6 -10    1.59    0.53
  -2  -6  10    1.11    0.43
   2  -6 -10    0.73    0.43
  -2   6  10    1.00    0.34
   2   6 -10    1.22    0.57
   1  -6 -10    2.62    0.60
  -1  -6  10    1.26    0.44
  -1  -6  10    1.88    0.47
  -1   6  10    2.08    0.44
   0  -6 -10    2.25    0.59
   0  -6  10    2.03    0.49
   0   6 -10    2.51    0.47
   0   6  10    4.07    0.54
  -1  -6 -10   -0.22    0.45
   1  -6  10    0.48    0.43
  -1   6 -10    0.06    0.37
   1   6  10    0.85    0.36
  -2  -6 -10    1.35    0.53
   2  -6  10    0.48    0.42
   2   6  10    2.27    0.48
  -2   6 -10    2.33    0.51
   3  -6  10    6.31    0.71
  -3  -6 -10    4.57    0.71
  -3   6 -10    5.16    0.65
  -4  -6 -10    4.08    0.71
   4  -6  10    2.08    0.52
   4   6  10    2.38    0.51
  -4   6 -10    3.98    0.64
   5  -6  10    1.03    0.49
  -5  -6 -10    0.66    0.53
   5   6  10    3.34    0.57
  -5   6 -10    0.92    0.46
  -6  -6 -10    1.01    0.58
   6  -6  10    2.54    0.59
  -6   6 -10    2.27    0.58
   6   6  10    1.37    0.50
   7  -6  10    0.62    0.49
  -7  -6 -10    1.51    0.65
   7   6  10    1.50    0.49
  -4  -7  10    3.78    0.70
   4  -7 -10    3.70    0.71
   4   7 -10    3.23    0.72
  -4   7  10    2.96    0.69
  -3  -7  10    1.46    0.57
  -3   7  10    2.01    0.65
   3   7 -10    1.36    0.64
   2  -7 -10    2.57    0.67
   2   7 -10    1.33    0.66
   1  -7 -10    2.37    0.64
  -1   7  10    2.09    0.50
   1   7 -10    5.58    0.76
   0  -7  10    3.31    0.66
   0  -7 -10    3.74    0.70
   0   7  10    2.45    0.52
   1  -7  10    2.01    0.55
  -1  -7 -10    3.06    0.70
   1   7  10    3.82    0.63
   2  -7  10    4.82    0.72
  -2  -7 -10    5.91    0.85
   2   7  10    8.13    0.74
  -2   7 -10    7.59    0.81
   3  -7  10    4.13    0.71
  -3  -7 -10    2.75    0.72
  -3   7 -10    2.46    0.60
   3   7  10    3.22    0.60
 -14   0  11   -0.07    0.34
  14   0 -11   -0.18    0.38
 -13   0  11    0.27    0.32
  13   0 -11    0.09    0.37
  12   0 -11    0.07    0.34
 -12   0  11    0.12    0.27
 -11   0  11    0.17    0.27
  11   0 -11   -0.10    0.30
  10   0 -11    0.22    0.31
 -10   0  11    0.27    0.25
  10   0 -11    0.24    0.32
 -10   0  11    0.55    0.30
  -9   0  11    0.06    0.21
  -9   0  11    0.01    0.25
   9   0 -11   -0.01    0.29
   9   0 -11   -0.14    0.27
   8   0 -11   -0.01    0.27
  -8   0  11   -0.11    0.17
   8   0 -11    0.57    0.28
  -8   0  11    0.10    0.22
   7   0 -11    0.59    0.28
  -7   0  11    0.89    0.24
  -7   0  11    0.80    0.25
   7   0 -11    1.09    0.27
   6   0 -11    1.92    0.31
  -6   0  11    1.64    0.29
  -6   0  11    1.46    0.23
   6   0 -11    1.66    0.27
   5   0 -11    1.77    0.30
   5   0 -11    1.35    0.26
  -5   0  11    1.72    0.28
  -5   0  11    1.57    0.22
  -4   0  11   -0.03    0.14
   4   0 -11   -0.12    0.24
  -4   0  11   -0.10    0.14
   4   0 -11   -0.11    0.19
   3   0 -11    0.70    0.25
  -3   0  11    0.85    0.17
  -3   0  11    0.78    0.19
   3   0 -11    1.01    0.23
  -2   0  11    2.83    0.28
   2   0 -11    2.60    0.31
  -2   0  11    2.49    0.24
   2   0 -11    1.88    0.19
   1   0 -11    0.65    0.23
  -1   0  11    0.55    0.18
  -1   0  11    0.62    0.19
   1   0 -11    0.55    0.16
   0   0 -11    0.31    0.16
   0   0 -11    0.33    0.21
   0   0  11    0.29    0.18
   0   0  11    0.42    0.17
  -1   0 -11    1.09    0.25
   1   0  11    1.24    0.21
   1   0  11    1.18    0.21
  -1   0 -11    1.24    0.20
  -2   0 -11    0.73    0.20
   2   0  11    0.85    0.21
   2   0  11    0.96    0.19
  -2   0 -11    1.28    0.24
  -3   0 -11    3.73    0.36
  -3   0 -11    3.49    0.32
   3   0  11    3.65    0.33
   3   0  11    3.50    0.28
  -4   0 -11    1.15    0.26
  -4   0 -11    0.91    0.23
   4   0  11    1.27    0.25
   4   0  11    1.23    0.19
  -5   0 -11    1.21    0.26
  -5   0 -11    1.81    0.27
   5   0  11    1.39    0.20
   5   0  11    1.78    0.30
  -6   0 -11    1.84    0.31
  -6   0 -11    2.18    0.35
   6   0  11    1.94    0.33
   6   0  11    2.05    0.25
  -7   0 -11    1.00    0.32
   7   0  11    0.99    0.29
  -7   0 -11    0.83    0.29
  -8   0 -11    3.43    0.48
   8   0  11    2.85    0.44
  -9   0 -11   -0.11    0.34
   9   0  11   -0.13    0.27
 -10   0 -11    0.29    0.38
  10   0  11    0.41    0.31
 -11   0 -11    0.47    0.43
  11   0  11    0.98    0.40
  12   0  11    0.45    0.38
 -12   0 -11   -0.03    0.44
 -13   0 -11    0.19    0.48
 -14   1  11    6.35    0.77
  14   1 -11    4.01    0.66
 -13  -1  11    4.81    0.60
 -13   1  11    4.09    0.62
  13   1 -11    4.93    0.64
 -12  -1  11   16.65    0.79
  12   1 -11   15.07    0.85
 -12   1  11   13.38    0.79
  11  -1 -11    7.55    0.67
 -11  -1  11    8.32    0.65
 -11  -1  11    8.07    0.57
  11  -1 -11    6.37    0.57
  11   1 -11    8.73    0.68
 -11   1  11    7.99    0.61
 -10  -1  11   27.52    0.93
  10  -1 -11   26.65    0.92
  10  -1 -11   24.80    1.03
 -10  -1  11   26.11    1.03
 -10   1  11   26.54    0.97
  10   1 -11   26.78    1.01
  -9  -1  11   24.21    0.96
  -9  -1  11   25.26    0.83
   9  -1 -11   23.91    0.98
   9  -1 -11   25.16    0.84
  -9   1  11   26.39    0.92
  -9   1  11   25.94    0.86
   9   1 -11   24.49    0.93
  -8  -1  11   24.90    0.77
   8  -1 -11   26.08    0.96
  -8  -1  11   23.70    0.91
   8  -1 -11   24.81    0.78
  -8   1  11   24.41    0.86
  -8   1  11   24.08    0.80
   8   1 -11   24.79    0.83
   8   1 -11   24.00    0.89
  -7  -1  11   15.65    0.70
   7  -1 -11   14.56    0.56
   7  -1 -11   15.22    0.72
  -7  -1  11   14.43    0.54
  -7   1  11   14.46    0.59
   7   1 -11   14.66    0.63
  -7   1  11   15.15    0.63
   7   1 -11   14.12    0.68
   6  -1 -11    2.18    0.25
  -6  -1  11    1.91    0.23
   6  -1 -11    2.73    0.39
  -6  -1  11    2.31    0.35
   6   1 -11    2.15    0.31
  -6   1  11    2.43    0.31
   6   1 -11    3.02    0.38
  -6   1  11    3.32    0.37
  -5  -1  11   10.28    0.38
   5  -1 -11   10.41    0.40
  -5  -1  11   10.31    0.53
   5  -1 -11   10.37    0.58
   5   1 -11   10.84    0.57
   5   1 -11   10.92    0.53
  -5   1  11   10.87    0.50
  -5   1  11   11.18    0.48
  -4  -1  11   57.45    1.11
   4  -1 -11   58.26    1.41
   4  -1 -11   57.90    1.12
  -4  -1  11   63.74    1.43
   4   1 -11   57.79    1.33
  -4   1  11   59.57    1.31
   4   1 -11   60.69    1.35
  -4   1  11   59.79    1.32
   3  -1 -11   46.00    1.17
  -3  -1  11   45.02    0.84
  -3  -1  11   47.83    1.15
  -3   1  11   46.68    1.09
   3   1 -11   47.05    1.11
  -2  -1  11   21.37    0.69
   2  -1 -11   21.55    0.66
  -2  -1  11   21.92    0.69
   2  -1 -11   21.47    0.74
  -2   1  11   22.47    0.68
   2   1 -11   20.94    0.68
   1  -1 -11   75.45    1.63
   1  -1 -11   75.73    1.54
  -1  -1  11   75.62    1.56
  -1  -1  11   73.64    1.57
  -1   1  11   77.81    1.57
  -1   1  11   79.12    1.34
   1   1 -11   75.56    1.59
   0  -1 -11  337.27    5.93
   0  -1 -11  347.34    5.83
   0  -1  11  331.91    5.88
   0  -1  11  345.58    5.75
   0   1  11  354.91    5.52
   0   1  11  349.90    5.91
   0   1 -11  344.44    5.94
  -1  -1 -11   21.48    0.68
  -1  -1 -11   21.30    0.68
   1  -1  11   22.11    0.63
   1  -1  11   21.10    0.69
  -1   1 -11   20.57    0.69
   1   1  11   22.90    0.57
   1   1  11   21.36    0.65
  -1   1 -11   21.10    0.51
  -2  -1 -11   85.14    1.72
   2  -1  11   88.36    1.77
  -2  -1 -11   87.47    1.77
   2  -1  11   85.74    1.66
   2   1  11   86.60    1.61
  -2   1 -11   81.04    1.59
  -2   1 -11   83.24    1.79
   2   1  11   86.93    1.74
  -3  -1 -11  103.35    2.10
   3  -1  11  104.13    2.10
   3  -1  11  105.39    1.95
  -3  -1 -11  103.30    2.02
  -3   1 -11  102.31    2.13
  -3   1 -11  103.64    1.96
   3   1  11  104.83    2.07
   3   1  11  105.69    1.96
   4  -1  11    9.88    0.38
  -4  -1 -11   10.09    0.53
  -4  -1 -11    9.66    0.46
   4  -1  11    9.82    0.52
  -4   1 -11   10.11    0.46
   4   1  11   10.44    0.47
  -4   1 -11   10.02    0.54
   4   1  11   10.43    0.47
   5  -1  11   95.06    1.77
   5  -1  11   95.19    2.04
  -5  -1 -11   94.95    1.88
  -5  -1 -11   93.15    2.03
   5   1  11   93.53    1.94
  -5   1 -11   92.19    1.92
   5   1  11   91.72    1.91
  -5   1 -11   91.36    2.02
  -6  -1 -11    8.50    0.57
   6  -1  11    9.19    0.56
  -6  -1 -11    8.99    0.46
   6   1  11    8.57    0.53
   6   1  11    9.01    0.47
  -6   1 -11    9.48    0.58
  -6   1 -11    9.21    0.52
   7  -1  11   33.95    1.11
  -7  -1 -11   34.89    1.12
   7   1  11   32.76    0.96
  -7   1 -11   34.02    1.09
   7   1  11   32.03    1.03
  -7   1 -11   32.03    1.03
   8  -1  11    1.87    0.38
  -8  -1 -11    1.71    0.40
  -8   1 -11    1.32    0.35
   8   1  11    1.91    0.40
  -8   1 -11    1.64    0.39
   9  -1  11   14.30    0.80
  -9  -1 -11   14.86    0.82
  -9   1 -11   14.51    0.79
   9   1  11   14.02    0.77
  -9   1 -11   14.83    0.77
 -10  -1 -11   10.59    0.75
  10  -1  11    9.15    0.71
  10   1  11    8.94    0.68
 -10   1 -11   10.21    0.72
  11  -1  11   23.73    1.10
 -11  -1 -11   21.42    1.07
 -11   1 -11   21.03    1.02
  11   1  11   23.68    1.07
  12  -1  11    2.17    0.53
 -12  -1 -11    1.98    0.57
 -12   1 -11    3.11    0.60
  12   1  11    2.71    0.58
 -13   1 -11    0.70    0.52
  14   2 -11    1.03    0.53
 -14   2  11    1.26    0.52
 -13   2  11    0.04    0.36
  13   2 -11    0.21    0.46
 -12  -2  11    0.80    0.42
  12  -2 -11   -0.02    0.41
 -12   2  11    0.46    0.37
  12   2 -11    0.14    0.43
  11  -2 -11    8.43    0.81
 -11  -2  11    6.68    0.72
 -11   2  11    7.48    0.75
  11   2 -11    7.04    0.71
  10  -2 -11    0.83    0.42
 -10  -2  11    1.11    0.40
  10   2 -11    2.08    0.48
 -10   2  11    1.34    0.40
  -9  -2  11    0.65    0.34
   9  -2 -11    0.60    0.38
   9   2 -11    0.87    0.39
  -9   2  11    0.80    0.33
   8  -2 -11   12.36    0.76
  -8  -2  11   13.76    0.77
   8   2 -11   14.25    0.76
  -8   2  11   15.09    0.72
  -7  -2  11   27.32    0.78
   7  -2 -11   26.72    1.03
  -7  -2  11   27.33    1.03
  -7   2  11   28.08    0.95
   7   2 -11   28.36    1.01
  -7   2  11   27.79    0.83
  -6  -2  11    1.77    0.22
  -6  -2  11    2.09    0.36
   6  -2 -11    1.94    0.38
   6   2 -11    1.03    0.26
   6   2 -11    1.36    0.37
  -6   2  11    2.47    0.36
  -6   2  11    2.05    0.29
  -5  -2  11    2.50    0.23
   5  -2 -11    2.97    0.41
  -5  -2  11    3.56    0.42
  -5   2  11    3.36    0.34
  -5   2  11    3.48    0.40
   5   2 -11    2.71    0.31
   5   2 -11    2.61    0.39
   4  -2 -11    1.67    0.33
  -4  -2  11    1.91    0.31
  -4  -2  11    1.69    0.16
  -4   2  11    1.24    0.28
   4   2 -11    2.12    0.39
   4   2 -11    1.48    0.25
  -4   2  11    1.83    0.29
   3  -2 -11   19.27    0.75
  -3  -2  11   16.92    0.70
   3  -2 -11   20.36    0.71
  -3  -2  11   19.69    0.73
  -3   2  11   18.38    0.62
   3   2 -11   18.46    0.65
  -2  -2  11    3.77    0.38
   2  -2 -11    3.69    0.39
   2  -2 -11    4.09    0.39
  -2  -2  11    4.14    0.40
  -2   2  11    2.98    0.29
   2   2 -11    3.70    0.35
   1  -2 -11    3.51    0.38
   1  -2 -11    3.07    0.37
  -1  -2  11    3.41    0.36
  -1  -2  11    2.34    0.30
  -1   2  11    3.05    0.31
   1   2 -11    3.19    0.33
   0  -2 -11    4.34    0.39
   0  -2 -11    4.78    0.40
   0  -2  11    4.33    0.40
   0  -2  11    3.87    0.34
   0   2  11    4.57    0.34
   0   2 -11    4.67    0.39
  -1  -2 -11    9.24    0.51
   1  -2  11    9.18    0.52
   1  -2  11    8.68    0.42
  -1  -2 -11    7.95    0.46
  -1   2 -11    9.68    0.50
  -1   2 -11    9.98    0.32
   1   2  11    9.22    0.46
   1   2  11    9.46    0.32
  -2  -2 -11   17.83    0.63
   2  -2  11   16.71    0.55
  -2  -2 -11   17.24    0.69
   2  -2  11   17.12    0.70
  -2   2 -11   17.23    0.50
   2   2  11   16.66    0.49
   2   2  11   16.13    0.63
  -2   2 -11   17.02    0.69
   3  -2  11   24.27    0.85
  -3  -2 -11   24.95    0.86
  -3  -2 -11   24.45    0.73
   3  -2  11   24.40    0.66
  -3   2 -11   24.17    0.68
   3   2  11   23.87    0.67
  -3   2 -11   24.32    0.86
   3   2  11   24.07    0.80
  -4  -2 -11   19.96    0.80
   4  -2  11   21.46    0.81
  -4  -2 -11   20.09    0.63
   4   2  11   19.38    0.65
  -4   2 -11   20.52    0.66
  -4   2 -11   18.35    0.78
   4   2  11   20.31    0.75
  -5  -2 -11    8.90    0.60
   5  -2  11    8.96    0.58
   5   2  11    9.72    0.54
   5   2  11    9.24    0.50
  -5   2 -11    8.72    0.60
  -5   2 -11    8.86    0.48
  -6  -2 -11    2.94    0.44
   6  -2  11    1.94    0.37
   6   2  11    2.48    0.36
   6   2  11    2.66    0.37
  -6   2 -11    1.91    0.33
  -6   2 -11    3.26    0.45
  -7  -2 -11   33.33    1.17
   7  -2  11   32.09    1.14
  -7   2 -11   31.30    1.03
  -7   2 -11   32.78    1.16
   7   2  11   31.62    1.05
   7   2  11   31.32    1.02
   8  -2  11    8.86    0.66
  -8  -2 -11    7.37    0.65
  -8   2 -11    7.69    0.66
   8   2  11    7.65    0.54
   8   2  11    7.65    0.58
  -8   2 -11    7.49    0.57
   9  -2  11    1.66    0.44
  -9  -2 -11    1.99    0.46
   9   2  11    2.54    0.44
  -9   2 -11    3.01    0.50
  -9   2 -11    2.06    0.47
 -10  -2 -11    0.73    0.45
  10  -2  11    0.77    0.37
  10   2  11    0.99    0.40
 -10   2 -11    0.74    0.43
 -10   2 -11    0.83    0.43
  11  -2  11    0.79    0.42
 -11  -2 -11    1.00    0.47
 -11   2 -11    0.50    0.43
  11   2  11    0.33    0.38
  12  -2  11    3.10    0.58
 -12  -2 -11    3.24    0.66
  12   2  11    3.95    0.63
 -12   2 -11    3.12    0.63
  13  -3 -11    0.59    0.51
 -13  -3  11    0.06    0.48
  13   3 -11   -0.25    0.49
 -13   3  11    0.12    0.43
  12  -3 -11    0.98    0.52
 -12  -3  11    1.10    0.51
 -12   3  11    0.29    0.40
  12   3 -11    0.80    0.50
 -11  -3  11    0.69    0.43
  11  -3 -11    1.17    0.50
  11   3 -11    0.75    0.47
 -11   3  11    1.68    0.50
 -10  -3  11    4.44    0.66
  10  -3 -11    6.11    0.75
 -10   3  11    5.31    0.64
  10   3 -11    5.49    0.67
   9  -3 -11   18.62    1.01
  -9  -3  11   20.15    1.01
   9   3 -11   20.22    0.97
  -9   3  11   20.15    0.91
  -8  -3  11    1.47    0.42
   8  -3 -11    3.19    0.57
   8   3 -11    2.23    0.48
  -8   3  11    2.46    0.45
  -7  -3  11    4.56    0.58
   7  -3 -11    5.86    0.67
  -7   3  11    6.32    0.62
   7   3 -11    5.76    0.60
  -6  -3  11    4.91    0.57
   6  -3 -11    5.86    0.61
  -6   3  11    5.60    0.57
  -6   3  11    4.57    0.38
   6   3 -11    5.82    0.58
   5  -3 -11    1.08    0.40
  -5  -3  11    1.10    0.32
   5   3 -11    0.79    0.25
   5   3 -11    0.91    0.39
  -5   3  11    1.08    0.24
  -5   3  11    1.20    0.36
   4  -3 -11   22.52    0.91
  -4  -3  11   22.14    0.91
  -4   3  11   21.72    0.72
   4   3 -11   23.31    0.74
   4   3 -11   22.32    0.90
  -4   3  11   22.84    0.87
  -3  -3  11    0.70    0.27
   3  -3 -11    0.79    0.32
   3  -3 -11    1.29    0.35
  -3  -3  11    0.69    0.30
   3   3 -11    0.79    0.25
  -3   3  11    0.57    0.20
  -2  -3  11    0.22    0.24
   2  -3 -11    0.35    0.29
   2  -3 -11    0.17    0.28
  -2  -3  11    0.49    0.26
  -2   3  11    0.51    0.21
   2   3 -11    0.32    0.24
  -1  -3  11   12.49    0.65
  -1  -3  11   12.80    0.62
   1  -3 -11   13.37    0.66
   1  -3 -11   11.34    0.60
  -1   3  11   12.97    0.56
   1   3 -11   11.67    0.57
   0  -3  11   28.39    0.91
   0  -3  11   30.77    1.00
   0  -3 -11   30.53    1.00
   0  -3 -11   29.61    0.92
   0   3 -11   30.18    0.95
   0   3  11   29.33    0.92
  -1  -3 -11    8.09    0.56
   1  -3  11    8.27    0.56
  -1  -3 -11    8.15    0.47
   1  -3  11    8.68    0.47
  -1   3 -11    7.91    0.53
   1   3  11    8.02    0.49
  -2  -3 -11   15.01    0.59
   2  -3  11   15.79    0.59
  -2  -3 -11   15.45    0.73
   2  -3  11   15.21    0.73
   2   3  11   12.58    0.62
  -2   3 -11   14.25    0.50
  -2   3 -11   15.21    0.72
   3  -3  11   14.69    0.75
  -3  -3 -11   14.09    0.73
   3   3  11   15.20    0.54
  -3   3 -11   15.12    0.75
   3   3  11   14.88    0.70
  -3   3 -11   15.20    0.55
  -4  -3 -11   10.07    0.66
   4  -3  11    9.31    0.63
  -4   3 -11    9.27    0.49
  -4   3 -11   10.39    0.68
   4   3  11   10.76    0.61
   4   3  11   10.17    0.50
   5  -3  11   43.62    1.34
  -5  -3 -11   41.14    1.33
   5   3  11   42.55    1.29
   5   3  11   41.73    1.10
  -5   3 -11   40.57    1.10
  -5   3 -11   41.98    1.36
   6  -3  11    4.23    0.51
  -6  -3 -11    4.59    0.57
   6   3  11    5.53    0.52
  -6   3 -11    5.03    0.47
  -6   3 -11    6.19    0.64
   6   3  11    5.33    0.47
   7  -3  11    1.84    0.40
  -7  -3 -11    2.09    0.48
   7   3  11    2.53    0.40
  -7   3 -11    1.75    0.47
  -7   3 -11    1.91    0.36
   7   3  11    2.62    0.44
  -8  -3 -11    1.91    0.50
   8  -3  11    2.68    0.50
  -8   3 -11    1.87    0.41
   8   3  11    2.62    0.43
  -8   3 -11    2.28    0.50
   8   3  11    2.80    0.45
  -9  -3 -11    4.18    0.64
   9  -3  11    3.33    0.56
  -9   3 -11    3.26    0.52
  -9   3 -11    3.85    0.59
   9   3  11    3.26    0.50
   9   3  11    2.98    0.48
 -10  -3 -11    1.92    0.54
  10  -3  11    1.79    0.50
 -10   3 -11    2.00    0.47
  10   3  11    2.63    0.50
 -10   3 -11    1.89    0.53
 -11  -3 -11    2.26    0.60
  11  -3  11    1.03    0.47
  11   3  11    1.78    0.50
 -11   3 -11    2.11    0.49
 -11   3 -11    1.16    0.52
  12  -4 -11    0.91    0.55
 -12  -4  11    0.65    0.53
 -12   4  11    2.05    0.61
 -11  -4  11   10.59    0.92
  11  -4 -11   11.83    0.97
 -11   4  11   11.88    0.83
  11   4 -11   11.33    0.86
  10  -4 -11    2.34    0.62
 -10  -4  11    1.98    0.58
  10   4 -11    2.22    0.58
 -10   4  11    2.41    0.55
   9  -4 -11    2.06    0.55
  -9  -4  11    1.82    0.53
   9   4 -11    2.07    0.56
  -9   4  11    2.13    0.50
   8  -4 -11    8.95    0.79
  -8  -4  11    8.98    0.78
   8   4 -11    8.57    0.79
  -8   4  11    7.75    0.66
   7  -4 -11   11.87    0.83
  -7  -4  11   10.87    0.80
   7   4 -11   11.69    0.79
  -7   4  11   10.46    0.72
   6  -4 -11   14.03    0.87
  -6  -4  11   13.98    0.86
  -6   4  11   12.94    0.77
   6   4 -11   14.05    0.83
  -5  -4  11    6.37    0.62
   5  -4 -11    8.24    0.75
  -5   4  11    6.24    0.59
  -5   4  11    5.94    0.44
   5   4 -11    7.30    0.69
  -4  -4  11   23.76    1.03
   4  -4 -11   25.23    1.05
   4  -4 -11   23.93    0.99
   4   4 -11   24.33    1.02
  -4   4  11   25.33    0.83
   3  -4 -11    6.44    0.58
  -3  -4  11    6.25    0.56
   3  -4 -11    6.90    0.64
  -3  -4  11    6.72    0.62
  -3   4  11    5.83    0.44
   3   4 -11    6.47    0.47
   2  -4 -11   49.22    1.47
  -2  -4  11   51.33    1.50
   2  -4 -11   51.92    1.48
  -2  -4  11   53.17    1.49
   2   4 -11   51.77    1.35
  -2   4  11   52.63    1.36
  -1  -4  11    9.14    0.65
   1  -4 -11    9.02    0.59
  -1  -4  11    9.33    0.60
   1  -4 -11    9.31    0.66
  -1   4  11    7.50    0.51
   1   4 -11    8.87    0.56
   0  -4  11   14.26    0.68
   0  -4 -11   12.42    0.73
   0  -4 -11   12.87    0.65
   0  -4  11   12.27    0.72
   0   4 -11   12.93    0.68
   0   4  11   12.73    0.65
   1  -4  11   26.83    1.05
  -1  -4 -11   28.66    1.08
   1  -4  11   29.53    0.96
  -1  -4 -11   28.25    0.93
   1   4  11   28.97    1.02
  -1   4 -11   29.15    1.03
   2  -4  11   17.95    0.86
  -2  -4 -11   17.94    0.88
   2   4  11   16.78    0.80
  -2   4 -11   18.69    0.86
   3  -4  11   72.90    1.90
  -3  -4 -11   71.82    1.93
   3   4  11   73.49    1.89
  -3   4 -11   71.11    1.89
  -4  -4 -11   40.98    1.40
   4  -4  11   42.62    1.39
   4   4  11   43.85    1.39
  -4   4 -11   43.09    1.41
   5  -4  11    2.02    0.43
  -5  -4 -11    2.44    0.49
  -5   4 -11    3.17    0.52
   5   4  11    3.49    0.49
   6  -4  11    6.93    0.65
  -6  -4 -11    7.03    0.74
  -6   4 -11    7.39    0.68
   6   4  11    6.43    0.59
   7  -4  11   13.09    0.84
  -7  -4 -11   13.27    0.88
  -7   4 -11   11.24    0.83
   7   4  11   14.12    0.82
   8  -4  11    0.89    0.42
  -8  -4 -11    0.52    0.47
  -8   4 -11    0.55    0.46
   8   4  11    0.72    0.34
   9  -4  11    3.05    0.58
  -9  -4 -11    2.88    0.62
  -9   4 -11    3.49    0.65
   9   4  11    3.39    0.52
  10  -4  11    2.35    0.56
 -10  -4 -11    1.41    0.61
  10   4  11    1.97    0.49
 -10   4 -11    1.72    0.57
  10  -5 -11    0.56    0.53
 -10  -5  11    0.26    0.48
 -10   5  11    0.49    0.46
  10   5 -11    0.12    0.54
  -9  -5  11    1.30    0.52
   9  -5 -11    0.51    0.50
  -9   5  11    0.48    0.46
   9   5 -11    0.77    0.53
  -8  -5  11    0.34    0.42
   8  -5 -11    0.59    0.47
  -8   5  11    0.47    0.42
   8   5 -11    0.24    0.50
   7  -5 -11    0.68    0.47
  -7  -5  11    0.28    0.40
  -7   5  11    0.28    0.40
   7   5 -11    0.32    0.51
  -6  -5  11    1.64    0.46
   6  -5 -11    2.10    0.55
   6   5 -11    1.37    0.50
  -6   5  11    0.87    0.42
  -5  -5  11    1.68    0.47
   5  -5 -11    2.69    0.56
   5   5 -11    2.40    0.58
  -5   5  11    1.68    0.50
   4  -5 -11    0.89    0.43
  -4  -5  11    1.14    0.41
   4  -5 -11    1.32    0.48
  -4   5  11    0.83    0.30
  -4   5  11    0.97    0.42
   4   5 -11    0.83    0.48
  -3  -5  11    6.79    0.64
   3  -5 -11    5.28    0.64
   3  -5 -11    6.16    0.69
   3   5 -11    6.42    0.72
  -3   5  11    5.70    0.48
   2  -5 -11    0.00    0.38
  -2  -5  11    0.10    0.34
   2  -5 -11    0.25    0.35
  -2  -5  11   -0.15    0.30
   2   5 -11    0.18    0.29
  -2   5  11    0.44    0.27
   1  -5 -11    1.25    0.46
  -1  -5  11    0.29    0.32
  -1  -5  11    0.95    0.38
   1  -5 -11    0.95    0.38
   1   5 -11    0.93    0.35
  -1   5  11    0.84    0.31
   0  -5 -11    1.19    0.45
   0  -5  11    0.78    0.39
   0  -5 -11    0.99    0.32
   0  -5  11    1.09    0.34
   0   5 -11    0.76    0.35
   0   5  11    0.94    0.33
  -1  -5 -11    1.04    0.43
   1  -5  11    0.39    0.35
   1   5  11    0.63    0.29
  -1   5 -11    0.16    0.35
  -2  -5 -11   -0.39    0.37
   2  -5  11    0.41    0.37
   2   5  11    0.09    0.29
  -2   5 -11   -0.19    0.32
   3  -5  11    2.18    0.47
  -3  -5 -11    1.49    0.47
  -3   5 -11    1.73    0.45
   3   5  11    1.17    0.37
  -4  -5 -11    5.09    0.69
   4  -5  11    4.39    0.59
   4   5  11    5.84    0.65
  -4   5 -11    5.10    0.64
   5  -5  11    0.52    0.41
  -5  -5 -11    1.23    0.51
  -5   5 -11    0.64    0.44
   5   5  11    0.36    0.35
  -6  -5 -11    1.56    0.55
   6  -5  11    1.59    0.47
   6   5  11    1.26    0.43
  -6   5 -11    1.36    0.49
  -7  -5 -11    0.67    0.51
   7  -5  11   -0.23    0.37
  -7   5 -11    0.36    0.44
   7   5  11    1.31    0.45
   8  -5  11    0.39    0.46
  -8  -5 -11    1.12    0.56
   8   5  11    1.21    0.48
  -8   5 -11    0.57    0.49
   9  -5  11    0.80    0.49
   9   5  11    0.47    0.45
  -9   5 -11    0.84    0.54
   8  -6 -11    5.07    0.82
  -8  -6  11    4.57    0.83
   8   6 -11    3.75    0.73
  -7  -6  11    3.74    0.74
   7  -6 -11    4.61    0.79
  -7   6  11    5.36    0.76
   7   6 -11    2.28    0.66
   6  -6 -11    1.54    0.60
  -6  -6  11    1.24    0.54
  -6   6  11    1.80    0.56
   6   6 -11    2.09    0.65
   5  -6 -11   15.65    1.02
  -5  -6  11   12.93    0.98
   5   6 -11   13.69    0.95
  -5   6  11   13.39    0.91
   4  -6 -11    3.31    0.62
  -4  -6  11    3.43    0.64
   4   6 -11    4.45    0.68
  -4   6  11    3.44    0.69
   3  -6 -11    1.13    0.52
   3  -6 -11    0.81    0.47
  -3  -6  11    0.91    0.46
   3   6 -11    1.67    0.63
   2  -6 -11   16.82    0.95
   2  -6 -11   14.90    0.94
  -2  -6  11   15.72    0.96
   2   6 -11   17.67    1.00
  -2   6  11   15.57    0.82
  -1  -6  11    0.34    0.38
  -1  -6  11    0.22    0.40
   1  -6 -11    0.17    0.47
  -1   6  11    0.57    0.33
   0  -6  11   11.32    0.84
   0   6  11   11.12    0.74
   0   6 -11   11.31    0.75
  -1  -6 -11    1.06    0.54
   1  -6  11    1.51    0.48
   1   6  11    0.51    0.36
  -1   6 -11    0.67    0.42
   2  -6  11    6.58    0.74
  -2  -6 -11    5.12    0.73
  -2   6 -11    5.01    0.64
   2   6  11    6.95    0.75
   3  -6  11   14.52    0.95
  -3  -6 -11   13.17    0.94
  -3   6 -11   11.78    0.85
   3   6  11   15.59    0.91
   4  -6  11   10.68    0.88
  -4  -6 -11   10.42    0.94
   4   6  11   10.82    0.80
  -4   6 -11   10.37    0.87
   5  -6  11    3.62    0.64
  -5  -6 -11    3.05    0.68
   5   6  11    4.05    0.64
  -5   6 -11    3.03    0.62
   6  -6  11    4.82    0.71
  -6  -6 -11    4.41    0.79
   6   6  11    7.06    0.81
  -6   6 -11    5.37    0.75
   4  -7 -11    0.99    0.57
  -4  -7  11    0.93    0.54
  -3  -7  11    3.18    0.65
   3  -7 -11    1.30    0.65
   3   7 -11    2.29    0.67
   2  -7 -11   -0.16    0.56
   2   7 -11    1.12    0.66
   1  -7 -11    1.16    0.62
   1   7 -11    1.55    0.69
  -1   7  11    1.19    0.43
   0  -7 -11    5.27    0.79
   0   7  11    5.28    0.68
  -1  -7 -11    1.07    0.65
   1  -7  11    0.18    0.48
   1   7  11    0.46    0.40
   2  -7  11    6.09    0.79
  -2  -7 -11    6.83    0.89
  -2   7 -11    5.47    0.71
   2   7  11    4.02    0.66
  14   0 -12    9.10    0.78
 -14   0  12    9.61    0.74
 -13   0  12    1.85    0.46
  13   0 -12    2.41    0.51
 -12   0  12    0.75    0.34
  12   0 -12    0.74    0.38
 -11   0  12    2.75    0.45
  11   0 -12    1.93    0.43
  10   0 -12   40.49    1.20
 -10   0  12   41.10    1.26
  10   0 -12   42.00    1.28
 -10   0  12   40.34    1.20
  -9   0  12   12.97    0.67
   9   0 -12   12.72    0.66
  -9   0  12   14.01    0.65
   9   0 -12   12.68    0.71
  -8   0  12   25.78    0.83
   8   0 -12   24.82    0.85
   8   0 -12   27.03    0.94
  -8   0  12   27.02    0.92
   7   0 -12   20.39    0.80
   7   0 -12   20.25    0.71
  -7   0  12   20.37    0.76
  -7   0  12   19.65    0.68
   6   0 -12   83.37    1.86
  -6   0  12   84.08    1.70
   6   0 -12   82.55    1.71
  -6   0  12   85.61    1.84
  -5   0  12    0.64    0.21
   5   0 -12    0.64    0.28
  -5   0  12    0.47    0.18
   5   0 -12    0.30    0.22
   4   0 -12   13.59    0.51
  -4   0  12   14.10    0.56
  -4   0  12   13.09    0.45
   4   0 -12   13.66    0.65
   3   0 -12   52.22    1.27
  -3   0  12   51.38    1.06
   3   0 -12   53.16    1.12
  -3   0  12   53.63    1.23
   2   0 -12    1.37    0.18
   2   0 -12    1.97    0.31
  -2   0  12    1.44    0.23
  -2   0  12    1.63    0.21
  -1   0  12    0.43    0.20
  -1   0  12    0.44    0.18
   1   0 -12    0.74    0.24
   1   0 -12    0.38    0.16
   0   0  12   92.19    1.81
   0   0  12   91.01    1.72
   0   0 -12   90.49    1.68
   0   0 -12   87.43    1.83
   1   0  12   63.24    1.32
  -1   0 -12   61.65    1.39
  -1   0 -12   62.43    1.27
   1   0  12   63.42    1.38
   2   0  12  588.53    9.32
  -2   0 -12  576.00    9.49
   2   0  12  579.12    9.62
  -2   0 -12  561.11    9.67
   3   0  12   79.62    1.63
  -3   0 -12   74.93    1.64
   3   0  12   77.60    1.57
  -3   0 -12   75.50    1.59
   4   0  12   28.70    0.77
  -4   0 -12   28.11    0.83
   4   0  12   28.53    0.85
  -4   0 -12   27.53    0.85
  -5   0 -12    1.04    0.26
  -5   0 -12    0.99    0.26
   5   0  12    1.59    0.22
   5   0  12    1.05    0.26
  -6   0 -12    0.19    0.24
  -6   0 -12    0.25    0.25
   6   0  12    0.20    0.15
   6   0  12    0.07    0.22
  -7   0 -12  111.78    2.31
  -7   0 -12  110.68    2.41
   7   0  12  107.89    2.37
  -8   0 -12    6.23    0.60
   8   0  12    5.90    0.59
  -9   0 -12    0.09    0.32
   9   0  12    0.21    0.30
  10   0  12   26.34    1.10
 -10   0 -12   27.23    1.14
  11   0  12    9.95    0.77
 -11   0 -12    9.75    0.78
  12   0  12    0.00    0.37
 -12   0 -12    0.68    0.50
  14   1 -12    1.88    0.53
 -14   1  12    1.52    0.50
 -13   1  12    1.09    0.42
  13   1 -12    0.76    0.45
 -12   1  12    0.10    0.30
  12   1 -12    0.12    0.38
 -11  -1  12    1.37    0.37
  11  -1 -12    1.01    0.44
 -11  -1  12    1.30    0.39
  11   1 -12    1.96    0.46
 -11   1  12    1.51    0.39
  10  -1 -12    0.23    0.29
 -10  -1  12    0.46    0.28
  10  -1 -12    0.92    0.39
 -10  -1  12    0.47    0.30
  10   1 -12    0.51    0.37
 -10   1  12    0.95    0.31
   9  -1 -12    2.77    0.48
  -9  -1  12    3.91    0.40
  -9  -1  12    3.31    0.48
   9  -1 -12    3.42    0.39
   9   1 -12    2.87    0.46
  -9   1  12    4.05    0.49
  -9   1  12    4.19    0.45
   8  -1 -12    1.52    0.30
  -8  -1  12    1.67    0.36
  -8  -1  12    1.23    0.25
   8  -1 -12    1.19    0.39
  -8   1  12    1.16    0.31
  -8   1  12    1.40    0.29
   8   1 -12    1.07    0.37
   8   1 -12    0.90    0.31
  -7  -1  12    3.69    0.45
   7  -1 -12    3.64    0.47
   7  -1 -12    3.30    0.32
  -7  -1  12    3.06    0.30
  -7   1  12    3.48    0.38
   7   1 -12    3.42    0.40
   7   1 -12    3.64    0.44
  -7   1  12    3.87    0.42
  -6  -1  12    1.33    0.19
   6  -1 -12    1.37    0.35
   6  -1 -12    1.21    0.24
  -6  -1  12    1.79    0.33
  -6   1  12    1.49    0.28
   6   1 -12    1.66    0.31
   6   1 -12    1.03    0.32
  -6   1  12    1.47    0.28
   5  -1 -12    0.39    0.28
   5  -1 -12    0.37    0.18
  -5  -1  12    0.34    0.21
  -5  -1  12    0.23    0.13
  -5   1  12    0.27    0.18
  -5   1  12    0.39    0.23
   5   1 -12    0.40    0.26
   5   1 -12   -0.01    0.26
  -4  -1  12    4.35    0.38
  -4  -1  12    4.26    0.23
   4  -1 -12    4.40    0.27
   4  -1 -12    4.65    0.43
   4   1 -12    5.25    0.43
  -4   1  12    4.31    0.34
   4   1 -12    4.26    0.40
  -4   1  12    4.23    0.35
  -3  -1  12   10.27    0.50
   3  -1 -12    9.63    0.55
  -3  -1  12   10.39    0.50
   3  -1 -12   11.75    0.50
  -3   1  12   11.53    0.49
   3   1 -12   10.58    0.51
   2  -1 -12    5.01    0.43
   2  -1 -12    5.30    0.37
  -2  -1  12    4.71    0.36
  -2  -1  12    4.58    0.39
  -2   1  12    4.58    0.36
   2   1 -12    4.91    0.39
   1  -1 -12    6.39    0.40
  -1  -1  12    6.07    0.38
  -1  -1  12    6.60    0.43
   1  -1 -12    6.19    0.45
   1   1 -12    7.00    0.44
  -1   1  12    7.01    0.39
  -1   1  12    6.40    0.28
   0  -1  12   72.88    1.54
   0  -1 -12   72.31    1.59
   0  -1 -12   73.31    1.53
   0  -1  12   73.91    1.56
   0   1 -12   73.08    1.59
   0   1  12   73.25    1.55
   0   1  12   74.95    1.35
   1  -1  12   18.63    0.60
  -1  -1 -12   18.53    0.65
  -1  -1 -12   17.76    0.65
   1  -1  12   19.26    0.68
   1   1  12   19.93    0.54
   1   1  12   18.69    0.62
  -1   1 -12   18.61    0.49
  -1   1 -12   18.00    0.67
  -2  -1 -12    1.15    0.26
  -2  -1 -12    1.55    0.28
   2  -1  12    0.79    0.23
   2  -1  12    1.10    0.20
   2   1  12    1.06    0.22
  -2   1 -12    0.71    0.17
   2   1  12    0.94    0.19
  -2   1 -12    1.04    0.27
  -3  -1 -12    2.16    0.33
   3  -1  12    1.91    0.29
  -3  -1 -12    2.37    0.28
   3  -1  12    2.29    0.24
   3   1  12    1.87    0.26
   3   1  12    2.58    0.27
  -3   1 -12    2.35    0.26
  -3   1 -12    2.47    0.33
   4  -1  12   11.93    0.43
   4  -1  12   10.78    0.56
  -4  -1 -12   11.48    0.51
  -4  -1 -12   11.01    0.56
  -4   1 -12   11.80    0.59
   4   1  12   10.63    0.49
  -4   1 -12   11.43    0.50
   4   1  12   11.48    0.50
  -5  -1 -12    3.00    0.39
   5  -1  12    3.11    0.39
  -5  -1 -12    2.79    0.31
   5   1  12    3.05    0.33
   5   1  12    2.46    0.32
  -5   1 -12    2.56    0.33
  -5   1 -12    2.30    0.36
  -6  -1 -12    0.66    0.26
   6  -1  12    0.86    0.29
  -6  -1 -12    0.78    0.30
  -6   1 -12    0.85    0.27
   6   1  12    1.23    0.30
  -6   1 -12    0.96    0.32
   6   1  12    0.87    0.22
  -7  -1 -12    2.62    0.45
   7  -1  12    2.83    0.43
   7   1  12    3.14    0.36
  -7   1 -12    3.09    0.44
   7   1  12    3.07    0.44
  -7   1 -12    2.86    0.43
   8  -1  12    3.20    0.47
  -8  -1 -12    4.40    0.54
   8   1  12    4.26    0.51
  -8   1 -12    3.89    0.50
  -8   1 -12    3.28    0.45
  -9  -1 -12    4.73    0.61
   9  -1  12    5.67    0.63
   9   1  12    5.32    0.58
  -9   1 -12    3.97    0.51
  -9   1 -12    6.00    0.61
  10  -1  12    0.54    0.34
 -10  -1 -12    0.21    0.39
  10   1  12    0.11    0.31
 -10   1 -12    0.43    0.35
  11  -1  12    0.85    0.41
 -11  -1 -12    1.43    0.51
  11   1  12    1.06    0.42
 -11   1 -12    1.57    0.49
  12  -1  12    0.48    0.44
 -12  -1 -12    0.97    0.50
  12   1  12    1.16    0.44
 -12   1 -12    0.73    0.48
  13   2 -12    0.29    0.49
 -13   2  12   -0.11    0.37
 -12  -2  12    3.25    0.60
  12  -2 -12    3.58    0.63
 -12   2  12    4.20    0.60
  12   2 -12    4.14    0.63
 -11  -2  12    4.09    0.61
  11  -2 -12    6.18    0.72
  11   2 -12    4.84    0.61
 -11   2  12    4.46    0.59
 -10  -2  12    0.14    0.32
  10  -2 -12    0.15    0.37
 -10   2  12   -0.04    0.30
  10   2 -12    0.43    0.40
  -9  -2  12    1.02    0.37
   9  -2 -12    1.62    0.46
  -9   2  12    1.63    0.38
   9   2 -12    1.30    0.42
   8  -2 -12    6.40    0.66
  -8  -2  12    4.55    0.56
  -8   2  12    6.04    0.58
  -8   2  12    4.55    0.41
   8   2 -12    5.67    0.59
  -7  -2  12   39.03    1.26
   7  -2 -12   38.77    1.26
  -7   2  12   36.84    1.02
  -7   2  12   36.87    1.13
   7   2 -12   38.53    1.19
  -6  -2  12    5.47    0.55
   6  -2 -12    6.33    0.59
  -6   2  12    5.82    0.47
  -6   2  12    5.53    0.40
   6   2 -12    5.37    0.44
   6   2 -12    6.34    0.57
  -5  -2  12   15.68    0.72
   5  -2 -12   14.42    0.72
  -5   2  12   16.64    0.67
   5   2 -12   14.06    0.71
   5   2 -12   15.41    0.61
  -5   2  12   15.08    0.59
   4  -2 -12    9.96    0.59
  -4  -2  12   10.61    0.58
  -4   2  12   11.15    0.53
   4   2 -12   10.57    0.62
   4   2 -12   11.20    0.52
  -4   2  12   11.07    0.56
  -3  -2  12    6.56    0.47
   3  -2 -12    6.44    0.46
  -3  -2  12    5.44    0.43
   3  -2 -12    6.94    0.50
  -3   2  12    6.30    0.40
   3   2 -12    6.49    0.43
  -2  -2  12    0.92    0.25
   2  -2 -12    0.82    0.27
   2  -2 -12    0.99    0.29
  -2  -2  12    1.07    0.27
   2   2 -12    0.91    0.26
  -2   2  12    0.43    0.19
   1  -2 -12   15.27    0.63
  -1  -2  12   13.77    0.58
  -1  -2  12   15.15    0.64
   1  -2 -12   15.40    0.63
  -1   2  12   15.28    0.57
   1   2 -12   15.24    0.61
   0  -2  12    3.63    0.34
   0  -2 -12    3.42    0.36
   0  -2  12    3.26    0.36
   0  -2 -12    3.83    0.40
   0   2  12    3.11    0.33
   0   2 -12    3.23    0.36
  -1  -2 -12   29.16    0.85
  -1  -2 -12   28.14    0.89
   1  -2  12   28.18    0.80
   1  -2  12   27.68    0.90
   1   2  12   29.03    0.64
  -1   2 -12   29.32    0.91
   1   2  12   29.21    0.86
   2  -2  12   42.77    1.02
  -2  -2 -12   43.28    1.17
   2  -2  12   42.92    1.18
  -2  -2 -12   42.03    1.10
   2   2  12   41.52    0.91
  -2   2 -12   41.38    0.90
  -2   2 -12   41.12    1.15
   2   2  12   41.57    1.11
   3  -2  12   20.75    0.80
   3  -2  12   20.79    0.61
  -3  -2 -12   20.90    0.80
  -3  -2 -12   19.84    0.67
  -3   2 -12   20.19    0.61
   3   2  12   20.47    0.74
  -3   2 -12   20.11    0.79
   3   2  12   20.06    0.61
   4  -2  12   11.02    0.62
  -4  -2 -12   11.81    0.63
  -4  -2 -12   10.91    0.49
  -4   2 -12   10.08    0.61
   4   2  12   10.44    0.48
  -4   2 -12    9.84    0.47
   4   2  12   10.65    0.55
  -5  -2 -12   27.78    1.00
   5  -2  12   27.79    1.00
   5   2  12   29.19    0.95
  -5   2 -12   27.46    0.85
   5   2  12   28.93    0.87
  -5   2 -12   27.44    1.00
   6  -2  12    5.00    0.52
  -6  -2 -12    5.66    0.58
  -6   2 -12    6.18    0.56
  -6   2 -12    4.77    0.45
   6   2  12    5.54    0.47
   6   2  12    5.34    0.45
  -7  -2 -12    9.06    0.67
   7  -2  12   10.56    0.69
  -7   2 -12   10.43    0.61
   7   2  12    9.52    0.60
  -7   2 -12   10.57    0.69
   7   2  12    9.78    0.59
  -8  -2 -12   12.98    0.79
   8  -2  12   11.03    0.74
   8   2  12   12.64    0.69
  -8   2 -12   10.89    0.75
  -8   2 -12   11.63    0.69
   8   2  12   10.75    0.63
  -9  -2 -12    0.01    0.38
   9  -2  12   -0.28    0.31
  -9   2 -12    0.01    0.38
  -9   2 -12    0.41    0.29
   9   2  12    0.10    0.31
 -10  -2 -12    5.08    0.67
  10  -2  12    5.84    0.70
 -10   2 -12    6.60    0.70
 -10   2 -12    6.46    0.68
  10   2  12    7.20    0.68
  11  -2  12    1.52    0.46
 -11  -2 -12    1.37    0.55
 -11   2 -12    1.04    0.41
  11   2  12    3.04    0.53
  12  -2  12    0.34    0.44
 -12  -2 -12    1.26    0.57
  12   2  12    0.25    0.40
 -12   2 -12    0.53    0.47
  13  -3 -12    0.95    0.54
 -13  -3  12    0.58    0.52
 -13   3  12    0.21    0.47
  13   3 -12    0.57    0.54
 -12  -3  12    1.34    0.53
  12  -3 -12    1.86    0.57
 -12   3  12    1.63    0.49
  12   3 -12    1.37    0.54
 -11  -3  12    5.14    0.72
  11  -3 -12    7.60    0.84
  11   3 -12    5.38    0.68
 -11   3  12    5.91    0.71
  10  -3 -12    5.25    0.71
 -10  -3  12    6.29    0.75
  10   3 -12    5.62    0.66
 -10   3  12    5.44    0.65
   9  -3 -12   20.71    1.06
  -9  -3  12   20.64    1.04
   9   3 -12   20.44    0.98
  -9   3  12   20.35    0.92
  -8  -3  12    4.47    0.60
   8  -3 -12    4.45    0.64
   8   3 -12    4.74    0.60
  -8   3  12    4.56    0.57
  -7  -3  12    5.41    0.62
   7  -3 -12    4.03    0.59
   7   3 -12    4.82    0.59
  -7   3  12    4.81    0.56
  -6  -3  12    1.94    0.42
   6  -3 -12    1.92    0.46
  -6   3  12    2.26    0.41
  -6   3  12    1.54    0.29
   6   3 -12    1.62    0.43
   5  -3 -12    6.04    0.59
  -5  -3  12    5.20    0.57
   5   3 -12    4.81    0.41
  -5   3  12    4.98    0.40
   5   3 -12    6.60    0.61
  -5   3  12    5.52    0.55
   4  -3 -12   23.40    0.89
   4  -3 -12   20.99    0.91
  -4  -3  12   22.93    0.93
   4   3 -12   22.41    0.76
   4   3 -12   24.78    0.94
  -4   3  12   22.29    0.75
   3  -3 -12   25.57    0.92
  -3  -3  12   24.86    0.94
   3  -3 -12   24.47    0.94
  -3  -3  12   24.50    0.93
  -3   3  12   25.00    0.80
   3   3 -12   24.65    0.81
   2  -3 -12    5.60    0.50
   2  -3 -12    6.21    0.50
  -2  -3  12    5.31    0.45
  -2  -3  12    5.52    0.50
   2   3 -12    5.55    0.43
  -2   3  12    4.79    0.38
   1  -3 -12    7.04    0.54
  -1  -3  12    6.41    0.47
  -1  -3  12    6.45    0.53
   1  -3 -12    6.91    0.50
  -1   3  12    7.72    0.46
   1   3 -12    7.67    0.50
   0  -3  12   84.57    1.95
   0  -3 -12   85.20    1.89
   0  -3 -12   84.84    1.96
   0  -3  12   86.45    1.90
   0   3 -12   81.52    1.89
   0   3  12   84.13    1.89
  -1  -3 -12   29.29    0.90
  -1  -3 -12   29.10    1.01
   1  -3  12   29.16    1.01
   1  -3  12   29.44    0.90
   1   3  12   29.98    0.96
  -1   3 -12   31.56    1.00
   2  -3  12    5.09    0.50
  -2  -3 -12    4.75    0.40
  -2  -3 -12    5.54    0.56
   2  -3  12    5.05    0.38
   2   3  12    4.64    0.43
  -2   3 -12    5.61    0.50
   3  -3  12   25.67    0.99
  -3  -3 -12   26.04    1.00
   3   3  12   25.61    0.93
  -3   3 -12   26.42    0.99
   4  -3  12    7.77    0.60
  -4  -3 -12    8.62    0.63
   4   3  12    8.61    0.57
  -4   3 -12    8.26    0.63
  -4   3 -12    8.55    0.47
  -5  -3 -12   23.49    0.99
   5  -3  12   21.87    0.96
  -5   3 -12   23.48    1.00
   5   3  12   23.76    0.79
   5   3  12   23.37    0.93
  -5   3 -12   23.35    0.80
   6  -3  12    8.01    0.65
  -6  -3 -12    8.24    0.68
   6   3  12    8.76    0.60
   6   3  12    9.56    0.58
  -6   3 -12    8.55    0.55
  -6   3 -12    8.71    0.68
  -7  -3 -12    3.42    0.55
   7  -3  12    4.69    0.56
   7   3  12    6.33    0.55
   7   3  12    5.70    0.52
  -7   3 -12    5.93    0.67
  -7   3 -12    5.95    0.56
   8  -3  12    3.97    0.56
  -8  -3 -12    3.93    0.62
   8   3  12    3.48    0.49
  -8   3 -12    3.79    0.52
   8   3  12    4.30    0.51
  -8   3 -12    4.06    0.60
  -9  -3 -12   17.70    1.02
   9  -3  12   18.29    1.00
   9   3  12   18.18    0.89
  -9   3 -12   16.94    0.97
   9   3  12   18.23    0.89
  -9   3 -12   17.33    0.86
 -10  -3 -12    2.88    0.63
  10  -3  12    2.70    0.56
 -10   3 -12    3.78    0.59
 -10   3 -12    2.30    0.57
  10   3  12    3.18    0.53
 -11  -3 -12    1.55    0.59
  11  -3  12    2.06    0.56
  11   3  12    2.69    0.54
 -11   3 -12    2.28    0.52
 -11   3 -12    2.51    0.62
 -12  -4  12    0.55    0.53
  12  -4 -12    0.22    0.54
  11  -4 -12    0.88    0.52
 -11  -4  12    0.40    0.52
 -11   4  12    0.75    0.45
  11   4 -12    0.40    0.51
 -10  -4  12   -0.22    0.39
  10  -4 -12    0.26    0.46
  10   4 -12    0.68    0.52
 -10   4  12    0.12    0.40
   9  -4 -12   -0.02    0.43
  -9  -4  12   -0.23    0.37
  -9   4  12   -0.13    0.39
   9   4 -12   -0.10    0.42
  -8  -4  12    1.11    0.45
   8  -4 -12    0.44    0.45
  -8   4  12    1.09    0.42
   8   4 -12    0.39    0.45
   7  -4 -12    1.23    0.47
  -7  -4  12    0.98    0.41
  -7   4  12    1.35    0.42
   7   4 -12    1.04    0.47
  -6  -4  12    1.73    0.46
   6  -4 -12    2.52    0.54
   6   4 -12    3.34    0.55
  -6   4  12    3.58    0.54
   5  -4 -12    1.35    0.44
  -5  -4  12    1.90    0.45
  -5   4  12    1.01    0.41
  -5   4  12    0.85    0.27
   5   4 -12    1.07    0.48
   4  -4 -12    3.68    0.55
  -4  -4  12    2.74    0.50
   4  -4 -12    3.88    0.54
   4   4 -12    3.40    0.39
  -4   4  12    2.82    0.38
   4   4 -12    3.96    0.56
   3  -4 -12    0.37    0.38
  -3  -4  12    0.31    0.31
   3  -4 -12    0.03    0.35
  -3  -4  12    0.18    0.32
  -3   4  12    0.29    0.23
   3   4 -12    0.31    0.28
  -2  -4  12    2.21    0.42
  -2  -4  12    3.48    0.49
   2  -4 -12    3.49    0.53
   2  -4 -12    4.01    0.52
  -2   4  12    3.01    0.40
   2   4 -12    2.12    0.36
   1  -4 -12    3.02    0.44
  -1  -4  12    2.52    0.42
  -1  -4  12    2.94    0.46
   1  -4 -12    2.62    0.48
  -1   4  12    2.80    0.40
   1   4 -12    2.89    0.41
   0  -4 -12    1.30    0.42
   0  -4  12    1.35    0.33
   0  -4  12    1.38    0.39
   0  -4 -12    1.30    0.36
   0   4 -12    0.85    0.32
   0   4  12    1.58    0.34
   1  -4  12    3.03    0.41
  -1  -4 -12    2.37    0.48
  -1  -4 -12    3.46    0.42
   1  -4  12    2.52    0.44
  -1   4 -12    2.60    0.42
   1   4  12    3.32    0.46
   2  -4  12    1.75    0.41
  -2  -4 -12    2.14    0.48
  -2   4 -12    1.68    0.40
   2   4  12    3.07    0.45
  -3  -4 -12    2.25    0.48
   3  -4  12    1.33    0.39
  -3   4 -12    2.08    0.43
   3   4  12    2.84    0.45
   4  -4  12    1.19    0.36
  -4  -4 -12    1.56    0.45
   4   4  12    0.81    0.33
  -4   4 -12    0.05    0.35
  -5  -4 -12    1.08    0.46
   5  -4  12    0.35    0.34
  -5   4 -12    0.37    0.38
   5   4  12    0.90    0.32
   6  -4  12    2.78    0.50
  -6  -4 -12    3.46    0.59
   6   4  12    3.06    0.51
  -6   4 -12    3.26    0.56
   7  -4  12    0.56    0.38
  -7  -4 -12    0.17    0.39
   7   4  12    0.82    0.37
  -7   4 -12    1.11    0.45
  -8  -4 -12    1.21    0.53
   8  -4  12    1.69    0.49
   8   4  12    1.77    0.44
  -8   4 -12    1.11    0.49
   9  -4  12    0.08    0.40
  -9  -4 -12    0.56    0.52
   9   4  12    0.54    0.37
  -9   4 -12   -0.12    0.43
 -10  -4 -12   -0.18    0.49
  10  -4  12    0.09    0.43
  10   4  12    0.03    0.32
 -10   4 -12   -0.18    0.44
  10  -5 -12   -0.26    0.47
 -10  -5  12    0.32    0.50
 -10   5  12   -0.02    0.47
  10   5 -12   -0.68    0.50
  -9  -5  12   10.77    0.96
   9  -5 -12   10.10    0.93
  -9   5  12   10.35    0.81
   9   5 -12   10.89    0.88
   8  -5 -12   11.77    0.93
  -8  -5  12   10.31    0.91
  -8   5  12   11.34    0.83
   8   5 -12   10.76    0.87
   7  -5 -12    3.20    0.65
  -7  -5  12    2.57    0.58
  -7   5  12    3.31    0.61
   7   5 -12    2.74    0.63
  -6  -5  12   20.74    1.12
   6  -5 -12   22.49    1.15
   6   5 -12   21.83    1.07
  -6   5  12   19.93    1.00
   5  -5 -12    4.44    0.67
  -5  -5  12    5.16    0.71
  -5   5  12    5.02    0.67
   5   5 -12    4.91    0.68
  -4  -5  12    2.36    0.52
   4  -5 -12    1.77    0.51
   4  -5 -12    1.36    0.47
   4   5 -12    1.67    0.57
  -4   5  12    1.99    0.37
  -3  -5  12    1.33    0.42
   3  -5 -12    1.39    0.49
   3  -5 -12    1.13    0.46
  -3   5  12    0.61    0.29
   3   5 -12    1.75    0.55
  -2  -5  12   19.46    0.97
   2  -5 -12   19.35    0.97
   2  -5 -12   19.90    0.95
  -2  -5  12   19.39    0.96
   2   5 -12   19.91    0.85
  -2   5  12   19.34    0.83
   1  -5 -12    5.43    0.59
  -1  -5  12    4.56    0.56
   1  -5 -12    3.81    0.58
  -1  -5  12    4.68    0.59
  -1   5  12    4.53    0.53
   1   5 -12    3.75    0.47
   0  -5  12   12.11    0.72
   0  -5  12   10.93    0.77
   0  -5 -12   10.52    0.77
   0   5 -12   11.90    0.71
   0   5  12   10.75    0.68
   1  -5  12    8.92    0.72
  -1  -5 -12    8.59    0.71
   1   5  12    8.42    0.63
  -1   5 -12    8.81    0.66
  -2  -5 -12    1.35    0.48
   2  -5  12    0.59    0.39
   2   5  12    0.63    0.32
  -2   5 -12    1.24    0.41
  -3  -5 -12   17.99    0.99
   3  -5  12   17.27    0.96
   3   5  12   17.42    0.90
  -3   5 -12   16.66    0.92
   4  -5  12    5.88    0.67
  -4  -5 -12    4.86    0.68
  -4   5 -12    6.77    0.72
   4   5  12    5.66    0.66
   5  -5  12   10.03    0.83
  -5  -5 -12   12.45    0.89
   5   5  12   11.66    0.78
  -5   5 -12   11.93    0.85
   6  -5  12    9.57    0.83
  -6  -5 -12   10.27    0.86
  -6   5 -12    9.53    0.80
   6   5  12   10.40    0.77
   7  -5  12    0.63    0.44
  -7  -5 -12    0.16    0.49
  -7   5 -12    0.50    0.46
   7   5  12    0.70    0.41
   8  -5  12    7.82    0.84
  -8  -5 -12    5.97    0.80
  -8   5 -12    9.15    0.85
   8   5  12    9.18    0.77
   9   5  12    5.47    0.71
  -7  -6  12    4.02    0.75
   7  -6 -12    6.49    0.90
   7   6 -12    3.43    0.71
  -7   6  12    7.25    0.86
  -6  -6  12   -0.06    0.42
   6  -6 -12    0.03    0.50
   6   6 -12    0.20    0.57
  -6   6  12    1.43    0.52
   5  -6 -12    2.01    0.58
  -5  -6  12    2.24    0.55
   5   6 -12    1.53    0.63
  -5   6  12    1.47    0.53
   4  -6 -12    3.79    0.65
  -4  -6  12    2.48    0.59
   4   6 -12    3.34    0.65
  -4   6  12    6.15    0.80
  -3  -6  12    1.11    0.45
   3  -6 -12    0.42    0.46
   3  -6 -12    0.68    0.51
   3   6 -12    0.56    0.56
  -3   6  12    0.54    0.33
   2  -6 -12    3.92    0.66
  -2  -6  12    2.85    0.54
   2  -6 -12    3.73    0.60
  -2   6  12    3.14    0.48
  -1  -6  12    2.58    0.53
   1  -6 -12    2.52    0.61
  -1   6  12    2.38    0.47
   0  -6  12    0.45    0.42
   0  -6 -12    0.48    0.50
   0   6  12    1.12    0.39
   0   6 -12    0.75    0.39
   1  -6  12    0.50    0.44
  -1  -6 -12    1.21    0.56
  -1   6 -12    1.39    0.46
   1   6  12    1.70    0.41
   2  -6  12    1.27    0.47
  -2  -6 -12    2.05    0.59
  -2   6 -12    1.34    0.47
   2   6  12    3.20    0.54
  -3  -6 -12    0.22    0.50
   3  -6  12    0.16    0.43
   3   6  12    0.69    0.40
  -3   6 -12    0.54    0.46
   4  -6  12    3.53    0.64
  -4  -6 -12    4.37    0.71
  -4   6 -12    3.53    0.64
   4   6  12    4.52    0.67
  -5  -6 -12    2.46    0.66
   5  -6  12    1.40    0.53
  -5   6 -12    2.17    0.59
   5   6  12    2.88    0.56
   6  -6  12    0.72    0.49
  -6  -6 -12    0.59    0.58
  -6   6 -12    0.75    0.50
   6   6  12    0.89    0.43
  -3  -7  12    2.94    0.66
   3   7 -12    5.90    0.80
   2   7 -12   -0.02    0.64
   1  -7 -12    3.86    0.75
   1   7 -12    4.54    0.74
  -1   7  12    2.22    0.50
   0  -7  12    7.25    0.84
   0  -7 -12    5.94    0.84
   0   7  12    7.07    0.67
   1  -7  12    1.85    0.60
   1   7  12    0.80    0.45
   2   7  12    2.10    0.53
  -2   7 -12    1.43    0.50
  13   0 -13    0.04    0.37
 -13   0  13   -0.22    0.30
  12   0 -13    0.10    0.36
 -12   0  13    0.44    0.30
 -11   0  13   -0.15    0.28
  11   0 -13   -0.20    0.32
 -10   0  13    0.09    0.26
  10   0 -13    0.89    0.35
 -10   0  13    0.26    0.28
  10   0 -13    0.59    0.37
  -9   0  13    0.18    0.23
   9   0 -13    0.10    0.32
  -9   0  13   -0.11    0.23
   9   0 -13    0.33    0.30
  -8   0  13    0.16    0.22
  -8   0  13    0.10    0.21
   8   0 -13    0.04    0.29
   8   0 -13    0.20    0.27
  -7   0  13   -0.10    0.20
   7   0 -13    0.35    0.25
   7   0 -13    0.25    0.29
  -7   0  13    0.27    0.21
   6   0 -13    0.36    0.24
  -6   0  13    0.57    0.21
  -6   0  13    0.23    0.21
   6   0 -13    0.36    0.27
   5   0 -13    0.13    0.22
  -5   0  13    0.28    0.20
   5   0 -13    0.56    0.27
  -5   0  13   -0.03    0.16
  -4   0  13    0.24    0.15
   4   0 -13    0.22    0.21
   4   0 -13    0.87    0.30
  -4   0  13    0.35    0.20
   3   0 -13    1.45    0.31
  -3   0  13    1.24    0.23
  -3   0  13    0.99    0.19
   3   0 -13    0.67    0.24
   2   0 -13   -0.13    0.15
  -2   0  13   -0.11    0.16
   2   0 -13   -0.08    0.21
  -2   0  13   -0.02    0.16
   1   0 -13    0.26    0.16
  -1   0  13    0.57    0.19
  -1   0  13    0.63    0.21
   1   0 -13    0.65    0.25
   0   0  13    0.49    0.18
   0   0 -13    0.09    0.17
   0   0 -13    0.78    0.25
   0   0  13    0.42    0.19
   1   0  13    3.65    0.33
   1   0  13    4.17    0.36
  -1   0 -13    3.65    0.32
  -1   0 -13    4.26    0.38
  -2   0 -13    3.02    0.35
  -2   0 -13    2.43    0.29
   2   0  13    4.21    0.36
   3   0  13    3.81    0.36
  -3   0 -13    3.90    0.37
  -3   0 -13    3.77    0.35
   3   0  13    3.77    0.31
   4   0  13    0.99    0.24
  -4   0 -13    0.88    0.24
   4   0  13    0.99    0.20
  -4   0 -13    0.97    0.27
  -5   0 -13    0.55    0.25
  -5   0 -13    0.01    0.21
   5   0  13    0.26    0.18
   5   0  13    0.16    0.20
  -6   0 -13    5.41    0.46
  -6   0 -13    5.65    0.52
   6   0  13    5.81    0.48
   6   0  13    5.73    0.37
  -7   0 -13   -0.13    0.27
   7   0  13   -0.21    0.23
  -7   0 -13    0.17    0.28
   8   0  13    0.32    0.30
  -8   0 -13    0.54    0.34
   9   0  13    0.10    0.28
  -9   0 -13    0.09    0.34
 -10   0 -13    1.27    0.41
  10   0  13    2.04    0.47
 -11   0 -13   -0.30    0.36
  11   0  13   -0.11    0.34
  12   0  13    0.75    0.45
 -12   0 -13    1.42    0.55
 -14   1  13   14.13    0.89
  14   1 -13   15.90    0.97
  13   1 -13    5.44    0.67
 -13   1  13    6.22    0.71
  12   1 -13    3.78    0.57
 -12   1  13    3.31    0.54
  11  -1 -13    7.66    0.69
 -11  -1  13    8.30    0.67
  11   1 -13    7.89    0.66
 -11   1  13    8.93    0.64
  10  -1 -13    9.07    0.68
 -10  -1  13    8.36    0.64
 -10   1  13    8.13    0.60
  10   1 -13    7.87    0.63
  -9  -1  13   14.33    0.76
  -9  -1  13   14.97    0.63
   9  -1 -13   14.80    0.80
   9   1 -13   13.39    0.72
  -9   1  13   14.81    0.70
  -9   1  13   13.64    0.66
   8  -1 -13   23.44    0.96
   8  -1 -13   22.70    0.76
  -8  -1  13   23.81    0.75
  -8  -1  13   22.37    0.92
  -8   1  13   23.16    0.83
  -8   1  13   22.99    0.85
   8   1 -13   24.22    0.86
   8   1 -13   23.90    0.89
  -7  -1  13   21.71    0.67
  -7  -1  13   22.30    0.87
   7  -1 -13   23.27    0.70
   7  -1 -13   22.06    0.90
  -7   1  13   21.16    0.77
  -7   1  13   21.37    0.76
   7   1 -13   23.10    0.82
   7   1 -13   22.12    0.83
   6  -1 -13    1.77    0.38
  -6  -1  13    1.26    0.20
   6  -1 -13    1.60    0.25
  -6  -1  13    1.64    0.33
   6   1 -13    1.32    0.33
   6   1 -13    1.23    0.33
  -6   1  13    2.15    0.32
  -6   1  13    2.52    0.33
   5  -1 -13   56.49    1.13
  -5  -1  13   54.23    1.10
   5  -1 -13   55.73    1.42
  -5  -1  13   55.97    1.41
   5   1 -13   55.79    1.34
  -5   1  13   55.61    1.32
   5   1 -13   55.41    1.35
  -5   1  13   53.82    1.28
  -4  -1  13   16.33    0.43
   4  -1 -13   17.59    0.71
  -4  -1  13   17.13    0.67
  -4   1  13   18.09    0.63
   4   1 -13   17.28    0.68
   4   1 -13   17.74    0.67
  -4   1  13   17.10    0.60
  -3  -1  13   29.32    0.88
  -3  -1  13   29.55    0.86
   3  -1 -13   29.13    0.92
   3  -1 -13   28.61    0.81
  -3   1  13   30.19    0.85
   3   1 -13   28.87    0.87
   2  -1 -13   28.88    0.80
  -2  -1  13   29.11    0.85
   2  -1 -13   27.54    0.93
  -2  -1  13   28.99    0.84
  -2   1  13   30.66    0.89
   2   1 -13   31.05    0.88
  -1  -1  13   26.63    0.78
   1  -1 -13   25.85    0.83
   1  -1 -13   26.38    0.76
  -1  -1  13   25.51    0.79
  -1   1  13   26.63    0.78
   1   1 -13   25.50    0.81
  -1   1  13   26.42    0.61
   0  -1 -13  255.34    4.47
   0  -1  13  260.07    4.44
   0  -1  13  251.04    4.52
   0  -1 -13  256.84    4.59
   0   1  13  256.62    4.20
   0   1  13  257.46    4.55
   0   1 -13  257.73    4.60
  -1  -1 -13  185.09    3.38
  -1  -1 -13  185.45    3.44
   1  -1  13  185.96    3.38
   1  -1  13  191.82    3.38
  -1   1 -13  182.19    3.47
   1   1  13  183.45    3.41
   1   1  13  189.86    3.18
  -2  -1 -13    8.55    0.48
   2  -1  13    8.79    0.50
  -2  -1 -13    7.58    0.46
   2  -1  13    8.61    0.41
  -2   1 -13    8.32    0.37
  -2   1 -13    8.76    0.50
   2   1  13    8.78    0.43
   2   1  13    8.82    0.39
  -3  -1 -13   21.49    0.72
   3  -1  13   22.53    0.65
   3  -1  13   21.52    0.77
  -3  -1 -13   22.01    0.77
   3   1  13   22.35    0.67
  -3   1 -13   22.15    0.65
  -3   1 -13   21.45    0.78
   3   1  13   21.47    0.71
  -4  -1 -13   16.16    0.61
   4  -1  13   16.18    0.54
  -4  -1 -13   16.85    0.69
   4  -1  13   16.95    0.69
   4   1  13   15.91    0.60
   4   1  13   16.40    0.61
  -4   1 -13   15.40    0.68
  -4   1 -13   15.53    0.58
  -5  -1 -13    0.71    0.25
  -5  -1 -13    0.83    0.29
   5  -1  13    0.96    0.28
   5   1  13    0.66    0.23
   5   1  13    1.38    0.25
  -5   1 -13    1.44    0.32
  -5   1 -13    0.70    0.22
  -6  -1 -13   29.18    1.02
   6  -1  13   27.64    1.01
  -6   1 -13   28.77    0.98
   6   1  13   28.29    0.88
  -6   1 -13   31.10    0.95
   6   1  13   28.60    0.94
  -7  -1 -13    8.80    0.63
   7  -1  13    8.30    0.60
  -7   1 -13    8.08    0.57
  -7   1 -13    7.78    0.59
   7   1  13    8.01    0.48
   7   1  13    8.47    0.58
   8  -1  13    4.82    0.56
  -8  -1 -13    4.65    0.58
   8   1  13    4.43    0.52
  -8   1 -13    4.40    0.52
  -8   1 -13    4.24    0.52
   9  -1  13   63.92    1.82
  -9  -1 -13   68.07    1.86
   9   1  13   61.19    1.71
  -9   1 -13   64.52    1.73
  -9   1 -13   62.83    1.73
  10  -1  13   33.43    1.31
 -10  -1 -13   34.28    1.34
 -10   1 -13   35.60    1.29
  10   1  13   35.86    1.28
 -11  -1 -13   -0.26    0.39
  11  -1  13    0.35    0.38
 -11   1 -13    0.76    0.41
  11   1  13    0.40    0.37
  12  -1  13    6.54    0.80
 -12  -1 -13    4.80    0.74
 -12   1 -13    5.26    0.72
  12   1  13    5.65    0.73
  13   2 -13   -0.17    0.46
 -13   2  13    0.38    0.40
 -12  -2  13    3.71    0.62
  12  -2 -13    4.83    0.71
  12   2 -13    3.68    0.61
 -12   2  13    4.35    0.61
  11  -2 -13    0.12    0.44
 -11  -2  13    0.79    0.42
 -11   2  13    1.01    0.39
  11   2 -13    0.77    0.45
 -10  -2  13   -0.11    0.30
  10  -2 -13   -0.37    0.37
 -10   2  13   -0.13    0.30
  10   2 -13   -0.40    0.37
   9  -2 -13    0.10    0.38
  -9  -2  13    0.41    0.33
  -9   2  13    0.83    0.34
   9   2 -13    0.68    0.40
   8  -2 -13    0.63    0.40
  -8  -2  13    0.46    0.34
   8   2 -13    0.51    0.37
  -8   2  13    0.88    0.31
  -8   2  13    0.76    0.24
  -7  -2  13   16.35    0.80
   7  -2 -13   17.50    0.87
  -7   2  13   16.37    0.66
  -7   2  13   16.66    0.74
   7   2 -13   14.44    0.70
   7   2 -13   16.18    0.79
  -6  -2  13   14.22    0.74
   6  -2 -13   14.63    0.77
   6   2 -13   14.67    0.64
   6   2 -13   15.95    0.75
  -6   2  13   15.68    0.70
  -6   2  13   14.57    0.61
   5  -2 -13    2.77    0.42
  -5  -2  13    2.45    0.38
  -5   2  13    3.20    0.36
  -5   2  13    3.00    0.39
   5   2 -13    3.16    0.45
   5   2 -13    2.32    0.33
   4  -2 -13    4.95    0.49
  -4  -2  13    4.70    0.44
  -4   2  13    5.48    0.42
   4   2 -13    4.84    0.41
   4   2 -13    5.88    0.52
  -4   2  13    4.60    0.43
  -3  -2  13    9.06    0.53
  -3  -2  13    9.92    0.56
   3  -2 -13    9.57    0.56
   3  -2 -13    9.58    0.53
  -3   2  13    9.18    0.47
   3   2 -13   10.15    0.52
  -2  -2  13    5.16    0.43
  -2  -2  13    4.89    0.44
   2  -2 -13    4.99    0.43
   2  -2 -13    5.67    0.49
   2   2 -13    5.37    0.42
  -2   2  13    4.81    0.37
  -1  -2  13    5.31    0.44
  -1  -2  13    5.08    0.41
   1  -2 -13    5.45    0.43
   1  -2 -13    5.36    0.45
  -1   2  13    6.29    0.40
   1   2 -13    5.41    0.43
   0  -2  13    0.26    0.20
   0  -2 -13    0.01    0.25
   0  -2  13    0.24    0.23
   0  -2 -13    0.35    0.25
   0   2 -13    0.10    0.22
   0   2  13    0.26    0.18
   1  -2  13   15.74    0.58
  -1  -2 -13   14.34    0.65
  -1  -2 -13   15.53    0.64
   1  -2  13   14.65    0.67
   1   2  13   15.28    0.61
   1   2  13   15.68    0.44
  -1   2 -13   15.70    0.67
   2  -2  13    8.26    0.41
   2  -2  13    8.39    0.55
  -2  -2 -13    8.63    0.51
  -2  -2 -13    8.75    0.54
   2   2  13    8.32    0.36
  -2   2 -13    8.06    0.35
   2   2  13    9.34    0.49
  -2   2 -13    8.90    0.55
  -3  -2 -13   12.74    0.66
   3  -2  13   13.43    0.67
   3  -2  13   14.04    0.51
  -3   2 -13   13.24    0.67
  -3   2 -13   12.23    0.47
   3   2  13   13.00    0.59
   3   2  13   13.21    0.50
  -4  -2 -13    7.36    0.45
   4  -2  13    7.14    0.55
  -4  -2 -13    8.25    0.59
   4   2  13    7.20    0.44
   4   2  13    7.78    0.49
  -4   2 -13    7.10    0.55
  -4   2 -13    7.76    0.43
   5  -2  13   10.08    0.64
  -5  -2 -13    9.14    0.63
  -5   2 -13    8.85    0.50
  -5   2 -13    9.02    0.61
   5   2  13    9.61    0.56
   5   2  13    9.10    0.49
  -6  -2 -13    4.63    0.56
   6  -2  13    4.54    0.53
  -6   2 -13    4.47    0.47
   6   2  13    4.21    0.45
   6   2  13    3.77    0.42
  -6   2 -13    4.81    0.53
  -7  -2 -13    3.78    0.54
   7  -2  13    3.17    0.46
  -7   2 -13    3.32    0.51
  -7   2 -13    3.62    0.47
   7   2  13    3.46    0.43
   7   2  13    3.98    0.45
   8  -2  13    8.53    0.68
  -8  -2 -13    8.24    0.71
  -8   2 -13   10.07    0.66
   8   2  13   11.01    0.66
   8   2  13   10.27    0.61
  -8   2 -13   10.90    0.73
   9  -2  13    0.23    0.34
  -9  -2 -13    0.75    0.44
  -9   2 -13   -0.05    0.29
   9   2  13   -0.15    0.28
  -9   2 -13    0.54    0.41
  10  -2  13    0.85    0.42
 -10  -2 -13    1.11    0.49
 -10   2 -13    1.44    0.48
 -10   2 -13    1.32    0.41
  10   2  13    1.51    0.44
 -11  -2 -13    0.11    0.49
  11  -2  13    0.28    0.40
  11   2  13    1.15    0.43
 -11   2 -13    0.34    0.39
  12   2  13    0.58    0.40
 -12   2 -13    0.11    0.40
  13  -3 -13    2.27    0.65
 -13  -3  13    1.97    0.59
 -13   3  13    2.01    0.58
 -12  -3  13    0.68    0.48
  12  -3 -13    0.86    0.52
  12   3 -13    1.19    0.52
 -12   3  13    1.01    0.50
  11  -3 -13    1.17    0.51
 -11  -3  13    0.78    0.47
  11   3 -13    0.54    0.48
 -11   3  13    1.50    0.46
  10  -3 -13    3.70    0.66
 -10  -3  13    2.48    0.54
  10   3 -13    3.60    0.59
 -10   3  13    3.90    0.58
   9  -3 -13    2.13    0.54
  -9  -3  13    1.53    0.46
  -9   3  13    1.61    0.43
   9   3 -13    0.65    0.45
   8  -3 -13    5.46    0.67
  -8  -3  13    4.22    0.58
  -8   3  13    5.27    0.59
   8   3 -13    5.53    0.64
   7  -3 -13    9.57    0.72
  -7  -3  13    7.28    0.63
  -7   3  13    7.12    0.48
  -7   3  13    7.88    0.59
   7   3 -13    7.30    0.66
  -6  -3  13    2.62    0.46
   6  -3 -13    2.12    0.48
  -6   3  13    2.21    0.34
   6   3 -13    2.22    0.48
  -6   3  13    2.07    0.43
  -5  -3  13    5.99    0.55
   5  -3 -13    6.28    0.63
   5   3 -13    4.80    0.42
  -5   3  13    5.32    0.43
   5   3 -13    6.31    0.62
  -5   3  13    5.29    0.51
   4  -3 -13    6.07    0.60
   4  -3 -13    5.42    0.52
  -4  -3  13    5.32    0.52
   4   3 -13    5.59    0.45
   4   3 -13    7.40    0.64
  -4   3  13    6.25    0.43
  -3  -3  13    7.19    0.57
   3  -3 -13    6.88    0.58
  -3  -3  13    7.03    0.54
   3  -3 -13    6.81    0.54
   3   3 -13    7.10    0.48
  -3   3  13    6.49    0.44
  -2  -3  13    3.42    0.43
   2  -3 -13    3.95    0.46
   2  -3 -13    3.77    0.48
  -2  -3  13    3.38    0.43
  -2   3  13    2.95    0.36
   2   3 -13    3.55    0.40
   1  -3 -13    3.38    0.47
  -1  -3  13    2.92    0.39
  -1  -3  13    2.70    0.41
   1  -3 -13    3.19    0.44
  -1   3  13    3.45    0.39
   1   3 -13    3.01    0.38
   0  -3 -13   26.37    0.95
   0  -3  13   25.50    0.87
   0  -3 -13   25.28    0.87
   0  -3  13   25.05    0.95
   0   3 -13   25.82    0.91
   0   3  13   26.07    0.87
   1  -3  13   16.85    0.78
   1  -3  13   16.81    0.67
  -1  -3 -13   16.39    0.69
  -1  -3 -13   17.35    0.79
  -1   3 -13   17.74    0.76
   1   3  13   16.22    0.70
   2  -3  13    3.77    0.47
   2  -3  13    4.16    0.37
  -2  -3 -13    4.91    0.55
  -2  -3 -13    3.78    0.38
  -2   3 -13    4.27    0.47
   2   3  13    3.78    0.42
   3  -3  13   19.31    0.88
  -3  -3 -13   17.42    0.84
  -3   3 -13   19.55    0.85
   3   3  13   18.39    0.79
   4  -3  13    8.84    0.64
  -4  -3 -13    9.14    0.67
  -4   3 -13    8.27    0.63
   4   3  13    8.31    0.57
  -5  -3 -13    1.65    0.43
   5  -3  13    1.93    0.40
   5   3  13    2.01    0.38
  -5   3 -13    1.64    0.42
  -6  -3 -13   10.41    0.75
   6  -3  13    9.90    0.72
   6   3  13   10.16    0.64
  -6   3 -13   10.14    0.73
  -6   3 -13   11.48    0.62
   6   3  13   10.92    0.61
   7  -3  13    3.78    0.53
  -7  -3 -13    2.93    0.53
   7   3  13    3.91    0.47
  -7   3 -13    4.33    0.60
   7   3  13    4.14    0.52
  -7   3 -13    3.06    0.45
   8  -3  13    1.52    0.42
  -8  -3 -13    0.93    0.44
   8   3  13    2.24    0.41
   8   3  13    2.34    0.43
  -8   3 -13    2.34    0.53
  -8   3 -13    2.43    0.46
   9  -3  13    2.74    0.52
  -9  -3 -13    3.41    0.64
   9   3  13    3.96    0.54
  -9   3 -13    4.03    0.62
   9   3  13    3.67    0.52
  -9   3 -13    4.22    0.57
 -10  -3 -13    4.81    0.75
  10  -3  13    3.72    0.63
  10   3  13    3.81    0.55
 -10   3 -13    2.87    0.52
 -10   3 -13    3.41    0.62
  11  -3  13    1.74    0.54
 -11  -3 -13    1.00    0.54
  11   3  13    1.41    0.46
 -11   3 -13    1.01    0.54
 -11   3 -13    1.18    0.44
 -12  -4  13    2.51    0.70
 -11  -4  13    2.33    0.63
  11  -4 -13    3.24    0.69
  11   4 -13    4.65    0.71
 -11   4  13    4.59    0.70
  10  -4 -13    2.90    0.66
 -10  -4  13    2.35    0.59
  10   4 -13    2.33    0.59
 -10   4  13    2.66    0.55
  -9  -4  13    0.21    0.43
   9  -4 -13    0.31    0.45
   9   4 -13   -0.22    0.45
  -9   4  13   -0.01    0.37
  -8  -4  13    7.00    0.81
   8  -4 -13    8.46    0.87
  -8   4  13    8.43    0.81
   8   4 -13    7.87    0.78
   7  -4 -13    9.00    0.78
  -7  -4  13    9.10    0.78
   7   4 -13   10.65    0.79
  -7   4  13    9.95    0.71
   6  -4 -13    7.21    0.77
  -6  -4  13    4.46    0.62
  -6   4  13    5.97    0.65
   6   4 -13    5.90    0.68
  -5  -4  13    6.59    0.69
   5  -4 -13    5.23    0.65
  -5   4  13    4.81    0.44
   5   4 -13    6.53    0.68
  -5   4  13    6.64    0.69
   4  -4 -13    6.00    0.66
  -4  -4  13    5.15    0.62
   4  -4 -13    5.44    0.62
  -4   4  13    5.72    0.45
   4   4 -13    7.25    0.70
   4   4 -13    5.52    0.47
   3  -4 -13   23.16    0.98
  -3  -4  13   19.41    0.93
  -3  -4  13   21.29    0.95
   3  -4 -13   20.45    0.93
   3   4 -13   21.63    0.82
  -3   4  13   20.52    0.79
  -2  -4  13    2.77    0.47
  -2  -4  13    2.12    0.41
   2  -4 -13    3.27    0.52
   2  -4 -13    3.61    0.50
   2   4 -13    2.89    0.40
  -2   4  13    4.04    0.46
  -1  -4  13   38.73    1.29
  -1  -4  13   39.17    1.25
   1  -4 -13   39.54    1.24
   1  -4 -13   39.97    1.31
  -1   4  13   37.90    1.17
   1   4 -13   39.09    1.19
   0  -4  13   11.22    0.73
   0  -4 -13   12.31    0.75
   0  -4  13   11.82    0.65
   0  -4 -13   11.66    0.66
   0   4 -13   11.48    0.66
   0   4  13   11.88    0.65
  -1  -4 -13    7.44    0.64
  -1  -4 -13    7.10    0.54
   1  -4  13    6.72    0.62
   1  -4  13    7.77    0.53
  -1   4 -13    7.45    0.59
   1   4  13    7.45    0.55
   2  -4  13   27.45    1.10
  -2  -4 -13   29.10    1.14
  -2   4 -13   28.90    1.09
   2   4  13   29.74    1.07
   3  -4  13    9.97    0.73
  -3  -4 -13   11.04    0.75
  -3   4 -13   10.66    0.71
   3   4  13   10.53    0.67
  -4  -4 -13   27.36    1.16
   4  -4  13   28.66    1.16
   4   4  13   28.20    1.10
  -4   4 -13   28.78    1.14
  -5  -4 -13   19.49    1.01
   5  -4  13   21.57    1.05
   5   4  13   22.14    0.98
  -5   4 -13   21.48    1.03
  -6  -4 -13    1.36    0.51
   6  -4  13    1.45    0.44
   6   4  13    1.63    0.40
  -6   4 -13    2.01    0.50
  -7  -4 -13    0.04    0.40
   7  -4  13    0.21    0.37
   7   4  13    0.13    0.32
  -7   4 -13    0.66    0.44
   8  -4  13   11.37    0.87
  -8  -4 -13   11.69    0.90
   8   4  13   12.61    0.81
  -8   4 -13   12.19    0.90
  -9  -4 -13    0.13    0.48
   9  -4  13    0.55    0.43
  -9   4 -13    0.49    0.47
   9   4  13    0.62    0.39
  10  -4  13    0.82    0.52
 -10   4 -13    0.08    0.47
  10   4  13    0.53    0.40
 -10  -5  13   -0.01    0.52
  10  -5 -13   -0.61    0.45
 -10   5  13    0.28    0.50
  10   5 -13    0.55    0.57
  -9  -5  13    0.75    0.51
   9  -5 -13    0.09    0.49
  -9   5  13    0.30    0.46
   9   5 -13    0.22    0.53
  -8  -5  13    0.29    0.44
   8  -5 -13    0.46    0.47
   8   5 -13    0.75    0.52
  -8   5  13    0.47    0.45
   7  -5 -13    0.44    0.46
  -7  -5  13    0.11    0.41
  -7   5  13    0.25    0.41
   7   5 -13    0.76    0.53
   6  -5 -13    0.05    0.43
  -6  -5  13    0.91    0.44
  -6   5  13    0.64    0.41
   6   5 -13    0.68    0.52
   5  -5 -13    0.30    0.44
  -5  -5  13    0.48    0.39
  -5   5  13    0.82    0.44
   5   5 -13    0.47    0.51
   4  -5 -13   -0.21    0.41
   4  -5 -13    0.12    0.42
  -4  -5  13    0.26    0.37
   4   5 -13   -0.02    0.49
  -4   5  13    0.12    0.26
   3  -5 -13    0.71    0.44
  -3  -5  13    0.35    0.34
   3  -5 -13    0.75    0.47
   3   5 -13    1.87    0.59
  -3   5  13    0.33    0.29
  -2  -5  13   -0.20    0.35
  -2  -5  13   -0.29    0.30
   2  -5 -13    0.24    0.42
   2  -5 -13    0.01    0.36
  -2   5  13    0.14    0.27
   2   5 -13    0.22    0.31
  -1  -5  13    0.64    0.38
   1  -5 -13    0.64    0.43
  -1  -5  13    0.68    0.35
   1  -5 -13    0.88    0.41
  -1   5  13    0.96    0.35
   1   5 -13    0.62    0.35
   0  -5  13    1.06    0.41
   0  -5  13    1.37    0.40
   0  -5 -13    1.26    0.48
   0   5  13    1.93    0.40
   0   5 -13    1.11    0.39
   1  -5  13    0.11    0.36
  -1  -5 -13    1.00    0.46
  -1   5 -13    1.04    0.39
   1   5  13    1.06    0.34
   2  -5  13    1.16    0.44
  -2  -5 -13    1.36    0.51
  -2   5 -13    1.66    0.43
   2   5  13    2.22    0.44
  -3  -5 -13    1.44    0.51
   3  -5  13    1.25    0.45
   3   5  13    0.48    0.34
  -3   5 -13    0.36    0.40
   4  -5  13    3.23    0.56
  -4  -5 -13    1.75    0.56
  -4   5 -13    2.81    0.57
   4   5  13    3.24    0.53
   5  -5  13    0.73    0.43
  -5  -5 -13   -0.33    0.43
   5   5  13    1.13    0.41
  -5   5 -13    1.00    0.44
   6  -5  13    1.16    0.48
  -6  -5 -13    1.46    0.55
   6   5  13    2.36    0.50
  -6   5 -13    1.30    0.49
   7  -5  13    1.02    0.51
  -7  -5 -13    0.36    0.51
  -7   5 -13    1.02    0.50
   7   5  13    0.51    0.39
  -8  -5 -13    1.82    0.62
   8  -5  13    1.14    0.56
   8   5  13    1.45    0.51
  -8   5 -13    1.58    0.57
   7  -6 -13   18.12    1.16
  -7  -6  13   13.57    1.07
  -7   6  13   14.54    0.99
   7   6 -13   14.51    1.05
  -6  -6  13    4.98    0.76
   6  -6 -13    7.72    0.93
  -6   6  13    7.00    0.85
   6   6 -13    9.47    0.92
  -5  -6  13    2.49    0.60
   5  -6 -13    3.43    0.68
   5   6 -13    2.99    0.73
  -5   6  13    3.34    0.65
  -4  -6  13   -0.06    0.43
   4  -6 -13    0.52    0.49
   4   6 -13    1.93    0.65
  -4   6  13    0.84    0.51
   3  -6 -13   16.38    0.99
  -3  -6  13   13.76    0.95
   3  -6 -13   15.46    0.98
   3   6 -13   16.27    1.02
  -3   6  13   14.72    0.80
   2  -6 -13    2.61    0.60
  -2  -6  13    4.73    0.69
  -2  -6  13    2.62    0.54
   2  -6 -13    3.70    0.60
  -2   6  13    2.23    0.43
   1  -6 -13   17.23    1.02
  -1  -6  13   15.69    0.98
  -1   6  13   15.35    0.85
   0  -6 -13    0.57    0.51
   0  -6  13    0.25    0.42
   0   6  13   -0.04    0.32
   0   6 -13    0.12    0.37
  -1  -6 -13    2.06    0.58
   1  -6  13    1.46    0.50
  -1   6 -13    2.45    0.51
   1   6  13    2.65    0.51
  -2  -6 -13    6.87    0.81
   2  -6  13    7.45    0.80
   2   6  13    8.36    0.69
  -2   6 -13    7.97    0.77
  -3  -6 -13    1.05    0.54
   3  -6  13    1.46    0.53
   3   6  13    2.26    0.50
  -3   6 -13    1.41    0.50
  -4  -6 -13    4.80    0.77
   4  -6  13    5.05    0.72
  -4   6 -13    7.07    0.79
   4   6  13    5.78    0.73
   5  -6  13   11.20    0.95
  -5  -6 -13   10.50    0.94
   5   6  13   10.82    0.82
  -5   6 -13   11.62    0.95
   6  -6  13   10.64    0.94
   2   7 -13    2.91    0.78
  -1  -7  13    2.72    0.64
  -1   7  13    2.07    0.51
   0  -7  13    1.94    0.61
   0   7  13    1.98    0.50
   1   7  13    5.37    0.69
  12   0 -14   29.32    1.09
 -12   0  14   26.72    1.04
  11   0 -14   13.36    0.75
 -11   0  14   13.05    0.71
 -10   0  14   22.03    0.85
  10   0 -14   23.14    0.89
 -10   0  14   21.95    0.93
  10   0 -14   22.60    0.97
  -9   0  14   11.93    0.67
   9   0 -14   11.00    0.63
   9   0 -14   10.38    0.67
  -9   0  14   12.34    0.61
  -8   0  14    9.29    0.51
   8   0 -14    8.93    0.56
   8   0 -14    9.77    0.64
  -8   0  14    8.84    0.58
  -7   0  14   20.33    0.70
  -7   0  14   21.83    0.82
   7   0 -14   20.79    0.74
   7   0 -14   21.23    0.84
   6   0 -14    1.75    0.35
  -6   0  14    1.53    0.31
   6   0 -14    1.35    0.29
  -6   0  14    1.56    0.24
   5   0 -14   12.35    0.53
  -5   0  14   12.81    0.47
   5   0 -14   11.64    0.62
  -5   0  14   12.72    0.58
   4   0 -14   78.44    1.82
  -4   0  14   79.91    1.76
   4   0 -14   78.60    1.59
  -4   0  14   80.86    1.55
  -3   0  14   52.61    1.08
  -3   0  14   53.40    1.28
   3   0 -14   51.05    1.14
   3   0 -14   52.47    1.32
   2   0 -14   14.82    0.47
  -2   0  14   14.68    0.58
  -2   0  14   15.38    0.54
   2   0 -14   14.63    0.62
  -1   0  14   57.55    1.22
  -1   0  14   55.37    1.30
   1   0 -14   57.06    1.36
   0   0  14    0.38    0.20
   0   0  14    0.16    0.17
   0   0 -14    0.32    0.17
   0   0 -14    0.06    0.23
  -1   0 -14    4.70    0.34
   1   0  14    4.02    0.36
   1   0  14    4.42    0.36
  -1   0 -14    4.34    0.41
   2   0  14   71.65    1.54
  -2   0 -14   66.89    1.56
  -2   0 -14   69.93    1.47
   2   0  14   69.49    1.50
  -3   0 -14   25.44    0.78
   3   0  14   25.31    0.80
   3   0  14   25.99    0.76
  -3   0 -14   26.07    0.84
  -4   0 -14    0.41    0.25
  -4   0 -14    0.72    0.24
   4   0  14    0.52    0.22
   4   0  14    0.43    0.19
   5   0  14  105.52    2.09
   5   0  14  103.45    2.20
  -5   0 -14  102.89    2.19
  -5   0 -14  107.06    2.23
  -6   0 -14   28.64    0.95
  -6   0 -14   28.50    0.97
   6   0  14   29.20    0.99
  -7   0 -14    6.12    0.58
   7   0  14    5.76    0.53
  -7   0 -14    5.70    0.51
  -8   0 -14   30.46    1.11
   8   0  14   28.05    1.08
   9   0  14    1.04    0.37
  -9   0 -14    0.23    0.35
  10   0  14    3.40    0.55
 -10   0 -14    2.71    0.51
  11   0  14    3.46    0.58
 -11   0 -14    4.30    0.67
 -12   0 -14   -0.41    0.41
  12   0  14    0.46    0.41
 -14   1  14    1.81    0.48
  14   1 -14    1.11    0.48
 -13   1  14    0.50    0.37
  13   1 -14    0.67    0.45
  12   1 -14    0.43    0.41
 -12   1  14    0.50    0.35
 -11  -1  14    1.13    0.39
  11  -1 -14    0.74    0.42
  11   1 -14    0.28    0.39
 -11   1  14    0.43    0.33
 -10  -1  14    2.45    0.46
  10  -1 -14    2.31    0.50
  10   1 -14    2.09    0.45
 -10   1  14    2.58    0.45
   9  -1 -14    1.08    0.41
  -9  -1  14    0.44    0.30
  -9   1  14    0.39    0.27
  -9   1  14    1.02    0.32
   9   1 -14    0.31    0.36
   8  -1 -14    0.63    0.37
  -8  -1  14    1.15    0.34
   8   1 -14    0.75    0.33
   8   1 -14    0.39    0.36
  -8   1  14    0.63    0.26
  -8   1  14    0.81    0.28
  -7  -1  14    0.31    0.28
   7  -1 -14    0.62    0.35
   7   1 -14    0.09    0.32
  -7   1  14    0.45    0.23
  -7   1  14   -0.07    0.19
   7   1 -14    0.00    0.30
   6  -1 -14    3.77    0.34
   6  -1 -14    5.08    0.54
  -6  -1  14    4.34    0.47
   6   1 -14    4.73    0.47
  -6   1  14    4.26    0.41
  -6   1  14    4.41    0.43
   6   1 -14    4.23    0.46
   5  -1 -14   15.85    0.72
  -5  -1  14   15.65    0.68
   5   1 -14   14.84    0.67
  -5   1  14   14.30    0.58
  -5   1  14   14.02    0.61
   5   1 -14   14.51    0.66
   4  -1 -14    8.20    0.55
  -4  -1  14    7.91    0.49
   4  -1 -14    9.00    0.36
   4   1 -14    7.96    0.50
   4   1 -14    7.97    0.53
  -4   1  14    8.13    0.46
  -4   1  14    8.23    0.43
  -3  -1  14    1.51    0.27
   3  -1 -14    1.14    0.27
   3  -1 -14    1.06    0.16
  -3  -1  14    1.76    0.29
   3  -1 -14    1.64    0.34
  -3   1  14    1.22    0.26
   3   1 -14    1.05    0.27
   2  -1 -14    7.14    0.54
   2  -1 -14    6.73    0.42
  -2  -1  14    5.98    0.43
  -2  -1  14    7.16    0.44
  -2   1  14    7.16    0.45
   2   1 -14    7.11    0.47
   1  -1 -14   22.12    0.79
  -1  -1  14   23.10    0.74
  -1  -1  14   23.34    0.76
   1  -1 -14   22.36    0.71
  -1   1  14   22.83    0.58
   1   1 -14   21.94    0.77
  -1   1  14   23.84    0.74
   0  -1  14    1.75    0.27
   0  -1 -14    2.43    0.32
   0  -1  14    1.63    0.27
   0  -1 -14    1.98    0.29
   0   1 -14    1.81    0.29
   0   1  14    1.78    0.25
  -1  -1 -14   23.10    0.78
   1  -1  14   22.56    0.77
  -1  -1 -14   22.46    0.74
   1  -1  14   21.36    0.70
  -1   1 -14   21.99    0.58
   1   1  14   21.26    0.71
  -1   1 -14   21.36    0.76
   1   1  14   23.27    0.64
   2  -1  14    9.35    0.44
  -2  -1 -14    8.74    0.50
  -2  -1 -14    8.99    0.50
   2  -1  14    8.73    0.51
  -2   1 -14    8.64    0.52
  -2   1 -14    8.69    0.39
   2   1  14    9.26    0.42
   2   1  14    8.96    0.45
   3  -1  14    3.73    0.39
  -3  -1 -14    3.56    0.36
  -3  -1 -14    4.36    0.41
   3  -1  14    3.41    0.31
  -3   1 -14    3.59    0.32
  -3   1 -14    3.92    0.41
   3   1  14    3.49    0.32
   3   1  14    3.59    0.33
   4  -1  14    0.62    0.20
  -4  -1 -14    0.40    0.24
  -4  -1 -14    0.18    0.23
   4  -1  14    0.25    0.22
   4   1  14    0.57    0.21
  -4   1 -14   -0.15    0.17
  -4   1 -14    0.50    0.27
   4   1  14    0.38    0.20
  -5  -1 -14    2.85    0.36
   5  -1  14    2.18    0.37
  -5  -1 -14    3.18    0.43
  -5   1 -14    3.36    0.38
   5   1  14    2.57    0.34
  -5   1 -14    2.58    0.39
   5   1  14    3.10    0.34
  -6  -1 -14    8.92    0.61
   6  -1  14    8.00    0.59
  -6   1 -14    8.48    0.53
   6   1  14    7.50    0.46
   6   1  14    8.56    0.55
  -6   1 -14    8.44    0.60
   7  -1  14    4.80    0.54
  -7  -1 -14    4.80    0.55
  -7   1 -14    4.69    0.51
   7   1  14    4.14    0.39
  -7   1 -14    4.34    0.51
   7   1  14    4.88    0.51
   8  -1  14    1.76    0.40
  -8  -1 -14    1.84    0.45
  -8   1 -14    1.72    0.41
  -8   1 -14    1.44    0.36
   8   1  14    1.95    0.40
  -9  -1 -14    1.44    0.45
   9  -1  14    1.51    0.42
   9   1  14    1.29    0.38
  -9   1 -14    1.12    0.35
  10  -1  14    3.30    0.55
 -10  -1 -14    4.42    0.66
 -10   1 -14    3.82    0.59
  10   1  14    4.13    0.58
 -11  -1 -14    1.76    0.55
  11  -1  14    2.15    0.51
  11   1  14    1.47    0.46
 -11   1 -14    1.53    0.47
  12  -1  14    0.56    0.42
 -12  -1 -14    1.13    0.56
  12   1  14    0.77    0.42
 -12   1 -14    0.77    0.46
  13   2 -14    0.71    0.48
 -13   2  14    0.54    0.41
 -12  -2  14    5.15    0.72
  12  -2 -14    5.37    0.73
 -12   2  14    6.56    0.72
  12   2 -14    6.02    0.72
  11  -2 -14    2.13    0.54
 -11  -2  14    1.00    0.42
 -11   2  14    0.80    0.38
  11   2 -14    0.26    0.44
 -10  -2  14    0.71    0.40
  10  -2 -14    0.14    0.40
 -10   2  14    0.18    0.33
  10   2 -14    0.32    0.42
  -9  -2  14    1.96    0.45
   9  -2 -14    2.07    0.50
   9   2 -14    1.26    0.45
  -9   2  14    2.45    0.43
  -8  -2  14    6.98    0.68
   8  -2 -14    7.40    0.72
  -8   2  14    5.97    0.51
   8   2 -14    6.12    0.61
  -8   2  14    6.09    0.47
  -7  -2  14   14.49    0.78
   7  -2 -14   14.81    0.81
  -7   2  14   14.87    0.65
   7   2 -14   12.53    0.69
   7   2 -14   14.50    0.77
  -7   2  14   15.06    0.71
   6  -2 -14   29.92    1.09
  -6  -2  14   29.85    1.08
  -6   2  14   29.37    0.91
  -6   2  14   28.58    0.96
   6   2 -14   29.90    1.03
  -5  -2  14    5.71    0.51
   5  -2 -14    5.70    0.54
   5   2 -14    6.69    0.48
  -5   2  14    6.87    0.45
  -5   2  14    6.88    0.49
   5   2 -14    6.69    0.57
   4  -2 -14    1.32    0.36
  -4  -2  14    1.43    0.32
   4   2 -14    1.41    0.38
  -4   2  14    1.19    0.29
  -4   2  14    1.53    0.31
   4   2 -14    0.63    0.26
   3  -2 -14   33.02    0.99
   3  -2 -14   32.53    1.04
  -3  -2  14   33.48    1.02
  -3  -2  14   32.70    1.03
   3   2 -14   32.60    0.97
  -3   2  14   32.97    0.94
  -2  -2  14   18.63    0.74
   2  -2 -14   17.78    0.74
  -2  -2  14   16.24    0.69
   2  -2 -14   18.89    0.72
   2   2 -14   18.78    0.71
  -2   2  14   19.13    0.68
   1  -2 -14    8.49    0.51
   1  -2 -14    8.23    0.54
  -1  -2  14    8.06    0.52
  -1  -2  14    9.10    0.50
   1   2 -14    9.46    0.53
  -1   2  14    9.09    0.48
   0  -2 -14    8.46    0.52
   0  -2  14    9.25    0.56
   0  -2 -14    8.63    0.52
   0  -2  14    8.37    0.47
   0   2  14    9.78    0.49
   0   2 -14    9.30    0.54
   1  -2  14    0.43    0.24
  -1  -2 -14    0.74    0.29
  -1  -2 -14    0.30    0.27
   1  -2  14    0.11    0.16
   1   2  14    0.30    0.20
  -1   2 -14    0.37    0.25
  -2  -2 -14   10.81    0.60
  -2  -2 -14    9.97    0.55
   2  -2  14   10.75    0.49
   2  -2  14   11.07    0.62
   2   2  14   11.10    0.42
  -2   2 -14   11.18    0.61
   2   2  14   10.84    0.54
  -3  -2 -14   42.72    1.11
   3  -2  14   42.67    1.04
   3  -2  14   43.29    1.25
  -3  -2 -14   43.24    1.24
   3   2  14   44.00    1.01
  -3   2 -14   42.57    1.25
   3   2  14   43.55    1.18
  -3   2 -14   39.29    0.96
   4  -2  14   17.29    0.81
  -4  -2 -14   18.24    0.69
  -4  -2 -14   18.98    0.82
   4   2  14   17.94    0.64
  -4   2 -14   17.57    0.62
   4   2  14   19.52    0.75
  -4   2 -14   18.69    0.82
   5  -2  14    6.22    0.55
  -5  -2 -14    5.74    0.55
   5   2  14    5.86    0.46
  -5   2 -14    5.90    0.57
  -5   2 -14    5.20    0.42
   5   2  14    4.76    0.43
   6  -2  14   12.63    0.74
  -6  -2 -14   12.36    0.74
  -6   2 -14   11.82    0.72
   6   2  14   11.39    0.62
   6   2  14   12.35    0.63
  -6   2 -14   12.15    0.61
   7  -2  14   26.85    1.08
  -7  -2 -14   25.18    1.06
  -7   2 -14   25.69    0.91
  -7   2 -14   23.37    1.00
   7   2  14   24.77    0.92
   7   2  14   23.85    0.92
   8  -2  14   13.21    0.82
  -8  -2 -14   12.45    0.82
   8   2  14   14.37    0.75
  -8   2 -14   12.90    0.79
  -8   2 -14   14.37    0.74
   8   2  14   12.43    0.68
   9  -2  14    6.67    0.70
  -9  -2 -14    7.64    0.80
   9   2  14    6.49    0.60
  -9   2 -14    6.60    0.62
  -9   2 -14    6.65    0.68
  10  -2  14    2.39    0.52
 -10  -2 -14    2.37    0.57
 -10   2 -14    3.58    0.58
  10   2  14    3.06    0.52
 -10   2 -14    3.42    0.59
  11  -2  14    0.08    0.40
 -11  -2 -14    0.31    0.46
 -11   2 -14    0.60    0.40
  11   2  14    0.23    0.39
 -13  -3  14    4.53    0.76
 -12  -3  14    3.68    0.67
  12  -3 -14    3.71    0.71
 -12   3  14    3.92    0.64
  12   3 -14    3.15    0.64
  11  -3 -14    1.67    0.57
 -11  -3  14    1.88    0.56
  11   3 -14    0.87    0.49
 -11   3  14    0.79    0.43
 -10  -3  14    7.78    0.74
  10  -3 -14    8.36    0.86
 -10   3  14    7.57    0.65
  10   3 -14    9.57    0.77
  -9  -3  14   -0.13    0.35
   9  -3 -14    0.22    0.43
   9   3 -14    0.00    0.43
  -9   3  14    0.10    0.33
   8  -3 -14    8.32    0.73
  -8  -3  14    9.09    0.72
   8   3 -14    9.39    0.74
  -8   3  14    7.97    0.62
   7  -3 -14    1.69    0.48
  -7  -3  14    1.92    0.45
  -7   3  14    2.16    0.44
  -7   3  14    2.22    0.36
   7   3 -14    1.77    0.47
   6  -3 -14    3.93    0.56
  -6  -3  14    3.68    0.53
  -6   3  14    3.60    0.42
   6   3 -14    2.24    0.50
  -6   3  14    3.82    0.51
  -5  -3  14    5.37    0.59
   5  -3 -14    6.99    0.66
   5   3 -14    6.44    0.63
  -5   3  14    5.43    0.52
  -5   3  14    4.98    0.46
   5   3 -14    5.04    0.46
  -4  -3  14   14.13    0.75
   4  -3 -14   16.89    0.78
   4  -3 -14   13.13    0.76
   4   3 -14   13.72    0.79
   4   3 -14   14.33    0.65
  -4   3  14   13.81    0.63
   3  -3 -14    8.80    0.61
  -3  -3  14    8.62    0.62
  -3  -3  14    8.87    0.59
   3  -3 -14    8.17    0.59
  -3   3  14    8.69    0.51
   3   3 -14    8.67    0.53
  -2  -3  14   13.44    0.72
  -2  -3  14   13.85    0.70
   2  -3 -14   13.51    0.71
   2  -3 -14   13.91    0.71
   2   3 -14   13.87    0.66
  -2   3  14   13.37    0.61
  -1  -3  14   35.44    1.11
   1  -3 -14   36.08    1.15
  -1  -3  14   36.33    1.16
   1  -3 -14   34.55    1.10
  -1   3  14   35.18    1.05
   1   3 -14   37.05    1.11
   0  -3 -14    1.06    0.37
   0  -3  14    0.66    0.25
   0  -3 -14    0.84    0.32
   0  -3  14    0.62    0.31
   0   3  14    0.92    0.26
   0   3 -14    1.09    0.32
   1  -3  14   52.76    1.45
  -1  -3 -14   50.03    1.32
  -1  -3 -14   48.89    1.43
   1  -3  14   52.92    1.33
   1   3  14   50.65    1.36
  -1   3 -14   50.17    1.40
  -2  -3 -14   26.39    0.86
   2  -3  14   27.00    1.03
  -2  -3 -14   25.59    1.00
   2  -3  14   26.13    0.84
   2   3  14   25.60    0.92
  -2   3 -14   25.26    0.96
  -3  -3 -14   14.20    0.77
   3  -3  14   12.82    0.75
  -3   3 -14   12.94    0.73
   3   3  14   13.10    0.67
  -4  -3 -14   24.57    1.02
   4  -3  14   24.56    1.02
   4   3  14   22.30    0.90
  -4   3 -14   23.43    0.98
  -5  -3 -14    9.10    0.70
   5  -3  14    9.72    0.69
  -5   3 -14    8.07    0.64
   5   3  14    9.27    0.60
   6  -3  14   16.55    0.90
  -6  -3 -14   16.09    0.90
   6   3  14   16.48    0.80
  -6   3 -14   16.39    0.88
  -7  -3 -14    0.39    0.42
   7  -3  14    0.35    0.35
  -7   3 -14    0.52    0.39
   7   3  14    0.60    0.29
   8  -3  14    1.52    0.44
  -8  -3 -14    2.72    0.57
   8   3  14    1.51    0.38
  -8   3 -14    2.38    0.52
   8   3  14    2.12    0.43
   9  -3  14    0.39    0.39
  -9  -3 -14    0.33    0.46
   9   3  14    0.31    0.35
  -9   3 -14    0.17    0.44
   9   3  14    0.74    0.35
 -10  -3 -14   12.80    0.98
  10  -3  14   13.76    0.95
  10   3  14   13.72    0.82
 -10   3 -14   11.43    0.88
 -11   3 -14    2.05    0.61
  11   3  14    2.58    0.53
  11  -4 -14    0.88    0.58
 -11  -4  14    0.47    0.49
  11   4 -14    0.97    0.58
 -11   4  14    0.69    0.50
  10  -4 -14    0.01    0.46
 -10  -4  14    0.57    0.46
  10   4 -14   -0.29    0.48
 -10   4  14    0.33    0.44
   9  -4 -14    0.18    0.46
  -9  -4  14    0.02    0.43
  -9   4  14   -0.21    0.38
   9   4 -14   -0.15    0.44
   8  -4 -14   -0.75    0.39
  -8  -4  14   -0.04    0.36
   8   4 -14    0.56    0.47
  -8   4  14    0.36    0.39
  -7  -4  14    0.82    0.42
   7  -4 -14    1.82    0.53
   7   4 -14    1.41    0.50
  -7   4  14    0.55    0.40
  -6  -4  14    1.91    0.48
   6  -4 -14    1.66    0.49
   6   4 -14    1.48    0.51
  -6   4  14    2.68    0.49
  -6   4  14    1.25    0.34
   5  -4 -14    5.17    0.65
  -5  -4  14    5.10    0.63
  -5   4  14    4.73    0.46
   5   4 -14    6.00    0.67
  -5   4  14    5.28    0.63
  -4  -4  14    0.53    0.33
   4  -4 -14   -0.19    0.37
   4  -4 -14    0.19    0.38
   4   4 -14    0.53    0.30
  -4   4  14    0.81    0.29
   4   4 -14    0.49    0.44
  -3  -4  14    1.19    0.40
   3  -4 -14    0.60    0.40
  -3  -4  14    0.52    0.34
   3  -4 -14    0.53    0.42
  -3   4  14    0.81    0.27
   3   4 -14    0.94    0.32
   2  -4 -14    6.90    0.62
  -2  -4  14    6.52    0.58
   2  -4 -14    7.57    0.65
  -2  -4  14    7.60    0.66
   2   4 -14    7.14    0.55
  -2   4  14    6.99    0.51
   1  -4 -14    3.33    0.49
  -1  -4  14    2.58    0.44
   1  -4 -14    2.51    0.48
  -1  -4  14    2.82    0.46
   1   4 -14    3.71    0.46
  -1   4  14    3.15    0.43
   0  -4  14    1.55    0.35
   0  -4  14    1.88    0.42
   0  -4 -14    1.29    0.44
   0  -4 -14    1.78    0.40
   0   4 -14    1.69    0.38
   0   4  14    2.11    0.38
  -1  -4 -14    0.94    0.37
  -1  -4 -14    0.96    0.41
   1  -4  14    0.98    0.39
   1  -4  14    0.72    0.30
  -1   4 -14    1.13    0.36
   1   4  14    1.79    0.38
   2  -4  14    1.62    0.41
  -2  -4 -14    1.94    0.46
   2   4  14    2.63    0.42
  -2   4 -14    2.00    0.44
   3  -4  14    5.76    0.62
  -3  -4 -14    7.79    0.69
  -3   4 -14    7.27    0.63
   3   4  14    7.12    0.57
  -4  -4 -14    6.11    0.68
   4  -4  14    5.93    0.64
  -4   4 -14    7.86    0.70
   4   4  14    7.81    0.62
  -5  -4 -14    0.16    0.38
   5  -4  14    0.44    0.39
  -5   4 -14    0.68    0.39
   5   4  14    0.69    0.35
   6  -4  14    0.80    0.40
  -6  -4 -14    1.28    0.49
  -6   4 -14    1.77    0.49
   6   4  14    1.85    0.44
  -7  -4 -14    0.25    0.43
   7  -4  14    0.35    0.38
  -7   4 -14    0.29    0.43
   7   4  14    0.46    0.35
  -8  -4 -14    1.06    0.52
   8  -4  14    0.78    0.42
   8   4  14    0.30    0.36
  -8   4 -14    0.97    0.50
  -9  -4 -14    0.18    0.53
   9  -4  14    0.39    0.46
   9   4  14    1.07    0.45
  -9   4 -14    0.84    0.52
 -10   4 -14    0.35    0.51
  10   4  14    1.04    0.45
   9  -5 -14   -0.10    0.46
  -9  -5  14    0.40    0.48
  -9   5  14    0.39    0.49
   9   5 -14    0.42    0.57
   8  -5 -14    5.27    0.78
  -8  -5  14    4.33    0.71
   8   5 -14    4.27    0.70
  -8   5  14    2.40    0.58
   7  -5 -14    5.54    0.77
  -7  -5  14    5.42    0.76
   7   5 -14    3.63    0.67
  -7   5  14    6.37    0.76
   6  -5 -14    0.46    0.47
  -6  -5  14    1.29    0.45
  -6   5  14    1.55    0.46
   6   5 -14    0.26    0.52
  -5  -5  14   -0.07    0.38
   5  -5 -14   -0.05    0.43
  -5   5  14   -0.19    0.35
   5   5 -14    0.26    0.51
   4  -5 -14    4.15    0.65
   4  -5 -14    5.79    0.71
  -4  -5  14    5.65    0.69
   4   5 -14    5.34    0.72
  -4   5  14    4.06    0.48
   3  -5 -14    2.24    0.52
  -3  -5  14    1.74    0.47
   3  -5 -14    1.63    0.51
  -3   5  14    1.97    0.39
   3   5 -14    1.88    0.61
  -2  -5  14    1.58    0.45
   2  -5 -14    1.27    0.46
   2  -5 -14    1.47    0.50
  -2  -5  14    0.89    0.42
  -2   5  14    1.05    0.34
   2   5 -14    1.00    0.37
  -1  -5  14    0.49    0.41
   1  -5 -14    2.04    0.48
   1  -5 -14    1.08    0.48
  -1  -5  14    1.71    0.44
  -1   5  14    1.72    0.38
   1   5 -14    0.84    0.37
[truncated: 209,428 more chars]
