# Supplementary material for: Crystal structure of methyl (S)-2-{(R)-4-[(tert-but­oxy­carbon­yl)amino]-3-oxo-1,2-thia­zolidin-2-yl}-3-methyl­butano­ate: a chemical model for oxidized protein tyrosine phosphatase 1B (PTP1B)
Source: Acta Crystallogr E Crystallogr Commun. 2015 Jun 3;71(Pt 7):741–3. doi: 10.1107/S2056989015010051 (PMC4518936; doi:10.1107/S2056989015010051)
Supplement: Supplementary file 2 [file e-71-00741-Isup2.hkl]

#
# h,k,l, Fc-squared, Fo-squared, sigma(Fo-squared), status flag
#
data_I
_shelx_title ' KRi134x in P2(1)'
_shelx_refln_list_code          4
_shelx_F_calc_maximum      152.25
_exptl_crystal_F_000       712.00
_reflns_d_resolution_high  0.7696

loop_
 _space_group_symop_operation_xyz
 'x, y, z'
 '-x, y+1/2, -z'

_cell_length_a    11.5087
_cell_length_b     5.9290
_cell_length_c    25.7511
_cell_angle_alpha  90.000
_cell_angle_beta   98.307
_cell_angle_gamma  90.000

_shelx_F_squared_multiplier     1.000

loop_
 _refln_index_h
 _refln_index_k
 _refln_index_l
 _refln_F_squared_calc
 _refln_F_squared_meas
 _refln_F_squared_sigma
 _refln_observed_status
   1  -7   0        168.29        207.57        18.21 o
   3  -7   0        361.92        374.52        23.12 o
   4  -7   0        105.41        104.31        11.69 o
   5  -7   0         80.11         85.98        11.55 o
   6  -7   0          1.47          7.47        11.67 o
   0  -6   0         99.41        135.66        14.94 o
   1  -6   0         27.24         24.94         4.63 o
   2  -6   0         13.12         13.80         5.17 o
   3  -6   0         13.86          5.53         4.99 o
   4  -6   0         14.55         41.56        15.96 o
   5  -6   0          4.15         14.58         6.97 o
   6  -6   0         20.55         18.15         6.30 o
   7  -6   0          2.04         10.36         7.74 o
   8  -6   0         39.60         47.83         9.57 o
   1  -5   0        374.08        369.10         7.22 o
   2  -5   0       2066.37       2047.93        21.79 o
   3  -5   0        689.25        668.46        12.57 o
   4  -5   0       2009.71       1987.86        29.45 o
   5  -5   0        154.83        153.49         9.42 o
   6  -5   0        125.72        140.86         9.55 o
   7  -5   0         75.67         80.62         8.25 o
   8  -5   0        819.75        777.01        33.72 o
   9  -5   0         61.74         57.62         7.79 o
  10  -5   0         19.34         20.51         7.08 o
  11  -5   0         44.71         35.66         9.47 o
   0  -4   0        196.96        202.42         9.30 o
   1  -4   0         38.90         47.02         2.85 o
   2  -4   0          4.52          3.30         2.14 o
   3  -4   0         37.46         43.08         3.98 o
   4  -4   0        100.37        107.55         5.71 o
   5  -4   0        147.69        148.03         6.43 o
   6  -4   0        210.72        222.66         7.67 o
   7  -4   0         70.67         67.39         7.55 o
   8  -4   0          6.03          8.84         4.08 o
   9  -4   0         30.37         27.94         5.26 o
  10  -4   0          5.70          3.99         7.32 o
  11  -4   0         13.25         10.77         6.12 o
  12  -4   0          7.54          6.55         6.82 o
   1  -3   0        698.80        684.31         7.35 o
   2  -3   0        592.10        607.97         7.41 o
   3  -3   0       1373.27       1418.22        16.71 o
   4  -3   0       1116.14       1111.78        14.50 o
   5  -3   0        524.54        534.26         9.68 o
   6  -3   0         33.71         40.09         3.97 o
   7  -3   0        940.41        877.58        13.90 o
   8  -3   0        272.92        250.44         7.88 o
   9  -3   0         18.31         18.91         4.15 o
  10  -3   0        240.80        213.10         8.04 o
  11  -3   0        137.24        142.12         7.92 o
  12  -3   0         67.81         63.84         7.78 o
  13  -3   0        410.09        412.47        16.58 o
   0  -2   0      18859.25      18422.32       149.37 o
   1  -2   0       3989.54       3765.53        25.12 o
   2  -2   0       2563.27       2545.69        21.03 o
   3  -2   0        903.86        860.25        10.86 o
   4  -2   0       1274.36       1354.02        18.37 o
   5  -2   0        906.86        877.16        11.89 o
   6  -2   0        269.41        264.99         6.55 o
   7  -2   0         91.30         89.90         7.14 o
   8  -2   0        249.31        229.67         6.97 o
   9  -2   0       1321.82       1264.42        17.66 o
  10  -2   0        428.69        422.01         9.99 o
  11  -2   0        368.05        352.26        15.23 o
  12  -2   0        110.96        108.37        10.14 o
  13  -2   0         12.77         15.94         6.58 o
  14  -2   0        190.60        179.35        13.54 o
   1  -1   0       2433.42       2339.05        15.40 o
   2  -1   0         28.63         27.56         1.96 o
   3  -1   0        733.19        714.76        11.63 o
   4  -1   0        157.55        153.31         4.19 o
   5  -1   0          2.47          2.03         1.88 o
   6  -1   0         48.25         56.12         3.49 o
   7  -1   0        327.55        314.98         6.94 o
   8  -1   0         91.39        103.98         4.98 o
   9  -1   0         12.29         14.27         3.09 o
  10  -1   0         17.41         20.99         4.25 o
  11  -1   0         11.12          7.16        11.21 o
  12  -1   0         14.65         19.24         8.87 o
  13  -1   0         48.38         46.52         7.92 o
  14  -1   0         12.36         10.40         7.17 o
   1   0   0        106.18         90.16         1.51 o
   2   0   0       7481.05       7390.71        60.08 o
   3   0   0       2170.49       2187.96        19.55 o
   4   0   0       1689.90       1609.27        15.64 o
   5   0   0       5599.66       5929.33        50.69 o
   6   0   0        200.65        223.29         5.18 o
   7   0   0        858.87        865.15        11.29 o
   8   0   0          4.50          4.18         2.36 o
   9   0   0       1514.21       1383.58        24.68 o
  10   0   0       1802.74       1703.72        29.80 o
  11   0   0         29.00         24.05         6.11 o
  12   0   0        721.37        663.16        18.49 o
  13   0   0         19.19         14.15         6.41 o
  14   0   0        350.13        358.84        15.27 o
   1   1   0       2456.80       2351.35        28.64 o
   2   1   0         30.89         35.13         3.05 o
   3   1   0        730.09        711.36        12.05 o
   4   1   0        162.08        157.71        10.39 o
   5   1   0          2.74          4.99         3.29 o
   6   1   0         47.87         52.72         3.20 o
   7   1   0        323.67        322.78         9.99 o
   8   1   0         91.06        102.18         9.11 o
   9   1   0         12.50         10.51         6.77 o
  10   1   0         16.03          7.79         4.94 o
  11   1   0         11.02          3.40         5.18 o
  12   1   0         14.12         19.72         6.60 o
  13   1   0         49.56         59.11         8.49 o
  14   1   0         12.14         22.57         7.75 o
   1   2   0       3992.76       3792.83        64.44 o
   2   2   0       2526.01       2494.67        26.58 o
   3   2   0        915.49        863.30        11.27 o
   4   2   0       1291.54       1372.25        21.30 o
   5   2   0        902.99        900.57        26.62 o
   6   2   0        279.34        273.75         9.33 o
   7   2   0         91.11        101.02         7.41 o
   8   2   0        245.54        230.25         9.90 o
   9   2   0       1310.94       1226.52        24.02 o
  10   2   0        425.15        402.95        13.87 o
  11   2   0        371.97        374.72        13.94 o
  12   2   0        105.56        124.90        14.13 o
  13   2   0         12.48         11.99         7.31 o
   1   3   0        719.87        714.02        18.91 o
   2   3   0        576.20        590.31        12.02 o
   3   3   0       1371.63       1416.90        26.95 o
   4   3   0       1136.97       1107.67        19.81 o
   5   3   0        539.68        528.15        17.16 o
   6   3   0         35.19         41.93         5.77 o
   7   3   0        950.83        904.45        29.77 o
   8   3   0        278.96        277.46        11.31 o
   9   3   0         17.06         40.92         6.85 o
  10   3   0        251.44        221.37        11.47 o
  11   3   0        140.22        173.46        12.43 o
  12   3   0         69.53         60.82        15.88 o
  13   3   0        410.08        387.20        16.01 o
   1   4   0         38.33         53.94         7.71 o
   2   4   0          4.22          7.28         4.32 o
   3   4   0         35.87         36.79         8.62 o
   4   4   0        100.95        123.98         8.24 o
   5   4   0        147.75        149.36         8.92 o
   6   4   0        212.96        229.93        12.14 o
   7   4   0         71.85         65.98         7.74 o
   8   4   0          6.47         11.73         6.08 o
   9   4   0         29.45         46.47         7.42 o
  10   4   0          5.40         18.24         6.98 o
  11   4   0         13.52          4.06         6.72 o
  12   4   0          7.84          8.23         7.45 o
   1   5   0        371.84        356.99        11.88 o
   2   5   0       2087.67       2050.15        32.36 o
   3   5   0        692.10        679.64        16.98 o
   4   5   0       2022.46       2022.58        33.49 o
   5   5   0        144.04        143.06        20.43 o
   6   5   0        123.66        135.02        10.20 o
   7   5   0         79.14         94.52         9.37 o
   8   5   0        822.35        799.68        20.53 o
   9   5   0         61.85         49.14         8.58 o
  10   5   0         20.96          7.34         7.51 o
  11   5   0         44.94         50.79         9.32 o
   0   6   0         96.83        101.80        12.61 o
   1   6   0         27.64         15.41         7.47 o
   2   6   0         11.96         12.38         9.57 o
   3   6   0         15.66         25.45        10.27 o
   4   6   0         15.25         50.20        11.21 o
   5   6   0          4.02          0.23         9.34 o
   6   6   0         21.01         34.15         8.29 o
   7   6   0          1.90          3.11         6.84 o
   8   6   0         39.24         30.27         8.42 o
   9   6   0         55.09         47.11         9.21 o
   2   7   0        339.64        342.16        15.19 o
   3   7   0        361.09        344.13        23.82 o
   4   7   0        102.90         74.02        14.48 o
   5   7   0         83.95        104.60        16.58 o
  -6  -7   1         56.36         46.23        13.78 o
  -5  -7   1         24.15         56.68         9.80 o
  -4  -7   1        131.38        107.56        11.87 o
  -3  -7   1        278.10        340.43        22.42 o
  -1  -7   1        201.00        189.13        17.98 o
   0  -7   1        118.54        116.75        16.58 o
   1  -7   1         51.61         33.62        13.08 o
   2  -7   1        275.86        274.59        20.31 o
   3  -7   1          9.95         15.67         7.69 o
   4  -7   1         71.89         46.23        12.14 o
   5  -7   1        115.14        126.55        17.75 o
  -8  -6   1         90.88        107.07        12.94 o
  -7  -6   1         52.40         42.86         9.24 o
  -6  -6   1        108.27         90.47        11.12 o
  -5  -6   1        160.64        179.28        15.84 o
  -4  -6   1        364.79        344.57        30.47 o
  -3  -6   1         27.96         22.39         5.73 o
  -2  -6   1         60.35         72.59         7.00 o
  -1  -6   1        162.03        158.61         8.12 o
   0  -6   1        512.47        524.52        13.48 o
   1  -6   1         91.48         82.51         7.30 o
   2  -6   1        183.21        180.38        16.37 o
   3  -6   1         21.93         18.41         5.63 o
   4  -6   1        443.42        414.71        13.28 o
   5  -6   1         60.90         43.58         6.98 o
   6  -6   1        228.15        217.66        11.18 o
   7  -6   1        171.81        184.96        11.84 o
   8  -6   1         44.19         58.69         8.68 o
   9  -6   1        112.25         90.13        16.81 o
 -11  -5   1          1.13         10.48         6.96 o
 -10  -5   1          1.43          2.03         6.10 o
  -9  -5   1         14.90          6.73         5.83 o
  -8  -5   1          0.32         14.07        10.47 o
  -7  -5   1         57.50         62.57         7.31 o
  -6  -5   1         14.17         20.05         5.58 o
  -5  -5   1         74.10         88.41         7.45 o
  -4  -5   1         66.97         99.29         7.45 o
  -3  -5   1         39.44         66.59         7.20 o
  -2  -5   1         52.80         62.80         5.90 o
  -1  -5   1         41.94         32.04         3.30 o
   0  -5   1          3.08          3.07         2.65 o
   1  -5   1         23.01         23.65         2.91 o
   2  -5   1          3.69         20.42         6.69 o
   3  -5   1         86.01         95.04         6.05 o
   4  -5   1         31.06         50.17         6.19 o
   5  -5   1        119.65        118.01         8.53 o
   6  -5   1         19.77         42.15         6.69 o
   7  -5   1         10.65         13.11         5.65 o
   8  -5   1         10.51         45.92         7.14 o
   9  -5   1          0.06          9.97         5.95 o
  10  -5   1         10.24         17.66         7.06 o
  11  -5   1          3.99         13.30         8.57 o
 -12  -4   1         58.45         68.54         8.68 o
 -11  -4   1        154.05        155.20        11.52 o
 -10  -4   1         25.71         28.60         6.96 o
  -9  -4   1        169.92        187.78        10.23 o
  -8  -4   1        294.66        291.67         9.04 o
  -7  -4   1         78.64         71.89         5.62 o
  -6  -4   1        259.40        276.79         8.22 o
  -5  -4   1        526.78        543.36        10.69 o
  -4  -4   1        514.45        470.66         9.62 o
  -3  -4   1        362.15        357.14         8.04 o
  -2  -4   1        438.25        461.27         7.12 o
  -1  -4   1         53.69         62.88         3.37 o
   0  -4   1       2227.63       2193.71        16.59 o
   1  -4   1       1710.05       1684.92        14.70 o
   2  -4   1         42.58         46.31         2.92 o
   3  -4   1        419.98        405.81         8.79 o
   4  -4   1        202.70        184.01         6.70 o
   5  -4   1        523.19        504.97        10.56 o
   6  -4   1        646.08        642.78        15.75 o
   7  -4   1        158.35        155.35        10.35 o
   8  -4   1         98.33         90.55         6.39 o
   9  -4   1        776.83        732.97        17.02 o
  10  -4   1        293.89        297.08        10.10 o
  11  -4   1          9.44         11.07         5.98 o
  12  -4   1          4.24          1.17         6.05 o
 -13  -3   1        141.86        165.46        13.90 o
 -12  -3   1         45.57         50.62         6.58 o
 -11  -3   1         13.97          6.79         4.12 o
 -10  -3   1         44.95         43.96         5.10 o
  -9  -3   1         10.36         16.19         3.89 o
  -8  -3   1         19.42         19.78         3.82 o
  -7  -3   1        423.33        428.31         9.45 o
  -6  -3   1        141.03        133.79         5.64 o
  -5  -3   1        182.24        168.16         5.73 o
  -4  -3   1        127.37        137.63         5.12 o
  -3  -3   1       1375.11       1415.22        16.55 o
  -2  -3   1         20.93         17.05         2.84 o
  -1  -3   1       1901.77       1905.70        13.95 o
   0  -3   1        290.94        285.85         4.34 o
   1  -3   1        232.10        226.52         4.22 o
   2  -3   1       1469.88       1524.13        13.65 o
   3  -3   1          4.18          8.07         1.93 o
   4  -3   1        101.65        103.10         4.89 o
   5  -3   1          0.51         -0.45         2.48 o
   6  -3   1        265.30        267.16         7.36 o
   7  -3   1        181.22        164.66         6.53 o
   8  -3   1        119.54        122.16         6.61 o
   9  -3   1        402.40        387.08        14.22 o
  10  -3   1         98.57        103.41         7.25 o
  11  -3   1        162.09        174.91         7.90 o
  12  -3   1         33.49         39.28         6.43 o
  13  -3   1        109.90         97.27        10.34 o
 -14  -2   1         90.53         86.70        10.40 o
 -13  -2   1          4.01          5.35         5.94 o
 -12  -2   1        112.96        102.63         9.58 o
 -11  -2   1        286.00        297.77        10.26 o
 -10  -2   1         69.41         89.17         5.94 o
  -9  -2   1        270.24        265.78         7.79 o
  -8  -2   1        381.71        350.08         8.31 o
  -7  -2   1        229.89        233.24         6.56 o
  -6  -2   1          5.35          7.45         2.44 o
  -5  -2   1       1524.56       1528.22        17.19 o
  -4  -2   1        460.93        493.96         8.26 o
  -3  -2   1        600.61        601.98         8.55 o
  -2  -2   1        737.15        747.40         9.33 o
  -1  -2   1        918.44        858.02         7.01 o
   0  -2   1       5404.74       5221.82        31.57 o
   1  -2   1       4221.52       3982.01        27.26 o
   2  -2   1        818.15        801.32         7.71 o
   3  -2   1         51.31         67.74         3.46 o
   4  -2   1        165.26        163.51         4.99 o
   5  -2   1        231.49        241.00         6.06 o
   6  -2   1        170.50        167.16         5.55 o
   7  -2   1        140.92        130.89         5.39 o
   8  -2   1         16.29         13.39         3.24 o
   9  -2   1        948.84        909.34        14.45 o
  10  -2   1        763.80        766.99        13.59 o
  11  -2   1        152.03        168.99        11.30 o
  12  -2   1         19.18         19.85         6.44 o
  13  -2   1         21.72         28.53         7.55 o
  14  -2   1         10.33         12.30         7.41 o
 -14  -1   1         31.14         22.65         7.35 o
 -13  -1   1        248.60        250.32        12.63 o
 -12  -1   1        479.72        458.06        21.13 o
 -11  -1   1        342.97        290.61        18.21 o
 -10  -1   1         62.56         74.31         5.97 o
  -9  -1   1        237.35        215.02         6.68 o
  -8  -1   1        743.07        693.19        10.94 o
  -7  -1   1       2079.61       1950.20        20.83 o
  -6  -1   1        742.26        767.32        10.58 o
  -5  -1   1        152.99        167.57         4.73 o
  -4  -1   1       1381.72       1271.28        13.57 o
  -3  -1   1       4754.71       4652.97        39.67 o
  -2  -1   1       7076.59       6708.01        70.10 o
  -1  -1   1      21600.25      20552.20       237.79 o
   0  -1   1       2244.20       2098.09        12.92 o
   1  -1   1       6346.08       5947.90        40.24 o
   2  -1   1       7145.04       6948.04        57.93 o
   3  -1   1        726.12        708.86         8.62 o
   4  -1   1        773.78        791.85        12.37 o
   5  -1   1       1164.79       1086.73        12.77 o
   6  -1   1         90.44         91.47         5.90 o
   7  -1   1       1162.01       1100.61        22.65 o
   8  -1   1        227.49        194.91         6.09 o
   9  -1   1        285.11        283.72         7.47 o
  10  -1   1        446.00        422.11        10.87 o
  11  -1   1        166.22        148.24         9.81 o
  12  -1   1         51.87         42.42         7.33 o
  13  -1   1        206.66        208.02        12.05 o
  14  -1   1         19.03         26.15         7.59 o
 -14   0   1          0.05          3.94         6.18 o
 -13   0   1         26.25         30.25         6.98 o
 -12   0   1         13.51         34.02         6.58 o
 -11   0   1          0.62         -1.28         4.59 o
 -10   0   1          2.24          8.96         4.52 o
  -9   0   1          4.45          5.10         4.67 o
  -8   0   1          1.74         -1.13         2.01 o
  -7   0   1          3.17          4.05         1.96 o
  -6   0   1         15.25         14.27         2.17 o
  -5   0   1          1.40          5.29         3.47 o
  -4   0   1          2.50          3.33         1.57 o
  -3   0   1          0.11         -0.66         1.38 o
  -2   0   1         11.47         13.79         1.31 o
  -1   0   1          6.19         -0.91         0.91 o
   2   0   1          0.31         -0.49         1.14 o
   3   0   1          1.49          1.53         1.34 o
   4   0   1         20.17         23.15         1.97 o
   5   0   1          0.12         -1.56         1.56 o
   6   0   1          0.48          0.06         1.79 o
   7   0   1          0.06         -0.13         1.91 o
   8   0   1         12.44         13.62         2.61 o
   9   0   1         11.31         18.93         4.85 o
  10   0   1          1.06         14.33         5.03 o
  11   0   1         27.86         33.54         6.51 o
  12   0   1          0.25          7.57         7.82 o
  13   0   1          9.39          3.89         5.98 o
  14   0   1          0.39          7.37         6.77 o
 -14   1   1         31.75         30.94         8.31 o
 -13   1   1        255.45        234.67        12.37 o
 -12   1   1        477.18        475.91        15.60 o
 -11   1   1        343.54        311.46        20.66 o
 -10   1   1         63.00         58.49        12.26 o
  -9   1   1        237.22        221.01         9.99 o
  -8   1   1        740.52        670.57        15.44 o
  -7   1   1       2053.73       1885.67        22.71 o
  -6   1   1        772.30        774.86        11.27 o
  -5   1   1        155.35        173.15         6.93 o
  -4   1   1       1405.24       1261.26        22.77 o
  -3   1   1       4724.47       4554.32        55.54 o
  -2   1   1       7036.64       6692.33        63.44 o
  -1   1   1      21773.92      20276.54       359.23 o
   1   1   1       6392.53       6031.24        68.50 o
   2   1   1       7112.72       7007.11        92.35 o
   3   1   1        716.58        690.66        11.80 o
   4   1   1        790.74        802.71        13.79 o
   5   1   1       1142.87       1049.39        17.66 o
   6   1   1         91.21         87.51         3.88 o
   7   1   1       1154.81       1102.91        19.81 o
   8   1   1        232.20        198.94        10.39 o
   9   1   1        288.28        260.67        11.44 o
  10   1   1        431.77        376.04        14.01 o
  11   1   1        176.33        172.20        10.80 o
  12   1   1         53.16         54.73         8.00 o
  13   1   1        212.93        198.06        11.80 o
  14   1   1         17.39          6.51         7.31 o
 -14   2   1         87.47        100.17        16.11 o
 -13   2   1          3.49         -0.95         6.84 o
 -12   2   1        110.80        128.22        11.07 o
 -11   2   1        286.33        271.35        12.38 o
 -10   2   1         69.95         95.81        10.27 o
  -9   2   1        272.27        271.49        11.14 o
  -8   2   1        378.99        368.04        11.88 o
  -7   2   1        226.81        225.37         9.24 o
  -6   2   1          6.56          6.68         3.75 o
  -5   2   1       1509.34       1516.61        23.94 o
  -4   2   1        455.69        504.34        11.39 o
  -3   2   1        605.54        609.84         8.96 o
  -2   2   1        710.25        727.75        10.27 o
   1   2   1       4229.50       4023.99        67.25 o
   2   2   1        820.64        817.61        23.70 o
   3   2   1         45.21         72.56         4.78 o
   4   2   1        167.49        174.09         7.00 o
   5   2   1        232.40        245.72         8.42 o
   6   2   1        175.30        192.63         8.17 o
   7   2   1        133.96        136.98         7.81 o
   8   2   1         17.02         33.34         6.19 o
   9   2   1        947.16        910.26        20.06 o
  10   2   1        759.87        753.08        18.74 o
  11   2   1        153.25        173.58        11.78 o
  12   2   1         17.07         24.28         7.26 o
  13   2   1         20.97         24.37         8.52 o
 -13   3   1        139.92        182.93        13.80 o
 -12   3   1         46.15         58.03         9.00 o
 -11   3   1         13.46          7.47         6.52 o
 -10   3   1         47.71         62.36         8.59 o
  -9   3   1         11.54         16.29         6.19 o
  -8   3   1         18.97         15.87         5.69 o
  -7   3   1        425.70        455.37        13.29 o
  -6   3   1        146.59        143.61        11.67 o
  -5   3   1        183.12        169.13         8.24 o
  -4   3   1        134.92        143.92         5.00 o
  -3   3   1       1378.22       1417.31        20.89 o
  -2   3   1         20.90         17.27         5.72 o
   1   3   1        231.62        227.19        10.97 o
   2   3   1       1456.83       1529.28        23.34 o
   3   3   1          5.06         12.65         3.31 o
   4   3   1        100.80         94.45         9.27 o
   5   3   1          0.39          0.52         3.95 o
   6   3   1        265.68        289.50        12.26 o
   7   3   1        177.84        167.62        17.63 o
   8   3   1        123.45        141.80         9.80 o
   9   3   1        405.32        391.03        13.54 o
  10   3   1         98.57        121.05        10.14 o
  11   3   1        163.74        179.14        22.30 o
  12   3   1         32.90         53.98        16.93 o
  13   3   1        111.20        134.10        13.89 o
 -12   4   1         59.05         57.36        16.23 o
 -11   4   1        155.38        183.35        12.73 o
 -10   4   1         23.71         31.17         7.75 o
  -9   4   1        163.65        179.57        11.91 o
  -8   4   1        290.55        290.46        12.22 o
  -7   4   1         80.96         82.56         8.33 o
  -6   4   1        271.79        302.83        18.10 o
  -5   4   1        498.09        509.02        14.45 o
  -4   4   1        507.25        484.28        13.46 o
  -3   4   1        342.88        327.32         9.79 o
  -2   4   1        426.11        456.56        25.68 o
  -1   4   1         55.75         75.57         9.92 o
   1   4   1       1698.48       1672.03        36.42 o
   2   4   1         41.91         39.51         5.69 o
   3   4   1        407.58        378.85         8.67 o
   4   4   1        207.53        205.29         9.16 o
   5   4   1        523.06        496.59        22.77 o
   6   4   1        666.28        661.82        16.51 o
   7   4   1        150.83        162.04        10.39 o
   8   4   1        100.16        112.87         9.33 o
   9   4   1        760.57        700.51        18.90 o
  10   4   1        287.69        273.30        14.48 o
  11   4   1         10.16          3.85         6.65 o
  12   4   1          4.60          9.22         7.43 o
 -11   5   1          1.13          2.90         7.38 o
 -10   5   1          1.31         -5.95         7.08 o
  -9   5   1         15.34         26.55         7.64 o
  -8   5   1          0.37          6.28         6.55 o
  -7   5   1         57.93         60.40         8.40 o
  -6   5   1         14.09         29.85         6.84 o
  -5   5   1         74.74         96.93         8.90 o
  -4   5   1         65.93         94.47        24.75 o
  -3   5   1         39.20         68.64        10.86 o
  -2   5   1         52.32         60.01         8.87 o
  -1   5   1         42.87         45.61        11.67 o
   0   5   1          3.23         12.38         8.17 o
   1   5   1         23.47         33.39         8.64 o
   2   5   1          3.27         22.27         4.29 o
   3   5   1         86.80         90.62         7.90 o
   4   5   1         31.85         43.25         6.93 o
   5   5   1        119.68        144.68        10.06 o
   6   5   1         19.40         43.87        15.29 o
   7   5   1         10.54         20.97        12.49 o
   8   5   1         10.96         54.60        11.32 o
   9   5   1          0.07          5.78         6.75 o
  10   5   1          9.85         14.38         8.00 o
  11   5   1          4.09          7.62         7.67 o
  -9   6   1         50.41         45.99         9.72 o
  -8   6   1         91.67         97.51        17.40 o
  -7   6   1         50.77         56.40         9.33 o
  -6   6   1        106.58        109.66        10.29 o
  -5   6   1        164.21        180.28        11.64 o
  -4   6   1        362.65        320.35        13.66 o
  -3   6   1         31.70         38.39         7.82 o
  -2   6   1         54.57         54.17        11.91 o
  -1   6   1        160.55        146.63        12.84 o
   0   6   1        503.70        508.54        22.42 o
   1   6   1         83.22         72.38        11.91 o
   2   6   1        183.62        173.25        15.64 o
   3   6   1         26.15          3.27         8.87 o
   4   6   1        447.78        437.10        21.71 o
   5   6   1         61.66         48.10        11.21 o
   6   6   1        222.54        243.30        17.98 o
   7   6   1        180.11        180.49        16.81 o
   8   6   1         44.93         38.99        12.61 o
   9   6   1        113.42        148.70        12.53 o
  -5   7   1         24.82         29.89        12.38 o
  -4   7   1        130.43        174.65        19.61 o
  -3   7   1        274.21        320.82        21.71 o
  -2   7   1         11.65         37.66        30.59 o
  -1   7   1        201.03        217.38        17.28 o
   1   7   1         50.45         71.92        12.61 o
   2   7   1        272.45        334.83        21.01 o
   4   7   1         70.15         50.72         9.16 o
   5   7   1        114.65        144.09        13.20 o
  -6  -7   2         78.42        114.41        18.68 o
  -5  -7   2        169.87        167.82        17.75 o
  -4  -7   2         14.63         30.54        18.33 o
  -3  -7   2        237.47        238.30        14.35 o
  -2  -7   2          2.08         30.82        10.97 o
  -1  -7   2         51.97         32.69        13.54 o
   0  -7   2        282.31        271.55        19.85 o
   1  -7   2         36.51         27.79        12.84 o
   2  -7   2        159.86        179.09        19.15 o
   3  -7   2         59.84         43.45        15.88 o
   4  -7   2         35.71         37.56         8.92 o
   5  -7   2         46.53         41.69        15.64 o
  -8  -6   2         19.52         27.64        16.81 o
  -7  -6   2         37.13         56.54        12.61 o
  -6  -6   2          0.03         13.90        11.56 o
  -5  -6   2         37.07         43.08         8.54 o
  -4  -6   2         13.46         12.77        12.38 o
  -3  -6   2         53.24         37.89         6.31 o
  -2  -6   2         25.82         25.27         5.03 o
  -1  -6   2         18.25         35.56         5.06 o
   0  -6   2         47.23         48.05         6.34 o
   1  -6   2        107.27        114.78        10.64 o
   2  -6   2         23.20         18.29         8.87 o
   3  -6   2         10.09         12.12         6.62 o
   4  -6   2         36.70         70.32         7.54 o
   5  -6   2         17.60         14.62         5.85 o
   6  -6   2         20.74         35.20         6.89 o
   7  -6   2         36.10         59.34         8.23 o
   8  -6   2         24.44         37.46         7.77 o
 -11  -5   2        154.11        180.85        31.29 o
 -10  -5   2         10.55          6.14        11.56 o
  -9  -5   2        296.64        304.83        12.40 o
  -8  -5   2         10.11         13.71         6.03 o
  -7  -5   2         14.58         13.74         5.60 o
  -6  -5   2        696.39        745.92        16.94 o
  -5  -5   2       1409.77       1379.58        23.51 o
  -4  -5   2        492.53        509.50        13.25 o
  -3  -5   2       1846.75       1838.34        27.09 o
  -2  -5   2        224.60        228.84         7.64 o
  -1  -5   2        218.17        232.87         6.61 o
   0  -5   2        554.60        527.74         8.55 o
   1  -5   2        264.11        287.23         7.21 o
   2  -5   2        397.24        381.74        10.89 o
   3  -5   2        484.66        499.37        11.00 o
   4  -5   2         42.03         54.60         5.43 o
   5  -5   2         86.41         69.42         7.19 o
   6  -5   2        893.02        884.28        19.03 o
   7  -5   2        218.83        214.38        10.41 o
   8  -5   2        518.16        504.63        18.20 o
   9  -5   2        178.82        191.33        10.95 o
  10  -5   2         65.08         72.27        10.54 o
  11  -5   2        272.09        270.15        22.88 o
 -12  -4   2          6.09          2.82         5.84 o
 -11  -4   2          7.51          7.04         5.71 o
 -10  -4   2         26.80         29.71         6.37 o
  -9  -4   2          3.81          6.44         4.92 o
  -8  -4   2         13.63         14.78         5.00 o
  -7  -4   2         62.93         67.53         6.83 o
  -6  -4   2        123.89        126.50         7.72 o
  -5  -4   2        144.98        151.61         6.27 o
  -4  -4   2        168.00        168.69         6.24 o
  -3  -4   2         11.29         10.00         3.03 o
  -2  -4   2         82.81         89.43         3.82 o
  -1  -4   2          5.66          6.37         2.08 o
   0  -4   2         33.34         38.27         2.75 o
   1  -4   2        135.40        167.95         6.21 o
   2  -4   2         19.84         22.72         2.50 o
   3  -4   2         50.47         62.31         4.56 o
   4  -4   2        141.85        128.57         6.94 o
   5  -4   2          3.37         -3.12         3.30 o
   6  -4   2         64.75         76.80         5.55 o
   7  -4   2          2.22          1.77         3.58 o
   8  -4   2         74.36         77.59         7.37 o
   9  -4   2        118.11        124.61        10.36 o
  10  -4   2          2.69          4.62         4.52 o
  11  -4   2          0.05          1.80         4.77 o
  12  -4   2         63.08         74.33         8.93 o
 -13  -3   2         92.33        120.26        14.59 o
 -12  -3   2        339.08        343.49        11.95 o
 -11  -3   2         81.40         96.80         8.83 o
 -10  -3   2         48.22         45.88         5.63 o
  -9  -3   2        130.70        141.23        10.58 o
  -8  -3   2        402.59        421.09         9.64 o
  -7  -3   2        550.05        562.66        10.69 o
  -6  -3   2       1100.97       1037.39        14.56 o
  -5  -3   2         96.00        105.81         4.90 o
  -4  -3   2          1.17          7.46         2.50 o
  -3  -3   2       3620.50       3579.19        33.93 o
  -2  -3   2       1616.65       1604.44        15.72 o
  -1  -3   2        769.13        793.35         8.02 o
   0  -3   2        191.76        195.51         3.73 o
   1  -3   2        466.47        465.79         5.93 o
   2  -3   2       3207.73       3216.04        28.24 o
   3  -3   2        526.47        490.61         8.42 o
   4  -3   2        620.54        649.41        12.57 o
   5  -3   2         61.42         69.67         4.51 o
   6  -3   2       1749.88       1743.11        21.16 o
   7  -3   2        161.21        159.70         6.52 o
   8  -3   2        219.48        226.42         7.80 o
   9  -3   2        637.14        616.01        12.56 o
  10  -3   2        133.74        147.65        16.65 o
  11  -3   2        201.77        199.27         8.25 o
  12  -3   2        199.71        201.75        13.48 o
  13  -3   2         67.67         67.38        12.14 o
 -14  -2   2         85.32         98.16        12.14 o
 -13  -2   2         17.00         22.32         6.60 o
 -12  -2   2         19.88         15.87         6.01 o
 -11  -2   2        218.82        217.35         7.86 o
 -10  -2   2        796.47        789.18        13.55 o
  -9  -2   2        375.13        360.97         8.84 o
  -8  -2   2         71.17         83.03         5.11 o
  -7  -2   2        712.36        707.40        11.17 o
  -6  -2   2        390.58        431.00        10.99 o
  -5  -2   2       1600.19       1519.18        18.54 o
  -4  -2   2       1222.85       1240.73        14.17 o
  -3  -2   2       1589.49       1571.96        16.46 o
  -2  -2   2       2023.18       2040.69        17.65 o
  -1  -2   2        506.49        499.67         6.69 o
   0  -2   2        157.51        178.56         3.06 o
   1  -2   2       4732.28       4500.46        29.67 o
   2  -2   2         90.38        102.96         2.74 o
   3  -2   2        977.58        963.12        11.94 o
   4  -2   2        172.40        164.45         4.99 o
   5  -2   2       1926.29       1932.18        20.93 o
   6  -2   2        345.77        344.99         7.55 o
   7  -2   2        113.43        113.89         9.60 o
   8  -2   2        744.05        713.05        12.04 o
   9  -2   2        624.43        592.84        11.49 o
  10  -2   2       1285.75       1233.17        20.53 o
  11  -2   2         22.80         18.03         5.19 o
  12  -2   2         32.30         47.14         9.81 o
  13  -2   2         70.11         82.77         9.70 o
  14  -2   2         19.70         29.19        11.21 o
 -14  -1   2         17.78         21.60         7.10 o
 -13  -1   2          1.23          3.76         5.51 o
 -12  -1   2         56.32         81.08         8.49 o
 -11  -1   2         65.07         68.43         7.64 o
 -10  -1   2         29.95         30.17         4.62 o
  -9  -1   2         52.44         63.61         4.50 o
  -8  -1   2         10.19         15.69         2.87 o
  -7  -1   2        167.54        162.44         6.82 o
  -6  -1   2        173.45        180.54         7.25 o
  -5  -1   2         29.13         32.89         2.71 o
  -4  -1   2         94.99         96.12         3.59 o
  -3  -1   2        161.12        164.03         3.90 o
  -2  -1   2       1457.61       1386.10        13.38 o
  -1  -1   2        362.68        358.03         3.93 o
   0  -1   2        311.06        285.37         3.40 o
   1  -1   2       2538.69       2376.66        17.00 o
   2  -1   2       3360.09       3240.38        28.59 o
   3  -1   2        904.84        861.32        10.03 o
   4  -1   2        174.13        188.85         4.66 o
   5  -1   2        381.48        383.93         6.88 o
   6  -1   2        189.09        170.71         4.12 o
   7  -1   2         45.28         50.54         3.98 o
   8  -1   2          8.37          6.60         2.56 o
   9  -1   2         13.68         13.62         3.17 o
  10  -1   2          3.70          4.52         3.72 o
  11  -1   2         28.28         32.27         9.22 o
  12  -1   2         21.44         18.70         6.10 o
  13  -1   2         36.41         38.87         9.11 o
  14  -1   2          2.89          6.78         7.02 o
 -14   0   2        317.09        311.85        14.35 o
 -13   0   2        137.03        144.50        11.55 o
 -12   0   2        677.54        630.41        17.83 o
 -11   0   2        276.56        262.33        11.39 o
 -10   0   2        828.55        751.63        17.75 o
  -9   0   2        212.86        223.54        10.16 o
  -8   0   2        122.16        137.41         8.43 o
  -7   0   2       3019.59       3058.31        29.18 o
  -6   0   2        476.34        507.46         8.67 o
  -5   0   2       8291.77       8353.05        69.91 o
  -4   0   2        175.24        170.63         3.95 o
  -3   0   2      15218.61      15029.40       121.46 o
  -2   0   2      21932.53      20200.86       229.20 o
  -1   0   2      16473.79      15792.98       158.33 o
   0   0   2      13073.36      10646.08       483.79 o
   1   0   2        207.73        212.63         4.49 o
   2   0   2      12882.14      12249.66       113.44 o
   3   0   2       1700.16       1553.83        14.59 o
   4   0   2       1637.31       1553.67        15.22 o
   5   0   2          0.22          1.98         1.75 o
   6   0   2        489.33        530.37         7.85 o
   7   0   2         54.62         65.79         3.60 o
   8   0   2        518.10        462.01         9.88 o
   9   0   2        477.12        469.82        15.76 o
  10   0   2       1863.49       1779.57        31.12 o
  11   0   2        450.43        406.71        21.71 o
  12   0   2        118.60        140.42        11.06 o
  13   0   2        116.43        132.03        11.31 o
  14   0   2         66.89         63.26         9.32 o
 -14   1   2         18.49         30.45         8.01 o
 -13   1   2          1.25          4.28         6.11 o
 -12   1   2         56.41         66.34         8.50 o
 -11   1   2         64.26         73.22         8.25 o
 -10   1   2         29.14         29.40         5.94 o
  -9   1   2         51.49         54.78         6.52 o
  -8   1   2         10.48         15.10         4.35 o
  -7   1   2        167.54        166.82         4.85 o
  -6   1   2        180.06        182.76         5.46 o
  -5   1   2         30.45         35.66         2.55 o
  -4   1   2         94.77         93.39         2.81 o
  -3   1   2        162.92        164.80         5.30 o
  -2   1   2       1466.77       1425.45        13.03 o
  -1   1   2        367.75        364.49         6.27 o
   0   1   2        320.61        294.59         5.48 o
   1   1   2       2535.09       2338.19        28.47 o
   2   1   2       3345.83       3260.43        39.20 o
   3   1   2        901.52        854.19        13.61 o
   4   1   2        171.75        187.96         9.57 o
   5   1   2        377.83        379.73         9.58 o
   6   1   2        188.32        174.49         7.26 o
   7   1   2         45.96         46.11         5.14 o
   8   1   2          9.30          7.71         4.12 o
   9   1   2         12.50          8.82         4.82 o
  10   1   2          4.02         11.97         5.11 o
  11   1   2         29.05         31.55         6.69 o
  12   1   2         21.88         26.70         6.93 o
  13   1   2         35.95         16.37         6.91 o
  14   1   2          3.02          6.67         7.17 o
 -14   2   2         82.48         89.35        11.05 o
 -13   2   2         15.09         14.89         7.21 o
 -12   2   2         20.59         22.45         6.76 o
 -11   2   2        221.09        218.78        15.64 o
 -10   2   2        794.83        771.73        21.13 o
  -9   2   2        373.84        348.83        12.46 o
  -8   2   2         76.03        109.58         8.33 o
  -7   2   2        694.61        710.61        15.93 o
  -6   2   2        392.23        408.54        11.39 o
  -5   2   2       1594.08       1533.56        24.10 o
  -4   2   2       1223.41       1224.19        20.22 o
  -3   2   2       1591.19       1580.37        15.32 o
  -2   2   2       1981.85       2017.77        24.29 o
  -1   2   2        529.60        531.66        13.54 o
   1   2   2       4740.62       4541.87        74.95 o
   2   2   2         85.93         92.48         5.12 o
   3   2   2        966.73        964.85        22.65 o
   4   2   2        174.65        185.16         7.02 o
   5   2   2       1903.01       1937.50        28.38 o
   6   2   2        355.50        354.49        15.53 o
   7   2   2        104.68        120.18         7.83 o
   8   2   2        736.06        695.32        16.51 o
   9   2   2        631.62        575.85        15.68 o
  10   2   2       1279.44       1206.68        24.77 o
  11   2   2         21.64         32.61         7.26 o
  12   2   2         30.28         53.45         8.75 o
  13   2   2         70.14         96.34        10.81 o
 -13   3   2         91.66        122.58        11.97 o
 -12   3   2        340.02        330.38        29.19 o
 -11   3   2         85.17        117.81        10.73 o
 -10   3   2         47.62         55.44         8.09 o
  -9   3   2        137.25        173.76        11.21 o
  -8   3   2        411.33        424.59        13.62 o
  -7   3   2        548.33        558.02        15.76 o
  -6   3   2       1125.62       1048.55        20.47 o
  -5   3   2        100.38        118.19         7.76 o
  -4   3   2          2.10          4.17         2.31 o
  -3   3   2       3621.45       3567.91        53.99 o
  -2   3   2       1606.98       1592.70        24.01 o
  -1   3   2        794.67        812.55        20.78 o
   1   3   2        470.28        476.32        14.48 o
   2   3   2       3179.05       3225.87        42.08 o
   3   3   2        532.35        508.34        11.63 o
   4   3   2        622.82        662.91        14.03 o
   5   3   2         59.01         66.02         5.94 o
   6   3   2       1769.94       1737.54        28.14 o
   7   3   2        161.86        169.93         9.00 o
   8   3   2        231.39        229.33        10.74 o
   9   3   2        656.08        641.95        17.00 o
  10   3   2        134.40        143.62        10.81 o
  11   3   2        200.13        197.58        11.55 o
  12   3   2        194.64        188.17        11.97 o
  13   3   2         67.50         71.56        10.48 o
 -12   4   2          5.80          4.57         7.24 o
 -11   4   2          7.64         11.08        10.39 o
 -10   4   2         26.17         33.63         7.71 o
  -9   4   2          4.07          5.75         6.32 o
  -8   4   2         13.70         24.27         9.22 o
  -7   4   2         62.68         60.60         7.75 o
  -6   4   2        124.33        142.75         9.39 o
  -5   4   2        143.37        154.91         9.16 o
  -4   4   2        166.84        182.22         9.33 o
  -3   4   2         11.15         10.92         3.20 o
  -2   4   2         82.73         91.77         7.12 o
  -1   4   2          6.19         10.27         4.90 o
   1   4   2        136.72        144.30        10.51 o
   2   4   2         20.69         21.79         4.70 o
   3   4   2         51.13         69.39         4.66 o
   4   4   2        143.27        138.76         7.92 o
   5   4   2          3.59         10.41         5.03 o
   6   4   2         66.16         89.73         7.83 o
   7   4   2          1.97          3.47         7.71 o
   8   4   2         72.89         96.11         8.80 o
   9   4   2        118.32        123.06        10.29 o
  10   4   2          2.44          1.46         6.42 o
  11   4   2          0.07          0.93        10.27 o
  12   4   2         61.78         70.94        10.37 o
 -11   5   2        154.62        145.76        12.94 o
 -10   5   2         11.42         11.11         7.88 o
  -9   5   2        304.04        289.89        13.79 o
  -8   5   2          8.42          8.02        11.32 o
  -7   5   2         13.81         20.91         6.91 o
  -6   5   2        692.71        730.40        19.38 o
  -5   5   2       1418.03       1396.47        46.58 o
  -4   5   2        494.54        498.64        15.27 o
  -3   5   2       1845.83       1861.60        32.46 o
  -2   5   2        218.73        226.23         9.94 o
  -1   5   2        209.78        198.16         9.84 o
   0   5   2        580.69        572.29        21.71 o
   1   5   2        267.99        272.25        14.71 o
   2   5   2        406.25        421.65        12.76 o
   3   5   2        474.58        484.22        13.93 o
   4   5   2         42.91         49.60         7.02 o
   5   5   2         92.27         99.79         9.46 o
   6   5   2        894.69        918.46        20.71 o
   7   5   2        217.52        209.34        11.22 o
   8   5   2        524.06        530.38        16.59 o
   9   5   2        185.45        189.45        12.05 o
  10   5   2         64.33         74.16         9.47 o
  -9   6   2          0.73          7.43         9.34 o
  -8   6   2         19.39         19.42         9.81 o
  -7   6   2         36.11         36.81         8.49 o
  -6   6   2          0.04         -6.12         6.89 o
  -5   6   2         37.73         59.03         8.82 o
  -4   6   2         15.10         30.53         8.76 o
  -3   6   2         53.09         43.26         8.17 o
  -2   6   2         25.31         14.71         9.81 o
  -1   6   2         16.43         21.71         7.94 o
   0   6   2         47.09         35.96         9.11 o
   1   6   2        106.39        144.06        15.41 o
   2   6   2         23.51         32.72         6.42 o
   3   6   2          9.80          0.87         5.82 o
   4   6   2         35.04         47.63        10.97 o
   5   6   2         18.29         -1.63         9.11 o
   6   6   2         20.07         29.65        10.74 o
   7   6   2         35.22         35.26        11.67 o
   8   6   2         23.79         15.64        10.97 o
  -5   7   2        167.33        182.36        20.08 o
  -4   7   2         13.93         43.66        12.61 o
  -3   7   2        233.39        294.67        21.25 o
  -2   7   2          2.14          6.07        10.97 o
  -1   7   2         53.63         40.63        11.21 o
   0   7   2        279.01        285.09        18.91 o
   1   7   2         37.38         26.85        10.04 o
   2   7   2        156.37        190.30        19.85 o
   3   7   2         63.91         60.47        12.84 o
   4   7   2         35.07         38.99        12.14 o
   5   7   2         48.25         37.36        12.61 o
  -6  -7   3         90.26         91.06        16.81 o
  -5  -7   3        140.29        163.08        14.44 o
  -4  -7   3         42.83         17.66         8.07 o
  -3  -7   3         98.35        101.69        10.88 o
  -2  -7   3        213.23        139.16        17.51 o
  -1  -7   3         11.13          6.41         7.78 o
   0  -7   3        110.30        131.69        17.04 o
   1  -7   3        102.53         83.12        15.64 o
   2  -7   3         16.68         15.64        12.38 o
   3  -7   3        166.56        164.31        13.25 o
   4  -7   3         91.30         88.66        30.59 o
   5  -7   3         11.45         23.08         9.09 o
  -8  -6   3         39.16         50.21        10.29 o
  -7  -6   3        177.43        185.34        15.66 o
  -6  -6   3         56.81         50.90         9.33 o
  -5  -6   3        195.37        166.80        31.29 o
  -4  -6   3         86.16         94.42        10.48 o
  -3  -6   3         67.15         70.50        14.01 o
  -2  -6   3        109.69        113.05        11.40 o
  -1  -6   3        583.21        564.18        16.31 o
   0  -6   3         59.96         61.48         5.79 o
   1  -6   3        214.25        232.50        11.96 o
   2  -6   3        382.13        381.14        14.78 o
   3  -6   3         10.85         18.18         8.76 o
   4  -6   3        108.59        113.18        25.68 o
   5  -6   3         47.63         54.65         9.16 o
   6  -6   3        155.36        169.65        13.53 o
   7  -6   3         89.33         82.14        11.06 o
   8  -6   3        126.91        142.83        13.73 o
 -11  -5   3          4.81          5.48        11.32 o
 -10  -5   3         10.67         13.43         8.01 o
  -9  -5   3          8.76         23.83        10.16 o
  -8  -5   3          5.92          9.44         6.81 o
  -7  -5   3         30.81         35.33         6.22 o
  -6  -5   3          5.08          9.59         7.10 o
  -5  -5   3         40.54         62.69         6.49 o
  -4  -5   3         52.53         67.95         6.55 o
  -3  -5   3         56.25         64.39         8.79 o
  -2  -5   3        113.88        122.03         6.44 o
  -1  -5   3         85.47         83.68         7.07 o
   0  -5   3         20.45         20.79         3.08 o
   1  -5   3         13.82         12.17         3.29 o
   2  -5   3         29.49         26.11         4.81 o
   3  -5   3         33.04         32.83         4.64 o
   4  -5   3         21.31         19.64         4.58 o
   5  -5   3          6.44          8.72         4.06 o
   6  -5   3         19.71         21.14         4.68 o
   7  -5   3         15.73         24.21         4.93 o
   8  -5   3          0.96         -1.66         5.43 o
   9  -5   3         22.36         34.60         7.32 o
  10  -5   3          1.70          4.50         6.64 o
 -12  -4   3         77.28         79.71         8.87 o
 -11  -4   3         55.37         57.95         7.72 o
 -10  -4   3        617.26        597.99        15.89 o
  -9  -4   3         84.29        100.58        10.72 o
  -8  -4   3        201.74        214.18         9.59 o
  -7  -4   3        167.11        163.53         9.60 o
  -6  -4   3        949.53        895.27        20.32 o
  -5  -4   3         34.00         39.54         5.18 o
  -4  -4   3       1031.96       1026.29        17.54 o
  -3  -4   3        109.77        115.34         5.33 o
  -2  -4   3        374.39        364.71         9.04 o
  -1  -4   3       1858.13       1827.37        15.44 o
   0  -4   3        862.21        879.44        10.33 o
   1  -4   3       3519.96       3504.56        26.09 o
   2  -4   3       1683.62       1635.98        19.39 o
   3  -4   3         57.61         59.28         3.75 o
   4  -4   3        564.80        499.81        10.41 o
   5  -4   3         36.56         35.27         5.39 o
   6  -4   3        212.70        211.35         7.72 o
   7  -4   3        180.00        166.47         7.36 o
   8  -4   3        554.15        534.18        12.16 o
   9  -4   3         45.66         54.04         8.02 o
  10  -4   3         66.66         75.26         8.95 o
  11  -4   3        286.92        302.04        10.70 o
  12  -4   3        144.08        159.81        17.58 o
 -13  -3   3          8.86         25.22        12.26 o
 -12  -3   3        142.02        171.00        10.66 o
 -11  -3   3          3.61         12.23         4.26 o
 -10  -3   3          8.86          6.67         3.65 o
  -9  -3   3         94.84        103.42        10.44 o
  -8  -3   3        791.68        760.81        13.02 o
  -7  -3   3         52.46         64.64         4.63 o
  -6  -3   3        627.16        613.59        11.76 o
  -5  -3   3        146.62        133.56         6.94 o
  -4  -3   3        422.49        425.09         8.01 o
  -3  -3   3       1052.93       1066.16        18.70 o
  -2  -3   3        981.35        993.58        11.19 o
  -1  -3   3        103.31        100.30         3.22 o
   0  -3   3       1351.42       1374.18        12.65 o
   1  -3   3        204.53        192.59         3.99 o
   2  -3   3        827.70        841.57         9.11 o
   3  -3   3        366.24        343.37         6.07 o
   4  -3   3        455.66        466.40         9.06 o
   5  -3   3        115.38        117.73         5.42 o
   6  -3   3        351.72        359.23         8.72 o
   7  -3   3          4.39          6.34         3.32 o
   8  -3   3         16.42         13.04         3.85 o
   9  -3   3         77.88         88.33         6.22 o
  10  -3   3         53.44         54.38         5.53 o
  11  -3   3         39.93         34.16         5.41 o
  12  -3   3         87.62        108.72         9.93 o
  13  -3   3         17.59         19.92         7.78 o
 -14  -2   3          0.51         -0.70         5.94 o
 -13  -2   3          4.99         -3.62         5.28 o
 -12  -2   3         16.53         17.48         5.02 o
 -11  -2   3         39.77         56.74         5.26 o
 -10  -2   3        717.72        698.61        12.73 o
  -9  -2   3        528.07        500.54        10.25 o
  -8  -2   3        171.72        167.65         6.16 o
  -7  -2   3        109.91        109.18         5.04 o
  -6  -2   3        874.45        847.97        11.84 o
  -5  -2   3        272.80        297.40         6.40 o
  -4  -2   3        664.20        662.43         9.21 o
  -3  -2   3        450.88        481.01         7.25 o
  -2  -2   3       1504.12       1424.57        15.46 o
  -1  -2   3       1378.01       1340.81        11.30 o
   0  -2   3       1396.76       1346.10        11.44 o
   1  -2   3       1176.13       1127.08        13.87 o
   2  -2   3         27.96         19.87         1.69 o
   3  -2   3       2124.63       2160.43        21.90 o
   4  -2   3        324.28        338.98         6.93 o
   5  -2   3        777.22        756.73        11.13 o
   6  -2   3        279.59        268.62         6.84 o
   7  -2   3         31.57         38.73         4.72 o
   8  -2   3        627.72        632.72        11.40 o
   9  -2   3         89.35         85.60         5.63 o
  10  -2   3        430.27        401.51         9.92 o
  11  -2   3         47.60         69.47         6.78 o
  12  -2   3          4.84          9.11         5.94 o
  13  -2   3         22.21         11.21         6.93 o
 -14  -1   3         90.23         95.14        10.14 o
 -13  -1   3        133.22        137.44        22.88 o
 -12  -1   3        331.92        334.68        31.40 o
 -11  -1   3        115.87        135.41         9.24 o
 -10  -1   3        111.12        119.18         6.10 o
  -9  -1   3        286.36        270.35         7.26 o
  -8  -1   3         22.69         35.08         3.41 o
  -7  -1   3        794.04        766.72        12.92 o
  -6  -1   3       2342.58       2357.16        35.94 o
  -5  -1   3       1272.65       1154.55        20.75 o
  -4  -1   3        786.60        770.10         9.42 o
  -3  -1   3       4732.32       4656.88        39.63 o
  -2  -1   3      23091.12      22970.19       200.02 o
  -1  -1   3        214.17        192.23         3.30 o
   0  -1   3       1468.42       1283.87        14.16 o
   1  -1   3       7171.36       6645.27        48.92 o
   2  -1   3       8603.65       8353.83        61.86 o
   3  -1   3       4792.52       4662.42        40.73 o
   4  -1   3        952.86       1015.74        11.93 o
   5  -1   3        478.23        515.05         6.63 o
   6  -1   3        641.76        607.43         7.77 o
   7  -1   3       1131.69       1069.97        13.91 o
   8  -1   3        142.43        149.16         5.57 o
   9  -1   3        199.87        185.92         6.40 o
  10  -1   3        287.79        249.32         8.89 o
  11  -1   3        260.08        252.15        11.72 o
  12  -1   3        450.62        429.81        15.52 o
  13  -1   3         14.01         15.61         6.85 o
  14  -1   3         96.11         97.38        11.14 o
 -14   0   3          3.29         16.38         9.69 o
 -13   0   3          1.72          4.40         5.85 o
 -12   0   3          1.01         -0.21         4.99 o
 -11   0   3          0.30          1.52        11.44 o
 -10   0   3          0.36         12.95         6.65 o
  -9   0   3          4.45          5.62         2.95 o
  -8   0   3          1.27          4.49         2.71 o
  -7   0   3          2.37          4.02         2.07 o
  -6   0   3         11.15         10.69         2.16 o
  -5   0   3          8.14         12.24         1.97 o
  -4   0   3         24.01         24.16         2.00 o
  -3   0   3         14.79         19.87         1.82 o
  -2   0   3          3.13          4.09         1.38 o
  -1   0   3          1.39         -0.94         0.94 o
   0   0   3          1.44         -0.70         0.70 o
   1   0   3          1.95          0.89         0.85 o
   2   0   3          0.54         -1.28         1.28 o
   3   0   3         24.37         28.66         1.85 o
   4   0   3          0.60         -0.62         1.74 o
   5   0   3          2.59          2.78         1.95 o
   6   0   3         25.27         25.93         2.56 o
   7   0   3         30.05         35.71         2.92 o
   8   0   3          3.68          5.56         2.95 o
   9   0   3          3.97          2.35         4.12 o
  10   0   3          6.80          2.12         4.48 o
  11   0   3         11.74         15.45         5.69 o
  12   0   3          3.70          5.72         5.61 o
  13   0   3          1.50         -5.36         5.44 o
  14   0   3          0.29          5.90         6.67 o
 -14   1   3         96.03        118.51        11.47 o
 -13   1   3        132.99        128.26        11.06 o
 -12   1   3        332.38        314.71        13.12 o
 -11   1   3        113.65        136.10        10.31 o
 -10   1   3        108.10        113.04         9.14 o
  -9   1   3        273.50        271.50        10.64 o
  -8   1   3         28.48         46.45         5.77 o
  -7   1   3        796.93        745.97         9.82 o
  -6   1   3       2385.42       2294.42        22.15 o
  -5   1   3       1242.05       1127.81        12.13 o
  -4   1   3        789.06        772.48         8.72 o
  -3   1   3       4657.99       4615.99        63.59 o
  -2   1   3      23180.56      22797.81       204.91 o
  -1   1   3        213.28        201.52         4.70 o
   0   1   3       1465.90       1311.45        13.70 o
   1   1   3       7176.17       6562.97        62.37 o
   2   1   3       8592.84       8386.76        95.81 o
   3   1   3       4830.12       4740.25        77.05 o
   4   1   3        974.15       1053.75        16.43 o
   5   1   3        482.31        505.77        11.23 o
   6   1   3        649.33        594.56        12.96 o
   7   1   3       1114.18       1044.95        19.48 o
   8   1   3        140.97        134.85         8.09 o
   9   1   3        188.10        176.00         9.57 o
  10   1   3        295.17        266.23        11.47 o
  11   1   3        259.50        248.02        11.72 o
  12   1   3        444.53        415.92        15.35 o
  13   1   3         15.02          6.87         6.69 o
  14   1   3         93.55        117.74        11.47 o
 -14   2   3          0.57         -4.25         7.33 o
 -13   2   3          4.34          8.37         6.84 o
 -12   2   3         17.46         17.04         6.93 o
 -11   2   3         40.41         63.46         8.76 o
 -10   2   3        718.44        707.58        17.91 o
  -9   2   3        522.01        517.43        20.66 o
  -8   2   3        172.90        182.15        15.06 o
  -7   2   3        106.18        120.24        12.84 o
  -6   2   3        873.90        860.32        12.28 o
  -5   2   3        279.37        325.95         8.53 o
  -4   2   3        662.23        658.56         9.92 o
  -3   2   3        447.42        478.21         6.59 o
  -2   2   3       1486.66       1434.56        16.50 o
  -1   2   3       1377.69       1352.75        19.40 o
   0   2   3       1384.24       1355.69        18.78 o
   1   2   3       1181.76       1133.87        16.34 o
   2   2   3         31.55         25.22         3.39 o
   3   2   3       2128.81       2159.37        29.21 o
   4   2   3        337.42        365.88        17.75 o
   5   2   3        767.13        764.68        14.86 o
   6   2   3        277.07        276.08         9.16 o
   7   2   3         30.18         37.59         5.36 o
   8   2   3        623.82        611.26        17.86 o
   9   2   3         88.86        121.12         9.21 o
  10   2   3        432.32        405.26        14.03 o
  11   2   3         49.63         74.67         8.75 o
  12   2   3          4.88          4.11         6.35 o
  13   2   3         21.56         10.00         7.31 o
 -13   3   3          9.41         11.92         7.67 o
 -12   3   3        140.26        181.74        13.12 o
 -11   3   3          3.69          4.23         6.15 o
 -10   3   3          9.35         10.24         6.27 o
  -9   3   3         94.60        118.52        19.73 o
  -8   3   3        799.10        783.58        18.41 o
  -7   3   3         52.32         72.40         7.26 o
  -6   3   3        635.04        583.82        14.86 o
  -5   3   3        154.25        148.68         5.10 o
  -4   3   3        423.32        398.77         8.24 o
  -3   3   3       1057.79       1059.50        14.46 o
  -2   3   3        966.80        994.90        19.10 o
  -1   3   3        102.91        113.48         7.94 o
   0   3   3       1326.57       1327.85        21.95 o
   1   3   3        210.25        196.13         9.81 o
   2   3   3        825.09        831.46        14.92 o
   3   3   3        359.55        344.66         9.41 o
   4   3   3        466.51        491.77        11.55 o
   5   3   3        112.79        109.76        10.51 o
   6   3   3        355.13        374.90        11.47 o
   7   3   3          5.34          4.99         4.61 o
   8   3   3         16.64         16.72         5.69 o
   9   3   3         82.54         97.56         8.87 o
  10   3   3         54.08         54.50         8.00 o
  11   3   3         40.26         45.58         9.92 o
  12   3   3         85.25         98.28        10.73 o
  13   3   3         17.17         26.87        13.66 o
 -12   4   3         78.84         94.21        11.29 o
 -11   4   3         56.31         68.00         9.82 o
 -10   4   3        606.16        564.34        17.83 o
  -9   4   3         84.13         94.36         9.49 o
  -8   4   3        203.03        194.48        10.72 o
  -7   4   3        174.02        161.31         9.90 o
  -6   4   3        929.97        879.92        19.89 o
  -5   4   3         33.78         41.35         6.69 o
  -4   4   3       1018.40        990.19        20.46 o
  -3   4   3        115.52        131.88        11.66 o
  -2   4   3        370.18        367.24         8.57 o
  -1   4   3       1841.56       1782.47        40.63 o
   0   4   3        849.98        870.38        16.82 o
   1   4   3       3545.11       3560.97        64.21 o
   2   4   3       1699.36       1618.33        25.73 o
   3   4   3         56.08         59.09         5.68 o
   4   4   3        562.90        508.41        13.11 o
   5   4   3         34.89         36.17         5.94 o
   6   4   3        210.21        214.14         9.98 o
   7   4   3        173.79        179.21         9.81 o
   8   4   3        536.36        530.13        15.76 o
   9   4   3         45.62         57.16         9.46 o
  10   4   3         71.14         78.86         9.30 o
  11   4   3        287.33        273.48        13.70 o
  12   4   3        143.71        175.16        13.30 o
 -11   5   3          4.71          8.19         8.07 o
 -10   5   3         10.51         12.47         7.84 o
  -9   5   3          8.73         15.04        10.16 o
  -8   5   3          6.04          3.79         6.60 o
  -7   5   3         31.20         26.50         7.24 o
  -6   5   3          5.16         18.95         6.89 o
  -5   5   3         40.38         56.24         7.57 o
  -4   5   3         52.24         60.20         7.84 o
  -3   5   3         56.89         66.51         8.09 o
  -2   5   3        114.63        138.12         9.92 o
  -1   5   3         85.72        117.45        10.97 o
   0   5   3         19.64         21.01         7.00 o
   1   5   3         14.45         10.27         6.77 o
   2   5   3         28.96         26.36         5.69 o
   3   5   3         34.24         53.43         6.34 o
   4   5   3         20.53         26.42         6.19 o
   5   5   3          6.28         11.15        14.24 o
   6   5   3         20.10         33.29         6.77 o
   7   5   3         15.91         25.70        10.16 o
   8   5   3          0.86         12.97         6.52 o
   9   5   3         22.20         26.16        16.69 o
  10   5   3          1.59          3.59         7.09 o
  -9   6   3         12.51         10.32        17.40 o
  -8   6   3         39.95         38.24         8.67 o
  -7   6   3        174.99        187.38        12.30 o
  -6   6   3         55.11         44.87        11.56 o
  -5   6   3        196.61        191.15        11.80 o
  -4   6   3         88.17         77.19         9.41 o
  -3   6   3         66.24         72.62        18.45 o
  -2   6   3        110.07         61.17        12.61 o
  -1   6   3        566.05        588.46        16.67 o
   0   6   3         57.63         63.28        11.21 o
   1   6   3        211.10        228.58        11.56 o
   2   6   3        398.16        383.28        24.40 o
   3   6   3          9.79         15.18         6.35 o
   4   6   3        104.65        145.36        11.69 o
   5   6   3         45.49         40.71         8.01 o
   6   6   3        157.16        172.35        13.31 o
   7   6   3         90.91        113.64        11.14 o
   8   6   3        121.11        160.95        13.35 o
  -5   7   3        139.80        177.92        20.31 o
  -4   7   3         42.60         39.23        13.31 o
  -3   7   3         98.77         92.00        15.18 o
  -2   7   3        212.02        233.49        22.65 o
   0   7   3        107.67        155.74        17.28 o
   1   7   3        102.55        114.64        15.41 o
   2   7   3         16.11         18.21         9.81 o
   3   7   3        165.54        105.30        14.94 o
   4   7   3         90.87        119.08        17.04 o
   5   7   3         11.94          3.74         9.57 o
  -5  -7   4         61.73         72.77        10.64 o
  -4  -7   4        103.54        101.37        11.47 o
  -3  -7   4         23.18         31.39         8.01 o
  -1  -7   4         57.10         48.27         9.41 o
   0  -7   4         48.60         42.96        13.54 o
   1  -7   4         49.45         52.30        14.48 o
   2  -7   4         78.89         68.66        14.36 o
   3  -7   4         75.53         64.42        10.17 o
   4  -7   4        137.80        116.19        12.07 o
   5  -7   4         44.37         41.50         9.53 o
  -8  -6   4          6.20         31.88        12.49 o
  -7  -6   4         18.70         27.42         8.75 o
  -6  -6   4         56.17         54.93         9.48 o
  -5  -6   4          7.09         18.41         8.17 o
  -4  -6   4         90.35        100.02        29.54 o
  -3  -6   4         11.11         20.31         6.93 o
  -2  -6   4         16.43         23.89         5.71 o
  -1  -6   4        158.95        173.14        10.98 o
   0  -6   4         73.10         72.89         6.98 o
   1  -6   4         30.74         33.50         7.40 o
   2  -6   4         39.65         40.27         6.10 o
   3  -6   4         91.31         88.31         9.89 o
   4  -6   4          5.37         -2.27         6.28 o
   5  -6   4         35.27         41.42         8.73 o
   6  -6   4         33.56         60.32         9.72 o
   7  -6   4          3.31         10.34         7.63 o
   8  -6   4         47.13         58.64        10.72 o
 -11  -5   4         35.53         36.67         9.98 o
 -10  -5   4        176.92        198.87        27.79 o
  -9  -5   4         54.00         53.05        12.61 o
  -8  -5   4        123.18        130.36        15.64 o
  -7  -5   4        240.12        239.47        24.75 o
  -6  -5   4         80.52        103.36        14.94 o
  -5  -5   4        402.64        410.38        12.28 o
  -4  -5   4        811.85        845.10        29.48 o
  -3  -5   4         97.13        114.68         9.25 o
  -2  -5   4        710.48        728.62        12.95 o
  -1  -5   4        628.99        625.32        10.82 o
   0  -5   4        315.23        303.61         6.71 o
   1  -5   4        138.04        151.16         6.61 o
   2  -5   4        210.61        186.88         8.95 o
   3  -5   4        653.13        636.87        14.41 o
   4  -5   4        317.77        303.39        10.54 o
   5  -5   4        381.84        399.79        10.70 o
   6  -5   4         14.68         20.13         4.80 o
   7  -5   4        677.76        636.27        16.52 o
   8  -5   4          3.26         -3.05         4.62 o
   9  -5   4         82.26         57.71        10.13 o
  10  -5   4         87.81        105.78        21.60 o
 -12  -4   4          7.22          5.59         7.67 o
 -11  -4   4         74.11         91.77         8.72 o
 -10  -4   4         34.96         49.15         7.10 o
  -9  -4   4          8.68         14.46         5.08 o
  -8  -4   4        109.32        123.12        19.17 o
  -7  -4   4        136.82        136.09         8.44 o
  -6  -4   4        135.62        161.14         8.04 o
  -5  -4   4         14.87         19.71         4.53 o
  -4  -4   4        159.47        161.51         7.38 o
  -3  -4   4         54.80         64.92         4.76 o
  -2  -4   4        161.92        169.68         5.23 o
  -1  -4   4        188.91        216.15         5.15 o
   0  -4   4        494.63        516.21         7.69 o
   1  -4   4        186.90        200.31         4.98 o
   2  -4   4         63.35         69.54         3.74 o
   3  -4   4          1.97          7.18         3.12 o
   4  -4   4         19.69         17.60         3.71 o
   5  -4   4         13.10         15.65         3.81 o
   6  -4   4         58.49         50.58         5.39 o
   7  -4   4        106.54         99.70         8.90 o
   8  -4   4          5.07         12.08         4.32 o
   9  -4   4          1.18         -0.68         4.25 o
  10  -4   4         11.53         16.38         4.98 o
  11  -4   4         54.71         74.08        10.17 o
  12  -4   4         49.94         59.69         8.27 o
 -13  -3   4        243.10        247.25        13.86 o
 -12  -3   4        116.75        128.50         9.67 o
 -11  -3   4         19.25         19.94         5.40 o
 -10  -3   4        106.97        132.21         9.49 o
  -9  -3   4        458.38        418.72         9.89 o
  -8  -3   4        677.26        674.15        11.98 o
  -7  -3   4         88.91         88.81         9.98 o
  -6  -3   4        302.84        268.63         6.98 o
  -5  -3   4        165.72        168.01         5.48 o
  -4  -3   4       2030.99       2080.19        26.53 o
  -3  -3   4       1107.87       1130.30        13.73 o
  -2  -3   4       1288.85       1312.71        13.45 o
  -1  -3   4        293.99        263.10         4.77 o
   0  -3   4       1033.27       1098.96        10.88 o
   1  -3   4       1140.57       1132.49        12.27 o
   2  -3   4        289.40        313.01         5.32 o
   3  -3   4       1002.38       1056.89        13.44 o
   4  -3   4        514.28        477.06         9.26 o
   5  -3   4        658.76        650.79        11.27 o
   6  -3   4        116.89        132.20         6.13 o
   7  -3   4        386.85        392.12         9.46 o
   8  -3   4         97.99         90.43         8.24 o
   9  -3   4         88.80         93.22         9.74 o
  10  -3   4         43.78         54.53         6.80 o
  11  -3   4         45.29         42.66         6.32 o
  12  -3   4        132.44        148.97        10.06 o
  13  -3   4         80.75         97.42        11.10 o
 -14  -2   4         16.36         25.29         7.26 o
 -13  -2   4         62.19         61.15         8.25 o
 -12  -2   4         38.44         32.64         5.69 o
 -11  -2   4         26.00         28.38         4.41 o
 -10  -2   4        516.67        528.99        13.41 o
  -9  -2   4        526.70        511.78        10.28 o
  -8  -2   4        693.57        659.23        11.16 o
  -7  -2   4         96.00        107.86         6.47 o
  -6  -2   4       1829.52       1803.67        19.91 o
  -5  -2   4       1663.93       1871.39        27.22 o
  -4  -2   4       2071.01       2161.10        21.27 o
  -3  -2   4        262.17        282.20         5.40 o
  -2  -2   4       2297.53       2177.05        18.52 o
  -1  -2   4       4880.82       4896.86        34.50 o
   0  -2   4       3888.02       3788.43        27.28 o
   1  -2   4        813.95        826.33         8.88 o
   2  -2   4       1631.11       1709.45        14.10 o
   3  -2   4       3301.98       3326.54        31.44 o
   4  -2   4       1424.03       1518.35        17.32 o
   5  -2   4        499.07        483.60         8.71 o
   6  -2   4         33.65         23.39         3.17 o
   7  -2   4        168.77        156.11         5.88 o
   8  -2   4        654.24        649.99        13.65 o
   9  -2   4        616.79        622.97        11.88 o
  10  -2   4        198.31        172.16         9.77 o
  11  -2   4        411.26        408.25        12.12 o
  12  -2   4          0.94          6.07         7.24 o
  13  -2   4         10.41          4.17         6.81 o
 -14  -1   4          3.17          4.37         6.19 o
 -13  -1   4         36.58         45.20        10.86 o
 -12  -1   4          4.66          5.50         5.95 o
 -11  -1   4          6.49          2.12         4.54 o
 -10  -1   4         18.01         20.96         3.58 o
  -9  -1   4         74.69         81.95         4.99 o
  -8  -1   4         16.61         17.41         2.93 o
  -7  -1   4         11.11         13.42         2.56 o
  -6  -1   4        376.69        385.54         7.07 o
  -5  -1   4        484.25        498.65         7.65 o
  -4  -1   4        102.95        108.86         5.29 o
  -3  -1   4        993.65        993.51        10.51 o
  -2  -1   4       2766.35       2792.34        24.12 o
  -1  -1   4         23.31         25.52         1.53 o
   0  -1   4        243.70        213.13         4.04 o
   1  -1   4        415.02        411.28         5.47 o
   2  -1   4        141.17        137.30         2.77 o
   3  -1   4        572.60        576.82         7.34 o
   4  -1   4        136.44        128.24         3.32 o
   5  -1   4         87.40         88.53         3.22 o
   6  -1   4         42.46         44.12         2.61 o
   7  -1   4        182.71        182.51         5.68 o
   8  -1   4         52.49         60.51         7.18 o
   9  -1   4         15.79         24.71         4.27 o
  10  -1   4         28.38         33.42         6.19 o
  11  -1   4         10.40         14.04         9.57 o
  12  -1   4         68.26         75.14         8.90 o
  13  -1   4          8.32         -0.23        11.09 o
  14  -1   4          2.58          4.90         9.34 o
 -14   0   4          1.78          2.71        13.78 o
 -13   0   4          0.20          3.71         5.83 o
 -12   0   4          3.74          4.17         8.87 o
 -11   0   4         28.76         44.69         6.76 o
 -10   0   4        719.88        597.49        22.06 o
  -9   0   4        401.50        414.07         8.35 o
  -8   0   4       3553.52       3390.66        32.60 o
  -7   0   4        608.08        671.23        10.35 o
  -6   0   4       3753.04       3669.61        48.50 o
  -5   0   4       4206.21       4267.92        37.58 o
  -4   0   4         93.69         84.01         6.57 o
  -3   0   4         53.07         59.03         2.48 o
  -2   0   4        353.60        300.61         4.42 o
  -1   0   4       3181.99       3057.01        29.72 o
   0   0   4      10450.75      10290.31       173.09 o
   1   0   4        121.31         85.11         2.52 o
   2   0   4         57.97         77.24         2.49 o
   3   0   4       1146.97       1190.23        11.98 o
   4   0   4        654.33        679.14         8.33 o
   5   0   4       1459.16       1333.18        16.85 o
   6   0   4         55.12         57.78         3.20 o
   7   0   4       1777.05       1816.87        19.22 o
   8   0   4        169.99        164.96         6.42 o
   9   0   4        684.05        630.34        15.93 o
  10   0   4          0.72         -3.92         3.92 o
  11   0   4         74.21         77.81        14.24 o
  12   0   4         66.21         84.47         9.15 o
  13   0   4        142.07        160.41        12.84 o
  14   0   4        325.06        304.58        14.86 o
 -14   1   4          3.15         18.60         7.21 o
 -13   1   4         36.30         47.51         8.00 o
 -12   1   4          4.66          3.25         5.82 o
 -11   1   4          7.10         10.77         5.51 o
 -10   1   4         19.12         21.39         5.51 o
  -9   1   4         74.36         73.55         7.15 o
  -8   1   4         16.40         11.18         4.28 o
  -7   1   4         11.91         15.46         2.86 o
  -6   1   4        377.51        374.70         6.37 o
  -5   1   4        477.20        494.91         7.34 o
  -4   1   4        106.37        106.28         3.45 o
  -3   1   4        988.23        977.56        21.39 o
  -2   1   4       2768.97       2737.52        46.54 o
  -1   1   4         24.55         24.29         2.22 o
   0   1   4        239.45        221.50         4.04 o
   1   1   4        403.91        397.44         5.15 o
   2   1   4        139.19        136.81         3.90 o
   3   1   4        575.33        589.35         8.80 o
   4   1   4        136.08        126.60         5.77 o
   5   1   4         86.96         96.44         5.61 o
   6   1   4         44.69         44.60        10.74 o
   7   1   4        182.97        190.41         8.34 o
   8   1   4         52.84         68.16         7.71 o
   9   1   4         16.48         17.77         5.20 o
  10   1   4         28.63         35.87         6.35 o
  11   1   4         10.04         10.61         5.94 o
  12   1   4         66.87         78.63         9.23 o
  13   1   4          8.30          7.54         6.75 o
 -14   2   4         15.41          3.74         7.59 o
 -13   2   4         63.72         78.73        10.15 o
 -12   2   4         41.88         59.49         8.49 o
 -11   2   4         27.16         40.36         7.50 o
 -10   2   4        523.66        543.11        15.77 o
  -9   2   4        525.09        491.28        14.53 o
  -8   2   4        691.97        640.91        15.93 o
  -7   2   4         91.91        106.58         7.57 o
  -6   2   4       1836.32       1837.37        23.73 o
  -5   2   4       1654.20       1789.21        21.59 o
  -4   2   4       2053.89       2086.56        23.99 o
  -3   2   4        265.28        276.17         5.01 o
  -2   2   4       2303.55       2162.26        27.49 o
  -1   2   4       4908.42       4979.00        60.43 o
   0   2   4       3837.23       3673.05        45.58 o
   1   2   4        815.13        823.25        10.94 o
   2   2   4       1653.89       1721.83        31.52 o
   3   2   4       3296.57       3313.77        41.92 o
   4   2   4       1424.97       1520.73        22.78 o
   5   2   4        494.31        479.27        11.31 o
   6   2   4         32.35         22.48         4.46 o
   7   2   4        164.93        146.77         8.17 o
   8   2   4        654.61        646.42        23.12 o
   9   2   4        615.61        593.13        16.10 o
  10   2   4        201.96        185.81        14.24 o
  11   2   4        423.18        409.20        14.77 o
  12   2   4          1.30         -0.43         7.82 o
  13   2   4          9.87         11.17         7.33 o
 -13   3   4        244.03        231.31        13.35 o
 -12   3   4        117.00        120.76        17.28 o
 -11   3   4         20.42         18.55         7.09 o
 -10   3   4        112.22        148.67        11.12 o
  -9   3   4        456.18        396.52        13.95 o
  -8   3   4        676.92        679.85        17.25 o
  -7   3   4         91.90        104.77        18.68 o
  -6   3   4        303.65        278.93        10.73 o
  -5   3   4        175.63        170.30         5.68 o
  -4   3   4       2026.75       2077.68        27.10 o
  -3   3   4       1116.60       1121.15        13.15 o
  -2   3   4       1278.71       1307.89        16.95 o
  -1   3   4        307.44        280.04         8.17 o
   0   3   4       1016.86       1072.17        17.42 o
   1   3   4       1117.08       1146.20        15.18 o
   2   3   4        291.80        326.33         8.67 o
   3   3   4        985.29       1045.11        17.82 o
   4   3   4        535.39        500.26        11.63 o
   5   3   4        667.43        653.92        14.27 o
   6   3   4        111.51        118.15         7.68 o
   7   3   4        387.77        388.42        12.22 o
   8   3   4        100.05        110.79         8.78 o
   9   3   4         90.37        112.98         9.39 o
  10   3   4         40.82         52.05        14.48 o
  11   3   4         44.79         47.32        12.49 o
  12   3   4        129.75        150.87        17.16 o
  13   3   4         78.79         87.28        17.63 o
 -12   4   4          7.52          8.32        12.96 o
 -11   4   4         74.66         84.47        10.31 o
 -10   4   4         34.38         54.64         8.66 o
  -9   4   4          9.11         15.88         9.11 o
  -8   4   4        108.25        125.39        10.24 o
  -7   4   4        137.97        145.08         9.72 o
  -6   4   4        133.43        167.14        10.20 o
  -5   4   4         14.65         27.52         7.59 o
  -4   4   4        159.78        164.83         6.60 o
  -3   4   4         56.53         60.76         4.23 o
  -2   4   4        161.35        162.26         6.38 o
  -1   4   4        188.09        210.14        11.91 o
   0   4   4        494.62        521.12        13.19 o
   1   4   4        188.21        191.81         8.44 o
   2   4   4         64.53         69.34         6.50 o
   3   4   4          1.94          2.29         4.04 o
   4   4   4         19.75         17.71         4.70 o
   5   4   4         13.16         12.53         5.03 o
   6   4   4         57.22         61.47         7.59 o
   7   4   4        105.69        114.24         8.78 o
   8   4   4          4.94          3.13         5.48 o
   9   4   4          1.08          5.63         5.94 o
  10   4   4         10.92         15.68         8.41 o
  11   4   4         54.30         75.31         7.76 o
  12   4   4         50.40         67.33        11.44 o
 -11   5   4         36.44         37.59        12.84 o
 -10   5   4        179.52        192.79        13.79 o
  -9   5   4         54.47         43.46         9.08 o
  -8   5   4        118.29        133.94        11.38 o
  -7   5   4        238.72        232.11        12.13 o
  -6   5   4         77.91         99.17        20.31 o
  -5   5   4        402.32        407.95        23.35 o
  -4   5   4        810.05        818.79        20.05 o
  -3   5   4         94.09         97.00         8.01 o
  -2   5   4        719.02        724.72        17.31 o
  -1   5   4        647.40        641.43        17.51 o
   0   5   4        314.63        294.90        15.88 o
   1   5   4        131.44        137.47         8.67 o
   2   5   4        216.91        212.15        11.79 o
   3   5   4        659.84        651.68        17.25 o
   4   5   4        335.91        312.12        18.80 o
   5   5   4        377.21        410.21        13.12 o
   6   5   4         14.95         16.84         6.27 o
   7   5   4        677.02        630.53        17.41 o
   8   5   4          2.94          2.66         6.22 o
   9   5   4         78.63         73.23         7.42 o
  10   5   4         85.48        109.01        11.33 o
  -9   6   4         38.75         45.78         9.74 o
  -8   6   4          5.98          3.79         7.71 o
  -7   6   4         18.90         30.19        10.74 o
  -6   6   4         55.33         58.61         8.92 o
  -5   6   4          7.16         14.81         7.41 o
  -4   6   4         89.82        103.04        10.41 o
  -3   6   4         10.54          5.73        14.71 o
  -2   6   4         16.38          7.00        10.27 o
  -1   6   4        156.01        179.78        10.50 o
   0   6   4         70.23        103.44        13.08 o
   1   6   4         30.56         30.82         9.57 o
   2   6   4         40.66         34.56        10.27 o
   3   6   4         90.86        109.74        14.71 o
   4   6   4          5.59          8.18         6.02 o
   5   6   4         34.25         52.47        15.18 o
   6   6   4         33.73         58.74         8.82 o
   7   6   4          3.11          6.35         6.60 o
   8   6   4         46.57         72.11        10.14 o
  -5   7   4         62.18         99.93        16.11 o
  -4   7   4        102.50        149.67        19.15 o
  -3   7   4         24.32         29.42        12.61 o
  -2   7   4        196.61        238.63        20.31 o
   0   7   4         46.95         44.60        10.51 o
   1   7   4         51.76         31.52        11.21 o
   2   7   4         79.10         83.82        14.01 o
   3   7   4         77.44         67.48        13.31 o
   4   7   4        135.72        138.93        18.45 o
   5   7   4         45.32         57.44        13.54 o
  -5  -7   5         11.24         18.44         9.22 o
  -4  -7   5        151.82        137.99        12.96 o
  -3  -7   5         67.58         70.82        10.51 o
  -2  -7   5         95.45         67.70        11.91 o
  -1  -7   5        169.39        180.96        20.31 o
   0  -7   5         70.45         73.55        15.18 o
   1  -7   5         32.38         25.68        13.54 o
   2  -7   5        127.60        102.74        16.81 o
   3  -7   5          3.58         -0.61         7.74 o
   4  -7   5         83.41         64.06         9.98 o
   5  -7   5        111.79        111.86        12.29 o
  -8  -6   5        134.93        144.01        30.24 o
  -7  -6   5         41.51         46.33        12.96 o
  -6  -6   5        150.61        175.75        29.19 o
  -5  -6   5        119.11        130.37        12.62 o
  -4  -6   5        143.66        124.16        19.26 o
  -3  -6   5        248.38        254.06        13.54 o
  -2  -6   5        151.08        163.54         9.44 o
  -1  -6   5        226.47        228.26        19.62 o
   0  -6   5        371.13        392.86        16.10 o
   1  -6   5         21.65         19.08         7.11 o
   2  -6   5         56.68         49.59         6.29 o
   3  -6   5         59.19         64.28         7.00 o
   4  -6   5        102.54        101.36         8.42 o
   5  -6   5         60.17         66.59         9.89 o
   6  -6   5        286.59        309.64        19.85 o
   7  -6   5        118.34        147.96        13.51 o
   8  -6   5         83.89         75.20        15.53 o
 -11  -5   5          2.05         -0.10         7.61 o
 -10  -5   5          6.98         13.82         8.38 o
  -9  -5   5          4.36          3.22         6.69 o
  -8  -5   5          5.49          2.10         6.60 o
  -7  -5   5          2.89          9.08         6.52 o
  -6  -5   5          7.33          9.97         6.43 o
  -5  -5   5          7.99          6.90         6.01 o
  -4  -5   5         24.71         43.64         7.35 o
  -3  -5   5         21.56         28.63         4.71 o
  -2  -5   5         42.31         40.86         4.71 o
  -1  -5   5         62.41         72.39         4.77 o
   0  -5   5         20.00         28.04         3.72 o
   1  -5   5          5.07          5.74         3.41 o
   2  -5   5         40.82         47.11         5.69 o
   3  -5   5         16.27         25.86         4.94 o
   4  -5   5        109.02        108.53        13.14 o
   5  -5   5          7.09         14.95         5.16 o
   6  -5   5         21.88         16.57         5.32 o
   7  -5   5         10.80         22.56         5.94 o
   8  -5   5         45.22         49.37         8.06 o
   9  -5   5          3.31         14.98         6.41 o
  10  -5   5          6.59          3.46         8.00 o
 -12  -4   5         72.05         96.45        12.13 o
 -11  -4   5        208.54        222.42        26.15 o
 -10  -4   5        407.54        412.45        17.25 o
  -9  -4   5        337.93        344.53        11.90 o
  -8  -4   5         82.66         88.46        14.80 o
  -7  -4   5        774.79        767.63        16.18 o
  -6  -4   5        855.88        871.92        16.81 o
  -5  -4   5        355.54        338.48        10.10 o
  -4  -4   5        236.70        240.69         8.42 o
  -3  -4   5        148.89        144.58         5.93 o
  -2  -4   5       1775.30       1800.70        21.40 o
  -1  -4   5        832.50        835.23        11.44 o
   0  -4   5       3907.28       3925.27        30.98 o
   1  -4   5        278.79        270.48         6.24 o
   2  -4   5        131.79        147.50         5.31 o
   3  -4   5        494.50        484.28        11.58 o
   4  -4   5        335.09        301.67         9.75 o
   5  -4   5        217.28        211.09         7.61 o
   6  -4   5        335.04        343.57         9.48 o
   7  -4   5          6.03          4.73         3.93 o
   8  -4   5          0.13          3.31         4.84 o
   9  -4   5        400.35        404.06        12.90 o
  10  -4   5        143.34        143.63         9.75 o
  11  -4   5        148.26        167.19        17.66 o
  12  -4   5        198.26        228.59        23.82 o
 -13  -3   5        141.32        166.51        23.70 o
 -12  -3   5         13.55          5.06         5.20 o
 -11  -3   5         39.73         43.92         6.32 o
 -10  -3   5          3.73         -1.75         4.87 o
  -9  -3   5        219.66        220.08         9.13 o
  -8  -3   5        242.67        238.76         7.40 o
  -7  -3   5         69.08         61.48         4.42 o
  -6  -3   5        176.51        172.48         5.84 o
  -5  -3   5         56.76         58.75         3.77 o
  -4  -3   5       2145.40       2055.69        26.20 o
  -3  -3   5        582.79        611.78         8.26 o
  -2  -3   5         78.82         78.87         3.17 o
  -1  -3   5         10.90         15.67         2.05 o
   0  -3   5        146.75        154.50         4.34 o
   1  -3   5       1635.27       1669.24        16.31 o
   2  -3   5        461.24        447.01         6.84 o
   3  -3   5        327.82        366.27         5.98 o
   4  -3   5        152.71        147.18         5.69 o
   5  -3   5        313.13        311.84         7.97 o
   6  -3   5         88.85         95.65         6.10 o
   7  -3   5        357.53        341.31         9.00 o
   8  -3   5        170.04        150.19         6.86 o
   9  -3   5        171.99        170.69         8.70 o
  10  -3   5         25.36         34.28         5.94 o
  11  -3   5        150.84        174.50         9.83 o
  12  -3   5         58.38         61.75         7.53 o
  13  -3   5        116.48        143.36        17.75 o
 -14  -2   5          0.11          3.74         8.64 o
 -13  -2   5         26.34         21.78         6.76 o
 -12  -2   5         18.05         26.09         5.33 o
 -11  -2   5         47.18         53.54         8.76 o
 -10  -2   5        221.08        233.99         7.72 o
  -9  -2   5        262.83        271.06         7.67 o
  -8  -2   5        686.16        639.81        10.96 o
  -7  -2   5        418.10        421.17         8.30 o
  -6  -2   5        423.19        419.28         7.83 o
  -5  -2   5        715.12        733.25        10.09 o
  -4  -2   5        599.60        636.36         8.75 o
  -3  -2   5         78.99         84.58         3.26 o
  -2  -2   5         81.84         81.00         4.18 o
  -1  -2   5       2437.31       2466.34        20.89 o
   0  -2   5       1136.39       1114.34        10.89 o
   1  -2   5         88.45         95.00         3.23 o
   2  -2   5        889.08        968.87        10.02 o
   3  -2   5       1037.40       1027.46        12.04 o
   4  -2   5       1161.46       1189.98        18.40 o
   5  -2   5         61.63         80.78         4.44 o
   6  -2   5         49.42         48.06         3.84 o
   7  -2   5        143.78        129.21         5.62 o
   8  -2   5         75.98         89.91         5.64 o
   9  -2   5        575.96        566.48        13.39 o
  10  -2   5         19.15         18.74         5.04 o
  11  -2   5        249.61        227.21         9.79 o
  12  -2   5         78.13         86.92        13.54 o
  13  -2   5         14.88         23.73         7.48 o
 -14  -1   5        136.32        168.13        12.37 o
 -13  -1   5        483.56        484.54        36.31 o
 -12  -1   5        105.10        123.44         9.90 o
 -11  -1   5         18.73         21.11         8.29 o
 -10  -1   5         50.19         57.76         4.66 o
  -9  -1   5         75.49         90.05         5.08 o
  -8  -1   5        355.71        331.84         7.40 o
  -7  -1   5       1018.40        929.64        15.23 o
  -6  -1   5       1107.35       1196.62        14.01 o
  -5  -1   5       1347.18       1371.57        14.76 o
  -4  -1   5       5561.01       5482.73        47.35 o
  -3  -1   5       3573.14       3526.13        35.89 o
  -2  -1   5       6564.82       6478.56        51.05 o
  -1  -1   5        147.55        146.71         5.70 o
   0  -1   5       1667.16       1650.83        15.67 o
   1  -1   5       2236.98       2366.41        21.12 o
   2  -1   5       1320.20       1309.80        12.75 o
   3  -1   5       3728.93       3823.16        33.71 o
   4  -1   5        731.58        716.79         9.05 o
   5  -1   5        225.53        209.76         4.85 o
   6  -1   5       1402.31       1400.22        15.62 o
   7  -1   5       1178.94       1114.30        18.51 o
   8  -1   5        295.89        311.25         8.89 o
   9  -1   5         16.02         16.19         6.07 o
  10  -1   5        964.88        906.91        20.97 o
  11  -1   5        416.16        413.47        17.86 o
  12  -1   5        452.94        447.65        24.75 o
  13  -1   5         39.28         41.40         8.50 o
 -14   0   5          1.15          5.23         6.42 o
 -13   0   5          5.15          6.27         7.00 o
 -12   0   5          1.41          1.99         4.82 o
 -11   0   5          0.52          1.77         4.65 o
 -10   0   5         12.14          1.14         4.19 o
  -9   0   5          5.32          7.34         2.53 o
  -8   0   5         14.87         17.24         2.63 o
  -7   0   5         11.30          9.07         2.31 o
  -6   0   5         17.40         24.24         2.49 o
  -5   0   5         50.23         54.64         3.03 o
  -4   0   5         35.05         46.21         2.59 o
  -3   0   5          0.90          2.66         1.59 o
  -2   0   5          2.86          3.71         1.55 o
  -1   0   5          3.03         -1.32         1.32 o
   0   0   5         21.51         22.47         1.44 o
   1   0   5         14.48         15.23         1.42 o
   2   0   5          9.97          6.84         1.49 o
   3   0   5          0.69          1.90         1.40 o
   4   0   5          6.93          8.08         1.69 o
   5   0   5         47.48         46.25         2.71 o
   6   0   5          0.49          0.45         1.65 o
   7   0   5         16.48         21.14         3.14 o
   8   0   5          2.85          3.25         3.09 o
   9   0   5          1.34          7.59         4.52 o
  10   0   5         34.67         23.97         8.29 o
  11   0   5          3.11          5.28         5.28 o
  12   0   5          0.08         14.02         6.35 o
  13   0   5          2.06         22.19        14.01 o
  14   0   5          7.51         -2.33         9.81 o
 -14   1   5        136.03        196.60        13.79 o
 -13   1   5        484.77        464.04        16.18 o
 -12   1   5        102.34        128.67        10.65 o
 -11   1   5         19.71         12.78         5.61 o
 -10   1   5         44.49         59.03        17.40 o
  -9   1   5         79.81         86.42        11.21 o
  -8   1   5        355.80        335.37        11.05 o
  -7   1   5       1012.56        936.09        12.04 o
  -6   1   5       1105.27       1174.80        13.82 o
  -5   1   5       1320.07       1331.44        14.19 o
  -4   1   5       5572.49       5571.13        47.25 o
  -3   1   5       3586.10       3578.83        48.02 o
  -2   1   5       6604.77       6620.14       100.89 o
  -1   1   5        138.50        149.71         4.69 o
   0   1   5       1676.54       1639.92        22.21 o
   1   1   5       2203.82       2330.47        20.77 o
   2   1   5       1324.48       1289.92        13.48 o
   3   1   5       3734.83       3827.18        38.62 o
   4   1   5        731.19        711.77        10.65 o
   5   1   5        228.24        223.17         8.13 o
   6   1   5       1400.95       1389.00        22.39 o
   7   1   5       1177.76       1120.15        16.47 o
   8   1   5        289.22        295.51         8.39 o
   9   1   5         15.70         15.88         5.12 o
  10   1   5        950.28        859.49        20.31 o
  11   1   5        412.12        410.60        14.61 o
  12   1   5        451.06        424.69        15.68 o
  13   1   5         43.30         58.56         8.82 o
 -14   2   5          0.06         -7.12         7.12 o
 -13   2   5         26.13         33.86         8.17 o
 -12   2   5         19.52         27.13        10.62 o
 -11   2   5         47.26         51.67         8.16 o
 -10   2   5        220.72        250.69        11.54 o
  -9   2   5        262.19        251.60        11.06 o
  -8   2   5        687.47        645.22        16.01 o
  -7   2   5        416.39        423.56        13.89 o
  -6   2   5        428.51        435.09        11.63 o
  -5   2   5        701.23        725.10        11.30 o
  -4   2   5        597.84        629.94        10.14 o
  -3   2   5         86.36         95.24         3.38 o
  -2   2   5         86.12         89.64         4.21 o
  -1   2   5       2442.38       2487.45        32.85 o
   0   2   5       1116.89       1084.28        13.29 o
   1   2   5         87.82         95.40         4.60 o
   2   2   5        897.73        983.36        12.67 o
   3   2   5       1053.13       1045.86        13.96 o
   4   2   5       1159.07       1151.20        18.73 o
   5   2   5         65.00         79.58         5.68 o
   6   2   5         55.36         59.27         5.51 o
   7   2   5        146.02        143.07         8.17 o
   8   2   5         73.87         87.71         7.55 o
   9   2   5        577.45        602.99        20.20 o
  10   2   5         18.15         26.10         6.51 o
  11   2   5        252.82        251.58        12.13 o
  12   2   5         75.88         88.18        15.64 o
  13   2   5         15.65         20.34         8.07 o
 -13   3   5        140.46        165.71        13.12 o
 -12   3   5         13.46         19.05         7.51 o
 -11   3   5         40.29         38.73        12.26 o
 -10   3   5          3.87          5.95         9.22 o
  -9   3   5        223.03        207.62        11.06 o
  -8   3   5        240.57        234.27        11.05 o
  -7   3   5         72.95         84.90         8.87 o
  -6   3   5        179.60        177.62         9.37 o
  -5   3   5         59.91         66.27         4.85 o
  -4   3   5       2137.95       2065.53        25.22 o
  -3   3   5        578.77        587.25         9.88 o
  -2   3   5         74.07         73.33         4.79 o
  -1   3   5         12.95         16.27         5.60 o
   0   3   5        144.90        150.84         6.22 o
   1   3   5       1618.57       1652.41        19.85 o
   2   3   5        446.22        433.29         8.48 o
   3   3   5        329.56        370.76         8.13 o
   4   3   5        159.29        142.22         6.85 o
   5   3   5        317.98        312.10         9.74 o
   6   3   5         87.46         96.47        10.62 o
   7   3   5        356.73        349.59        11.72 o
   8   3   5        174.37        160.88         9.33 o
   9   3   5        174.05        178.94        10.23 o
  10   3   5         23.42         21.66         5.15 o
  11   3   5        147.58        164.00        11.83 o
  12   3   5         57.81         74.52        10.17 o
 -12   4   5         75.39        105.91        11.64 o
 -11   4   5        202.28        226.96        14.67 o
 -10   4   5        406.95        435.73        15.85 o
  -9   4   5        345.20        353.49        13.95 o
  -8   4   5         79.13        104.32         9.74 o
  -7   4   5        774.21        733.51        18.90 o
  -6   4   5        839.82        852.54        20.14 o
  -5   4   5        348.11        349.00        14.83 o
  -4   4   5        237.53        238.10         7.56 o
  -3   4   5        148.79        151.72         8.90 o
  -2   4   5       1776.16       1769.18        22.99 o
  -1   4   5        828.79        849.32        17.08 o
   0   4   5       3936.63       3953.60        51.42 o
   1   4   5        268.54        264.79        14.92 o
   2   4   5        136.40        153.68         6.12 o
   3   4   5        496.22        483.05        10.39 o
   4   4   5        335.66        314.30        16.30 o
   5   4   5        223.96        229.83         9.49 o
   6   4   5        332.20        311.82        11.39 o
   7   4   5          7.26          4.67         5.28 o
   8   4   5          0.44          3.14         5.25 o
   9   4   5        389.47        399.43        15.67 o
  10   4   5        140.99        161.18         9.83 o
  11   4   5        148.91        172.18        10.40 o
  12   4   5        205.00        208.29        14.25 o
 -11   5   5          2.04         -3.27        11.67 o
 -10   5   5          6.94         10.99         7.90 o
  -9   5   5          4.30          9.52         7.28 o
  -8   5   5          5.32         12.83         7.17 o
  -7   5   5          2.76         18.47         6.98 o
  -6   5   5          7.44          4.69         6.38 o
  -5   5   5          7.88         15.23         6.61 o
  -4   5   5         25.81         40.61         7.33 o
  -3   5   5         21.56         11.84         5.05 o
  -2   5   5         42.73         53.54         6.77 o
  -1   5   5         63.36         75.01         8.99 o
   0   5   5         20.19         30.35         7.94 o
   1   5   5          5.07          6.21         4.69 o
   2   5   5         39.60         41.49         9.11 o
   3   5   5         15.72         24.57         5.75 o
   4   5   5        108.29        103.93        31.17 o
   5   5   5          7.41         14.88         5.51 o
   6   5   5         21.66         28.12         9.92 o
   7   5   5         11.00         19.86         6.72 o
   8   5   5         45.94         39.49         8.21 o
   9   5   5          3.35         13.38         5.27 o
  10   5   5          6.32          6.74         5.47 o
  -9   6   5        154.08        169.98        18.45 o
  -8   6   5        132.08        149.20        13.43 o
  -7   6   5         41.71         34.05         8.73 o
  -6   6   5        148.57        168.03        26.62 o
  -5   6   5        116.54        112.08        23.35 o
  -4   6   5        144.10        157.25        12.20 o
  -3   6   5        248.01        255.04        16.69 o
  -2   6   5        143.96        154.30        10.51 o
  -1   6   5        223.31        223.76        11.64 o
   0   6   5        369.58        404.86        19.15 o
   1   6   5         24.43         26.85         9.11 o
   2   6   5         58.91         46.70        10.27 o
   3   6   5         57.14         92.46        14.01 o
   4   6   5        102.73        118.61        15.64 o
   5   6   5         59.89         85.69        14.01 o
   6   6   5        285.00        267.58        19.61 o
   7   6   5        115.81        113.48        16.81 o
   8   6   5         82.90         84.76        14.94 o
  -5   7   5         11.79         19.85        12.84 o
  -4   7   5        150.62        173.02        20.55 o
  -3   7   5         66.66         50.90        13.54 o
   0   7   5         71.26         58.14        11.67 o
   1   7   5         30.38         15.88         9.34 o
   2   7   5        124.97        135.29        21.01 o
   3   7   5          3.49         -0.93         9.11 o
   4   7   5         82.88         74.72        14.71 o
  -5  -7   6         14.94         25.93         8.94 o
  -4  -7   6         16.20         16.70        11.44 o
  -3  -7   6         64.49         53.59         9.16 o
  -2  -7   6         17.05         12.92         8.54 o
  -1  -7   6         31.13         34.56        13.78 o
   0  -7   6        159.53        125.15        17.98 o
   1  -7   6          5.80         -6.54        11.91 o
   2  -7   6        134.16        134.02        18.45 o
   3  -7   6         21.24          4.67        13.08 o
   4  -7   6        102.99         81.96        17.04 o
  -8  -6   6        107.25        118.07        13.29 o
  -7  -6   6         55.99        102.40        16.69 o
  -6  -6   6         28.94         33.86         9.16 o
  -5  -6   6         67.59         84.76        15.18 o
  -4  -6   6          7.77          8.82         7.18 o
  -3  -6   6         37.92         32.46         7.59 o
  -2  -6   6        115.62        113.29         8.56 o
  -1  -6   6         43.54         46.77         8.21 o
   0  -6   6         98.41        113.24        15.18 o
   1  -6   6         62.31         52.53        15.99 o
   2  -6   6         36.13         24.19         7.71 o
   3  -6   6         23.93         20.69         5.57 o
   4  -6   6         71.17         88.18         8.13 o
   5  -6   6         11.80          9.76         5.70 o
   6  -6   6         39.55         60.10        25.68 o
   7  -6   6         41.85         54.39        11.21 o
   8  -6   6         19.24         -1.17        12.61 o
 -11  -5   6        127.26        132.39        20.55 o
 -10  -5   6         53.92         66.21        17.63 o
  -9  -5   6        173.88        205.49        15.34 o
  -8  -5   6         30.25         30.17         8.17 o
  -7  -5   6        185.68        193.68        13.35 o
  -6  -5   6        101.49        131.87        12.02 o
  -5  -5   6        109.25        117.60        31.29 o
  -4  -5   6        810.48        795.22        35.49 o
  -3  -5   6         13.26          9.87         4.89 o
  -2  -5   6        235.55        244.12         9.72 o
  -1  -5   6         30.55         21.68         4.41 o
   0  -5   6       1180.96       1128.26        19.82 o
   1  -5   6        307.61        339.64        10.30 o
   2  -5   6        686.48        645.85        14.55 o
   3  -5   6         48.68         48.79         8.37 o
   4  -5   6          3.29          7.18         4.83 o
   5  -5   6        523.53        521.41        17.73 o
   6  -5   6        378.53        341.15        12.03 o
   7  -5   6        298.41        280.01        11.54 o
   8  -5   6        102.91        100.03         8.70 o
   9  -5   6        202.77        198.77        11.49 o
  10  -5   6        181.62        177.69        12.93 o
 -12  -4   6         14.48         23.29        23.35 o
 -11  -4   6         11.66         18.09         7.84 o
 -10  -4   6          4.88         14.55         7.42 o
  -9  -4   6         26.50         43.78         8.50 o
  -8  -4   6         16.40         17.48         6.76 o
  -7  -4   6         37.62         39.30         5.63 o
  -6  -4   6        174.64        169.82         8.31 o
  -5  -4   6         74.57         92.34         6.59 o
  -4  -4   6         11.97         16.56         4.29 o
  -3  -4   6         36.78         39.44         4.15 o
  -2  -4   6        324.02        342.87         7.24 o
  -1  -4   6        133.73        137.93         5.12 o
   0  -4   6        154.73        199.10         5.81 o
   1  -4   6         15.36         18.81         2.86 o
   2  -4   6         56.52         50.06         4.11 o
   3  -4   6          7.65          8.26         3.91 o
   4  -4   6         30.40         28.50         5.89 o
   5  -4   6         22.32         23.85         4.75 o
   6  -4   6         22.19         18.38         4.73 o
   7  -4   6         28.46         27.46         5.58 o
   8  -4   6         36.96         34.36         8.70 o
   9  -4   6         62.39         64.52         7.74 o
  10  -4   6         45.37         48.03         7.17 o
  11  -4   6         68.84         62.45         7.93 o
 -13  -3   6        179.89        220.65        22.65 o
 -12  -3   6         14.01         15.94         5.70 o
 -11  -3   6        144.88        180.98        11.18 o
 -10  -3   6         20.93         19.39         5.26 o
  -9  -3   6        207.33        175.86         8.38 o
  -8  -3   6        220.27        212.04         8.62 o
  -7  -3   6        203.83        196.60         7.90 o
  -6  -3   6        380.78        392.51         8.13 o
  -5  -3   6        175.05        172.34         5.40 o
  -4  -3   6       2614.93       2556.79        30.89 o
  -3  -3   6        378.20        389.77         7.06 o
  -2  -3   6        491.21        470.71         6.35 o
  -1  -3   6        626.99        622.76         8.52 o
   0  -3   6        744.29        749.76         9.37 o
   1  -3   6       1768.32       1831.60        17.65 o
   2  -3   6        900.76        952.07        10.93 o
   3  -3   6        142.08        152.79         4.23 o
   4  -3   6        308.83        285.81         8.58 o
   5  -3   6        799.58        803.29        14.81 o
   6  -3   6        901.73        919.42        16.75 o
   7  -3   6        495.60        508.92        15.54 o
   8  -3   6        292.44        282.95        10.01 o
   9  -3   6         26.96         34.16         5.69 o
  10  -3   6         29.37         29.40         5.85 o
  11  -3   6        450.26        472.75        14.15 o
  12  -3   6         18.93         10.58         5.77 o
 -14  -2   6         26.94         31.29        10.97 o
 -13  -2   6          8.28         -1.17         7.47 o
 -12  -2   6         43.25         47.81         6.16 o
 -11  -2   6         92.09        107.41         6.54 o
 -10  -2   6        628.34        591.42        11.50 o
  -9  -2   6        235.65        226.65         7.12 o
  -8  -2   6        663.77        620.32        10.76 o
  -7  -2   6       1023.17       1014.40        13.65 o
  -6  -2   6        105.28        107.71         5.93 o
  -5  -2   6       1370.76       1417.46        15.74 o
  -4  -2   6       1161.00       1185.64        13.37 o
  -3  -2   6        546.29        579.91         7.66 o
  -2  -2   6        754.53        703.78         8.34 o
  -1  -2   6       1909.69       1885.46        31.37 o
   0  -2   6         17.43         28.19         3.69 o
   1  -2   6       1726.74       1755.48        17.93 o
   2  -2   6       1359.79       1401.81        13.40 o
   3  -2   6        423.43        437.83         6.03 o
   4  -2   6       1689.52       1712.38        22.99 o
   5  -2   6          9.86          9.58         3.14 o
   6  -2   6         48.69         55.25         4.79 o
   7  -2   6        825.44        791.69        14.82 o
   8  -2   6        668.27        630.86        13.61 o
   9  -2   6       1025.32        994.91        18.33 o
  10  -2   6        176.48        167.42         8.49 o
  11  -2   6        127.26        126.14         9.29 o
  12  -2   6        209.86        226.26        13.66 o
  13  -2   6        136.20        130.44        12.13 o
 -14  -1   6          4.17          7.47         6.27 o
 -13  -1   6         38.66         54.53         8.01 o
 -12  -1   6         25.34         36.85         6.51 o
 -11  -1   6          7.88         11.72         4.05 o
 -10  -1   6          9.30         12.26         3.35 o
  -9  -1   6          0.92          2.05         2.66 o
  -8  -1   6          8.36         13.25         2.79 o
  -7  -1   6        245.31        218.58         5.83 o
  -6  -1   6        115.16        121.11         4.46 o
  -5  -1   6          5.44         12.06         2.22 o
  -4  -1   6       1841.18       1844.26        18.24 o
  -3  -1   6       1961.87       1989.14        18.51 o
  -2  -1   6         48.05         51.60         2.45 o
  -1  -1   6        101.82         83.46         3.40 o
   0  -1   6        264.57        265.65         7.03 o
   1  -1   6        432.32        418.57         5.91 o
   2  -1   6        129.87        132.29         3.74 o
   3  -1   6        213.98        225.19         4.14 o
   4  -1   6        122.84        125.01         6.24 o
   5  -1   6        182.49        201.95         4.91 o
   6  -1   6        300.87        343.97         6.65 o
   7  -1   6        116.85        111.80         5.89 o
   8  -1   6         22.66         28.01         4.26 o
   9  -1   6         25.02         32.49         4.53 o
  10  -1   6        102.29        123.36        10.04 o
  11  -1   6         67.81         76.83         9.22 o
  12  -1   6         11.90         11.48         6.34 o
  13  -1   6         15.93          6.55         6.65 o
 -14   0   6          2.26          3.73         6.42 o
 -13   0   6         71.12         83.46         9.08 o
 -12   0   6         82.81         65.55         7.98 o
 -11   0   6        274.05        255.53        11.91 o
 -10   0   6        149.49        135.38         8.57 o
  -9   0   6          2.66         -2.33         2.33 o
  -8   0   6        545.90        518.62         9.34 o
  -7   0   6       1866.48       1849.96        19.58 o
  -6   0   6         54.46         56.65         3.35 o
  -5   0   6       1578.09       1900.81        18.90 o
  -4   0   6        759.31        744.12         9.01 o
  -3   0   6       1139.95       1257.56        12.70 o
  -2   0   6       7338.73       7023.51        57.98 o
  -1   0   6       1766.63       1630.17        14.89 o
   0   0   6       4181.52       4015.39        69.57 o
   1   0   6        291.77        294.85         4.57 o
   2   0   6       1503.90       1458.64        14.03 o
   3   0   6         11.67         26.20         3.03 o
   4   0   6      12516.99      12787.46       105.08 o
   5   0   6        436.23        505.75         7.49 o
   6   0   6        113.27        115.11         3.99 o
   7   0   6        255.52        211.28         5.49 o
   8   0   6        100.36        111.62         6.11 o
   9   0   6        584.45        591.68        15.76 o
  10   0   6         95.01        110.36        11.21 o
  11   0   6         11.21          7.83        10.16 o
  12   0   6         50.87         62.22        11.79 o
  13   0   6        681.72        623.07        20.90 o
 -14   1   6          4.38          8.95         6.84 o
 -13   1   6         39.15         44.25         8.00 o
 -12   1   6         25.42         33.30         7.18 o
 -11   1   6          8.21          9.97         5.68 o
 -10   1   6          8.94         12.11         5.28 o
  -9   1   6          1.03         -1.29         4.25 o
  -8   1   6          8.55          8.43         6.77 o
  -7   1   6        243.03        223.92         5.51 o
  -6   1   6        111.62        117.21         4.16 o
  -5   1   6          5.45         14.34         2.37 o
  -4   1   6       1832.51       1898.49        37.50 o
  -3   1   6       1955.59       1999.94        34.31 o
  -2   1   6         47.84         49.54         3.38 o
  -1   1   6         99.59         90.94         4.02 o
   0   1   6        268.43        254.07         6.51 o
   1   1   6        436.63        419.85         5.41 o
   2   1   6        136.50        135.56         3.59 o
   3   1   6        210.15        219.63         5.60 o
   4   1   6        123.99        125.63         4.21 o
   5   1   6        186.35        194.08         5.88 o
   6   1   6        302.04        315.71         7.71 o
   7   1   6        117.03        120.85         5.63 o
   8   1   6         22.74         21.69         3.74 o
   9   1   6         24.75         32.17         6.02 o
  10   1   6         99.64        108.42         9.41 o
  11   1   6         66.23         84.49         9.15 o
  12   1   6         11.28         14.27        12.38 o
  13   1   6         16.38         30.86         7.75 o
 -14   2   6         27.92         26.12         8.67 o
 -13   2   6          9.05         13.81         7.02 o
 -12   2   6         44.09         58.72         8.67 o
 -11   2   6         92.81        123.38        10.40 o
 -10   2   6        622.82        589.19        16.59 o
  -9   2   6        231.97        241.91        10.88 o
  -8   2   6        675.77        632.45        16.93 o
  -7   2   6       1025.91       1007.91        19.98 o
  -6   2   6        108.75        117.76         4.11 o
  -5   2   6       1338.69       1383.20        18.02 o
  -4   2   6       1176.95       1204.26        13.28 o
  -3   2   6        553.91        580.75         8.11 o
  -2   2   6        763.37        718.94        12.22 o
  -1   2   6       1889.71       1942.74        36.31 o
   0   2   6         17.57         22.32         1.95 o
   1   2   6       1779.07       1805.15        17.31 o
   2   2   6       1357.98       1403.98        16.67 o
   3   2   6        443.87        462.10         8.25 o
   4   2   6       1680.91       1677.24        20.71 o
   5   2   6         10.45          5.30         2.63 o
   6   2   6         45.27         56.48         4.52 o
   7   2   6        820.37        801.02        14.01 o
   8   2   6        665.87        621.90        12.85 o
   9   2   6       1032.30       1016.28        17.52 o
  10   2   6        185.05        167.14        10.39 o
  11   2   6        129.21        147.45        11.12 o
  12   2   6        203.28        210.07        12.30 o
  13   2   6        137.91        158.61        13.04 o
 -13   3   6        177.24        225.49        14.49 o
 -12   3   6         13.00         16.03         7.35 o
 -11   3   6        145.49        173.93        11.43 o
 -10   3   6         18.54         18.76         6.84 o
  -9   3   6        215.98        200.70        10.63 o
  -8   3   6        219.58        213.87        10.79 o
  -7   3   6        213.50        206.49        13.89 o
  -6   3   6        383.65        390.37        12.62 o
  -5   3   6        175.09        171.58         6.14 o
  -4   3   6       2597.10       2562.68        25.23 o
  -3   3   6        360.22        357.28         7.69 o
  -2   3   6        491.77        483.32        10.65 o
  -1   3   6        631.74        614.01         9.59 o
   0   3   6        742.25        762.35        11.34 o
   1   3   6       1755.79       1816.81        21.22 o
   2   3   6        861.87        918.06        13.28 o
   3   3   6        152.33        171.52         5.74 o
   4   3   6        312.56        306.10         7.79 o
   5   3   6        788.05        784.20        13.54 o
   6   3   6        894.10        936.30        15.62 o
   7   3   6        493.20        473.51        11.34 o
   8   3   6        306.10        297.19         9.57 o
   9   3   6         27.65         38.42         5.18 o
  10   3   6         28.78         14.04         4.73 o
  11   3   6        445.83        443.69        16.01 o
  12   3   6         17.87          5.06         7.09 o
 -12   4   6         14.47          4.45         7.71 o
 -11   4   6         11.21          5.96        10.62 o
 -10   4   6          4.68         11.42         6.88 o
  -9   4   6         26.84         27.83         7.51 o
  -8   4   6         16.17         24.85         7.02 o
  -7   4   6         37.63         50.97         7.51 o
  -6   4   6        174.03        191.80        11.79 o
  -5   4   6         76.49         91.40         8.50 o
  -4   4   6         11.78         21.99         4.63 o
  -3   4   6         35.89         47.10         4.32 o
  -2   4   6        324.49        354.30        10.32 o
  -1   4   6        134.57        144.23         7.42 o
   0   4   6        156.84        193.26         9.34 o
   1   4   6         14.46          7.78         4.67 o
   2   4   6         55.94         49.80         4.47 o
   3   4   6          7.27          7.69         5.01 o
   4   4   6         29.10         34.90         4.71 o
   5   4   6         23.37         24.47         4.37 o
   6   4   6         21.38         25.99         4.76 o
   7   4   6         29.74         30.13         5.07 o
   8   4   6         35.47         34.13         5.38 o
   9   4   6         62.02         63.53         6.87 o
  10   4   6         44.90         56.48         6.65 o
  11   4   6         69.40         59.56         7.23 o
 -10   5   6         57.22         57.69        14.01 o
  -9   5   6        172.70        192.69        12.60 o
  -8   5   6         29.75         29.54         9.11 o
  -7   5   6        181.11        198.06        11.96 o
  -6   5   6         99.73        136.24        11.00 o
  -5   5   6        109.34        134.84        10.64 o
  -4   5   6        800.82        798.94        19.98 o
  -3   5   6         15.66         15.46         5.23 o
  -2   5   6        236.00        244.11        19.73 o
  -1   5   6         31.69         23.98         5.28 o
   0   5   6       1205.33       1179.38        23.44 o
   1   5   6        302.76        314.59        11.50 o
   2   5   6        694.27        691.54        17.02 o
   3   5   6         43.08         48.58        11.09 o
   4   5   6          4.15         14.27         5.95 o
   5   5   6        522.89        545.13        20.08 o
   6   5   6        373.34        354.09        13.63 o
   7   5   6        299.66        302.15        26.15 o
   8   5   6        102.85        107.01        10.86 o
   9   5   6        206.37        209.43        19.15 o
  10   5   6        176.91        189.12        13.79 o
  -9   6   6         33.19         53.00        14.71 o
  -8   6   6        107.25        112.44        25.22 o
  -7   6   6         55.92         71.39         9.90 o
  -6   6   6         29.00         25.71         8.25 o
  -5   6   6         67.22        117.79        40.63 o
  -4   6   6          7.14         13.48         7.68 o
  -3   6   6         37.28         36.40         8.42 o
  -2   6   6        111.19        134.69         9.71 o
  -1   6   6         42.23         51.57         7.89 o
   0   6   6         98.86        131.19        27.32 o
   1   6   6         63.81         67.68         8.25 o
   2   6   6         35.81         23.70         6.93 o
   3   6   6         25.86         27.32         9.57 o
   4   6   6         71.92         84.52        13.78 o
   5   6   6         12.01         18.68         9.57 o
   6   6   6         39.32         67.48        13.78 o
   7   6   6         40.80         94.80        15.18 o
   8   6   6         18.95         18.21        10.97 o
  -5   7   6         14.94          8.35        10.39 o
  -4   7   6         15.03         31.83         9.44 o
  -3   7   6         64.08        107.95        34.56 o
   0   7   6        163.27        166.25        15.41 o
   1   7   6          5.84         11.67         9.57 o
   2   7   6        131.97        163.06        17.16 o
   3   7   6         19.74         24.36         7.74 o
   4   7   6        100.59        109.35        11.19 o
  -5  -7   7         49.55         68.96        24.28 o
  -4  -7   7          4.70         16.27        10.27 o
  -3  -7   7        114.99         91.06        16.11 o
  -2  -7   7         70.59         60.19        10.34 o
  -1  -7   7          7.09          0.00        12.14 o
   0  -7   7        147.55        135.19        18.21 o
   1  -7   7         75.15         38.06        14.01 o
   2  -7   7         73.91         60.47        15.64 o
   3  -7   7         97.16         84.29        16.11 o
   4  -7   7         24.68          5.37        13.31 o
  -8  -6   7          6.06         11.47         8.31 o
  -7  -6   7        603.84        639.77        31.52 o
  -6  -6   7         37.79         36.03         8.82 o
  -5  -6   7        658.32        667.22        72.15 o
  -4  -6   7         64.11         68.01        12.14 o
  -3  -6   7         40.58         33.31         6.45 o
  -2  -6   7        244.88        245.26        10.51 o
  -1  -6   7        163.67        172.23         9.39 o
   0  -6   7        290.37        287.33        13.61 o
   1  -6   7        224.42        238.25        20.43 o
   2  -6   7         18.79         23.21         7.45 o
   3  -6   7        207.06        175.73        12.44 o
   4  -6   7         72.52         73.42         7.86 o
   5  -6   7        475.18        490.42        32.34 o
   6  -6   7          2.53         -0.90         6.10 o
   7  -6   7        296.55        281.95        15.68 o
   8  -6   7         67.73         58.37        15.64 o
 -11  -5   7          4.63         17.51        11.67 o
 -10  -5   7         32.02         35.68         9.57 o
  -9  -5   7          9.82         11.92         7.74 o
  -8  -5   7          4.38         23.70        12.26 o
  -7  -5   7         14.52         19.37         7.00 o
  -6  -5   7         11.17         20.86         7.09 o
  -5  -5   7          1.47          6.43         6.22 o
  -4  -5   7         30.73         52.59         8.17 o
  -3  -5   7         27.18         31.43         7.40 o
  -2  -5   7         14.48          7.81         4.84 o
  -1  -5   7         41.04         47.24         9.26 o
   0  -5   7          4.46         21.22         4.04 o
   1  -5   7         14.79         25.27         4.84 o
   2  -5   7          3.82         10.02         5.72 o
   3  -5   7         58.05         55.53         6.26 o
   4  -5   7         48.20         39.73         5.74 o
   5  -5   7          7.72         11.44         5.13 o
   6  -5   7         37.37         42.54         6.38 o
   7  -5   7         14.06         15.94         5.96 o
   8  -5   7         19.57         27.04         7.33 o
   9  -5   7          2.17          8.50         6.64 o
  10  -5   7         12.51         14.32         7.06 o
 -12  -4   7         28.14         18.01         8.61 o
 -11  -4   7         93.44        122.18        12.63 o
 -10  -4   7        199.53        220.64        14.36 o
  -9  -4   7         78.69        109.04        15.06 o
  -8  -4   7        189.10        204.56        12.46 o
  -7  -4   7        749.00        718.76        20.64 o
  -6  -4   7        376.75        380.70        14.78 o
  -5  -4   7        312.94        317.02        14.24 o
  -4  -4   7        820.89        854.66        15.50 o
  -3  -4   7        544.08        556.80        10.36 o
  -2  -4   7        517.89        528.62        10.06 o
  -1  -4   7        536.10        517.77         8.60 o
   0  -4   7       1323.54       1346.64        17.41 o
   1  -4   7        744.86        786.72        12.15 o
   2  -4   7        558.10        539.66        11.76 o
   3  -4   7        112.06        112.82         6.99 o
   4  -4   7        440.23        453.97        11.81 o
   5  -4   7        117.44        119.19        14.39 o
   6  -4   7         12.65         18.52         4.94 o
   7  -4   7        241.55        226.92         9.82 o
   8  -4   7        628.92        596.65        19.13 o
   9  -4   7        143.33        146.55        18.20 o
  10  -4   7         79.80         75.94         8.87 o
  11  -4   7         69.05         67.89        10.33 o
 -13  -3   7          2.55          3.27        10.51 o
 -12  -3   7          2.23          2.67         9.92 o
 -11  -3   7         57.97         73.73         7.35 o
 -10  -3   7          6.01          5.22         4.53 o
  -9  -3   7         32.53         30.07         5.25 o
  -8  -3   7        128.86        130.39         9.22 o
  -7  -3   7        142.98        127.63        12.46 o
  -6  -3   7        746.60        752.26        14.63 o
  -5  -3   7         79.68         80.88         5.35 o
  -4  -3   7        542.57        498.21        10.31 o
  -3  -3   7         49.94         55.49         5.23 o
  -2  -3   7        925.51        890.80        14.74 o
  -1  -3   7       1120.82       1097.52        15.03 o
   0  -3   7        269.66        280.40         6.48 o
   1  -3   7         65.34         77.85         4.00 o
   2  -3   7         62.55         71.69         3.73 o
   3  -3   7        424.65        425.99         6.81 o
   4  -3   7        128.35        136.84         6.60 o
   5  -3   7        205.09        210.00         9.77 o
   6  -3   7        985.01        971.77        17.47 o
   7  -3   7        256.76        244.65         9.39 o
   8  -3   7         85.03         79.41         6.84 o
   9  -3   7          5.30         -1.40         4.25 o
  10  -3   7        175.97        179.40        13.52 o
  11  -3   7        271.02        286.96        11.54 o
  12  -3   7         16.01         25.17         8.31 o
 -14  -2   7         18.28         18.45         9.57 o
 -13  -2   7         52.82         44.13        10.51 o
 -12  -2   7         27.41         20.55         6.40 o
 -11  -2   7         10.84         16.85         4.10 o
 -10  -2   7        398.51        382.96         9.29 o
  -9  -2   7         53.66         48.92         4.40 o
  -8  -2   7        255.63        235.45         7.31 o
  -7  -2   7        716.17        700.98        10.78 o
  -6  -2   7        348.80        355.04         7.42 o
  -5  -2   7        176.91        175.45         4.74 o
  -4  -2   7        968.11       1058.97        12.18 o
  -3  -2   7        475.47        510.41         7.88 o
  -2  -2   7        367.46        352.52         8.11 o
  -1  -2   7       1436.11       1395.13        14.32 o
   0  -2   7        171.34        174.29         5.22 o
   1  -2   7        570.71        596.44         8.53 o
   2  -2   7       1198.62       1177.68        13.17 o
   3  -2   7        294.45        312.06         5.57 o
   4  -2   7        270.02        276.23         9.07 o
   5  -2   7         46.78         49.39         4.45 o
   6  -2   7         61.19         79.36         6.45 o
   7  -2   7        492.71        517.35        11.77 o
   8  -2   7        455.45        440.69        12.14 o
   9  -2   7        219.32        196.71         8.66 o
  10  -2   7        125.81        113.33         9.99 o
  11  -2   7        133.98        136.39        11.06 o
  12  -2   7         68.20         90.68        10.15 o
  13  -2   7         53.51         70.24         9.77 o
 -14  -1   7         69.25         73.99        11.44 o
 -13  -1   7          6.01          9.88         5.67 o
 -12  -1   7        254.96        254.17        14.48 o
 -11  -1   7         13.05          6.10         4.07 o
 -10  -1   7        643.49        601.23        11.09 o
  -9  -1   7        255.61        264.13         7.18 o
  -8  -1   7       1382.51       1235.92        15.71 o
  -7  -1   7        387.12        399.59         7.58 o
  -6  -1   7       1755.93       1821.47        18.88 o
  -5  -1   7       2351.68       2429.47        23.46 o
  -4  -1   7       6070.62       6300.18        54.09 o
  -3  -1   7       8817.44       8799.66        72.24 o
  -2  -1   7       4801.61       4821.58        42.40 o
  -1  -1   7       1405.27       1311.44        15.47 o
   0  -1   7       3008.38       2849.95        26.15 o
   1  -1   7       3414.34       3282.71        29.04 o
   2  -1   7        306.61        326.82         5.31 o
   3  -1   7        374.63        420.52         6.09 o
   4  -1   7        280.61        309.08         5.15 o
   5  -1   7       1472.52       1605.37        21.27 o
   6  -1   7       2713.66       2786.40        31.27 o
   7  -1   7        541.19        565.84        14.36 o
   8  -1   7        232.40        225.49        13.78 o
   9  -1   7       1178.51       1109.11        23.35 o
  10  -1   7        322.40        302.47        12.71 o
  11  -1   7        128.72        144.60        11.31 o
  12  -1   7         33.02         26.76         7.48 o
  13  -1   7          6.18          5.69         6.67 o
 -14   0   7          3.40          8.61         6.45 o
 -13   0   7          2.41          1.40         5.44 o
 -12   0   7         11.72         13.72         5.61 o
 -11   0   7          0.28         -4.35         4.35 o
 -10   0   7          4.31          5.30         4.61 o
  -9   0   7          8.39         10.47         2.91 o
  -8   0   7          0.01          0.51         2.25 o
  -7   0   7          9.73         10.56         2.52 o
  -6   0   7          1.45          0.84         1.99 o
  -5   0   7         12.18         20.75         2.48 o
  -4   0   7         12.42         12.38         2.97 o
  -3   0   7          0.79         -1.63         1.63 o
  -2   0   7         21.24         21.58         1.81 o
  -1   0   7         32.75         32.86         1.85 o
   0   0   7         29.42         31.98         1.86 o
   1   0   7         13.75         13.14         1.63 o
   2   0   7         20.73         22.70         1.87 o
   3   0   7        100.69        107.14         3.47 o
   4   0   7          2.84          3.83         1.73 o
   5   0   7         17.24         17.20         2.12 o
   6   0   7         51.11         51.54         3.16 o
   7   0   7          0.41          0.50         1.90 o
   8   0   7         23.77         27.71         4.99 o
   9   0   7          9.52          7.30         4.70 o
  10   0   7          0.14         -4.46         4.46 o
  11   0   7         11.90         14.06         6.05 o
  12   0   7          8.74          7.50         6.43 o
  13   0   7          0.00         12.06         7.18 o
 -14   1   7         71.64         77.27         9.90 o
 -13   1   7          5.87         18.22         7.02 o
 -12   1   7        261.45        265.03        12.38 o
 -11   1   7         12.91         10.17         5.65 o
 -10   1   7        645.76        596.32        15.93 o
  -9   1   7        245.55        245.23        10.37 o
  -8   1   7       1375.55       1275.54        17.88 o
  -7   1   7        389.60        383.83         7.19 o
  -6   1   7       1739.61       1753.19        23.92 o
  -5   1   7       2332.25       2437.18        23.43 o
  -4   1   7       6038.01       6205.48        57.16 o
  -3   1   7       8765.88       8674.74       115.06 o
  -2   1   7       4847.09       5008.97        59.68 o
  -1   1   7       1398.00       1334.79        18.98 o
   0   1   7       3100.08       2953.40        29.27 o
   1   1   7       3387.30       3257.59        28.41 o
   2   1   7        318.89        327.85         5.30 o
   3   1   7        372.93        407.12         7.21 o
   4   1   7        279.62        300.96         6.01 o
   5   1   7       1489.52       1608.09        20.83 o
   6   1   7       2703.27       2743.57        32.86 o
   7   1   7        534.79        563.35         9.69 o
   8   1   7        222.79        217.27         6.60 o
   9   1   7       1168.89       1117.93        18.60 o
  10   1   7        325.23        286.48        12.30 o
  11   1   7        128.04        159.26        13.43 o
  12   1   7         36.74         34.28         9.81 o
  13   1   7          6.32          1.68         8.41 o
 -14   2   7         18.12         15.77        11.21 o
 -13   2   7         54.88         57.99         9.32 o
 -12   2   7         27.18         24.21         6.91 o
 -11   2   7         10.07         10.66         6.17 o
 -10   2   7        394.02        369.26        13.37 o
  -9   2   7         55.03         58.25         7.42 o
  -8   2   7        260.53        252.93        15.53 o
  -7   2   7        717.27        679.29        11.92 o
  -6   2   7        349.12        372.23         8.30 o
  -5   2   7        173.01        179.79         4.83 o
  -4   2   7        994.19       1066.45        12.42 o
  -3   2   7        473.24        515.84        11.82 o
  -2   2   7        375.01        372.19         8.42 o
  -1   2   7       1407.49       1412.20        21.13 o
   0   2   7        172.68        177.98         4.67 o
   1   2   7        593.43        616.56         7.75 o
   2   2   7       1207.82       1191.68        13.31 o
   3   2   7        296.44        299.74         6.02 o
   4   2   7        267.43        268.50         6.85 o
   5   2   7         51.06         51.84         4.17 o
   6   2   7         61.38         74.14         4.98 o
   7   2   7        486.75        486.51        12.53 o
   8   2   7        461.31        438.84        10.83 o
   9   2   7        221.83        211.94         8.33 o
  10   2   7        128.43        142.05        15.06 o
  11   2   7        130.15        128.88         8.90 o
  12   2   7         65.74         82.48         9.99 o
  13   2   7         53.78         65.60        10.03 o
 -13   3   7          2.51         12.52         7.83 o
 -12   3   7          2.59         -1.11         6.91 o
 -11   3   7         59.90         72.82        24.75 o
 -10   3   7          5.81         -1.89         5.98 o
  -9   3   7         33.74         40.25         7.26 o
  -8   3   7        124.67        146.35        10.97 o
  -7   3   7        144.82        155.18        11.79 o
  -6   3   7        740.60        761.25        27.20 o
  -5   3   7         76.25         75.48         4.81 o
  -4   3   7        537.07        506.07         8.31 o
  -3   3   7         44.62         44.04         3.65 o
  -2   3   7        922.87        912.35        16.10 o
  -1   3   7       1126.38       1108.19        14.15 o
   0   3   7        264.15        282.38         5.43 o
   1   3   7         68.48         66.98         5.20 o
   2   3   7         63.41         70.14         3.77 o
   3   3   7        440.26        436.90        11.33 o
   4   3   7        125.77        123.91         5.54 o
   5   3   7        198.89        195.67         6.94 o
   6   3   7        979.53        963.05        15.94 o
   7   3   7        260.33        238.66         8.34 o
   8   3   7         89.03         94.20         9.88 o
   9   3   7          5.76         -1.84         3.70 o
  10   3   7        172.89        187.73         9.18 o
  11   3   7        270.52        259.22        13.29 o
  12   3   7         16.52         21.98         8.41 o
 -12   4   7         26.97         11.44         7.96 o
 -11   4   7         91.61        108.89        11.27 o
 -10   4   7        194.50        185.83        11.54 o
  -9   4   7         76.61         95.82         9.90 o
  -8   4   7        189.54        197.62        11.30 o
  -7   4   7        757.08        712.75        18.82 o
  -6   4   7        376.98        380.25        13.69 o
  -5   4   7        328.97        327.48        12.53 o
  -4   4   7        818.61        815.71        14.72 o
  -3   4   7        545.98        547.55        12.05 o
  -2   4   7        519.34        523.82        12.79 o
  -1   4   7        533.01        512.49        13.12 o
   0   4   7       1328.13       1349.65        24.35 o
   1   4   7        750.17        780.39        13.66 o
   2   4   7        564.76        531.76        13.39 o
   3   4   7        111.57        115.00         5.69 o
   4   4   7        437.63        431.56        10.07 o
   5   4   7        122.25        146.34        10.97 o
   6   4   7         12.50         18.83         4.35 o
   7   4   7        239.72        239.73         8.92 o
   8   4   7        617.46        620.94        14.16 o
   9   4   7        143.56        158.11         9.05 o
  10   4   7         82.69         93.36         7.78 o
  11   4   7         72.23         74.11         7.59 o
 -10   5   7         31.76         20.51         8.18 o
  -9   5   7          9.90          5.01        11.44 o
  -8   5   7          4.46          8.84         7.38 o
  -7   5   7         14.33         16.04         7.57 o
  -6   5   7         11.05          9.07        14.48 o
  -5   5   7          1.48          7.42         6.34 o
  -4   5   7         30.28         41.37         7.84 o
  -3   5   7         27.65         26.59         8.41 o
  -2   5   7         14.87         24.54         5.80 o
  -1   5   7         41.26         50.56         6.02 o
   0   5   7          4.06         10.39         4.85 o
   1   5   7         15.32         22.98         5.69 o
   2   5   7          3.51          1.97         4.65 o
   3   5   7         57.53         60.94        10.97 o
   4   5   7         47.66         61.14         7.48 o
   5   5   7          7.60         11.35         7.47 o
   6   5   7         37.76         31.07         6.60 o
   7   5   7         14.67         14.57         6.19 o
   8   5   7         19.60         12.98         6.25 o
   9   5   7          2.10         13.92         6.81 o
  10   5   7         13.09         18.10         7.43 o
  -9   6   7         96.81        113.48        17.28 o
  -8   6   7          7.20          9.03         8.66 o
  -7   6   7        602.30        582.99        30.70 o
  -6   6   7         38.04         46.31        12.61 o
  -5   6   7        661.86        643.48        19.89 o
  -4   6   7         66.25         65.29         9.74 o
  -3   6   7         40.97         35.72        11.91 o
  -2   6   7        239.33        243.48        11.93 o
  -1   6   7        156.99        170.92        14.01 o
   0   6   7        291.55        283.70        12.38 o
   1   6   7        232.41        258.88        20.20 o
   2   6   7         21.22         14.32         6.22 o
   3   6   7        206.48        193.58        27.67 o
   4   6   7         69.73         66.08        13.08 o
   5   6   7        471.63        424.02        23.82 o
   6   6   7          2.88         10.51         9.81 o
   7   6   7        292.97        286.03        20.78 o
  -5   7   7         48.64         36.12        14.94 o
  -4   7   7          5.35          3.67         8.28 o
  -3   7   7        115.12        123.24        12.35 o
  -2   7   7         71.25         59.77        15.18 o
   1   7   7         75.71         46.93        11.21 o
   2   7   7         70.82         52.64         9.06 o
   3   7   7         93.50         93.60        10.65 o
   4   7   7         25.65         38.29         8.75 o
  -5  -7   8         20.50         14.32         8.67 o
  -4  -7   8         75.50         79.08        11.23 o
  -3  -7   8         24.50         26.85        13.08 o
  -2  -7   8        107.05         88.96        12.02 o
  -1  -7   8         69.88         63.28        16.11 o
   0  -7   8         70.41         81.09        11.32 o
   1  -7   8        120.25        106.24        17.75 o
   2  -7   8         20.84          7.47        13.54 o
   3  -7   8        264.39        236.06        21.25 o
   4  -7   8         89.54         99.23        17.75 o
  -8  -6   8          2.16          9.79         8.42 o
  -7  -6   8        101.48        128.89        18.91 o
  -6  -6   8         66.56         82.48        11.19 o
  -5  -6   8         17.47         36.27         8.52 o
  -4  -6   8         34.40         35.27         8.42 o
  -3  -6   8         22.43         15.04         6.22 o
  -2  -6   8         16.93         21.79         6.18 o
  -1  -6   8         65.89         52.80         6.89 o
   0  -6   8         53.99         44.25         8.17 o
   1  -6   8         91.19         92.98         9.98 o
   2  -6   8        103.48        124.83        11.07 o
   3  -6   8         45.93         41.28        10.27 o
   4  -6   8         21.32         25.43         8.34 o
   5  -6   8         57.88        111.64        11.38 o
   6  -6   8         15.44         14.74         8.30 o
   7  -6   8         20.54         15.47        18.56 o
 -11  -5   8        114.77         94.80        17.98 o
 -10  -5   8         16.38         12.89         8.25 o
  -9  -5   8         13.51         11.90         7.92 o
  -8  -5   8        296.41        296.26        24.63 o
  -7  -5   8         30.46         40.68         8.44 o
  -6  -5   8        338.67        318.45        15.11 o
  -5  -5   8        534.49        530.55        18.15 o
  -4  -5   8         28.25         25.12         7.17 o
  -3  -5   8        741.86        734.89        16.12 o
  -2  -5   8        413.39        385.91        12.44 o
  -1  -5   8        769.19        744.62        13.48 o
   0  -5   8        298.42        291.93         8.52 o
   1  -5   8        846.06        822.57        28.17 o
   2  -5   8        110.85        122.02         9.94 o
   3  -5   8        282.69        257.48        12.37 o
   4  -5   8        284.00        294.32        13.28 o
   5  -5   8        100.73        109.22         8.37 o
   6  -5   8        282.45        271.41        11.27 o
   7  -5   8        158.35        165.62        12.24 o
   8  -5   8         96.54         94.91        15.33 o
   9  -5   8        287.02        286.88        12.65 o
 -12  -4   8          1.99          0.87         7.84 o
 -11  -4   8         18.06         24.01        13.78 o
 -10  -4   8         10.57         18.51         7.75 o
  -9  -4   8          6.98         20.14         7.42 o
  -8  -4   8         84.85         94.32        10.39 o
  -7  -4   8         28.04         39.08         7.57 o
  -6  -4   8        209.61        215.77        19.26 o
  -5  -4   8         99.53        111.15         9.57 o
  -4  -4   8        279.31        282.89        12.05 o
  -3  -4   8        222.86        212.79         8.44 o
  -2  -4   8         53.34         48.94         4.57 o
  -1  -4   8         48.93         58.96         4.59 o
   0  -4   8         81.63         95.72         5.17 o
   1  -4   8        101.74        109.90         5.53 o
   2  -4   8         21.14         14.26         4.01 o
   3  -4   8         57.42         82.42         7.83 o
   4  -4   8         36.05         39.34         7.90 o
   5  -4   8        147.09        166.44         8.40 o
   6  -4   8         44.25         40.41         6.38 o
   7  -4   8         65.85         68.20         6.93 o
   8  -4   8         42.42         54.66         9.69 o
   9  -4   8         19.17         15.33         5.73 o
  10  -4   8          3.64          6.97         5.70 o
  11  -4   8         31.53         29.47        15.06 o
 -13  -3   8         39.74         57.67        14.48 o
 -12  -3   8         28.27         19.85         7.84 o
 -11  -3   8         72.37         86.79        10.40 o
 -10  -3   8         61.18         63.43         9.08 o
  -9  -3   8          7.17         10.76         4.51 o
  -8  -3   8        337.58        329.38        10.17 o
  -7  -3   8         14.71         14.51         3.93 o
  -6  -3   8       1653.06       1662.39        23.41 o
  -5  -3   8        123.95        121.41         9.47 o
  -4  -3   8        292.62        291.80         7.87 o
  -3  -3   8        238.86        239.26         6.11 o
  -2  -3   8       1552.91       1505.83        15.51 o
  -1  -3   8        301.22        315.27         5.91 o
   0  -3   8        572.76        588.10         9.59 o
   1  -3   8        727.61        689.15        14.79 o
   2  -3   8        150.87        147.99         6.29 o
   3  -3   8        303.14        309.83         6.42 o
   4  -3   8        966.30        999.03        16.89 o
   5  -3   8         18.07         23.22         4.34 o
   6  -3   8       1687.25       1676.02        24.75 o
   7  -3   8         86.80        106.37        11.75 o
   8  -3   8        156.33        148.52         8.31 o
   9  -3   8         83.54         88.02         9.58 o
  10  -3   8        737.49        731.48        26.15 o
  11  -3   8         68.51         77.16         9.74 o
  12  -3   8         57.86         69.25        13.08 o
 -13  -2   8         76.70         54.87        10.97 o
 -12  -2   8        127.26        116.45        26.38 o
 -11  -2   8         79.99         85.69         7.60 o
 -10  -2   8        414.42        399.43         9.38 o
  -9  -2   8        267.83        244.58         7.28 o
  -8  -2   8         52.45         61.81         4.37 o
  -7  -2   8        332.18        327.00        11.29 o
  -6  -2   8       2010.00       2076.76        21.79 o
  -5  -2   8         70.96         77.90         3.52 o
  -4  -2   8       2783.98       2986.09        27.62 o
  -3  -2   8       1040.40       1101.33        12.87 o
  -2  -2   8        190.33        201.16         4.20 o
  -1  -2   8       4063.98       3941.32        41.65 o
   0  -2   8        214.40        227.91         5.44 o
   1  -2   8        164.07        167.55         4.72 o
   2  -2   8       1323.99       1269.04        14.14 o
   3  -2   8       2281.08       2282.19        22.29 o
   4  -2   8         13.03         13.13         2.94 o
   5  -2   8         17.18         19.70         4.45 o
   6  -2   8        528.78        521.52        14.12 o
   7  -2   8        652.91        612.14        16.26 o
   8  -2   8       1212.43       1167.89        24.35 o
   9  -2   8        433.76        435.87        14.85 o
  10  -2   8         96.60        102.06         9.65 o
  11  -2   8        160.14        164.83        12.38 o
  12  -2   8        142.18        146.29        12.20 o
  13  -2   8         91.67        114.41        16.81 o
 -14  -1   8         37.15         39.77         7.83 o
 -13  -1   8          4.61          9.29         5.68 o
 -12  -1   8         34.73         46.34         6.84 o
 -11  -1   8          5.88          1.35         3.95 o
 -10  -1   8        145.52        154.41         8.05 o
  -9  -1   8         46.38         55.58         4.44 o
  -8  -1   8        201.59        198.85         6.08 o
  -7  -1   8         52.00         56.74         3.71 o
  -6  -1   8        125.91        130.40         4.49 o
  -5  -1   8        727.84        728.70         9.60 o
  -4  -1   8        129.09        153.29         4.02 o
  -3  -1   8        173.41        168.34         4.55 o
  -2  -1   8        556.93        549.61         7.93 o
  -1  -1   8         18.72         21.27         2.37 o
   0  -1   8        510.87        504.25         7.23 o
   1  -1   8        144.31        149.97         3.99 o
   2  -1   8         12.47         16.11         1.99 o
   3  -1   8        157.05        160.20         4.03 o
   4  -1   8         38.88         43.94         3.52 o
   5  -1   8        174.98        202.97         9.49 o
   6  -1   8        264.51        256.11         7.11 o
   7  -1   8        206.04        222.18         9.58 o
   8  -1   8        147.73        141.48         8.75 o
   9  -1   8        237.86        261.57        11.47 o
  10  -1   8         21.66         26.98         6.43 o
  11  -1   8          2.43         -0.45         5.21 o
  12  -1   8          5.60          2.19         6.54 o
  13  -1   8          6.46          3.08         6.67 o
 -14   0   8          5.47          3.50         6.41 o
 -13   0   8         21.04         15.51         6.18 o
 -12   0   8         37.60         35.71         6.67 o
 -11   0   8        159.86        155.86         9.32 o
 -10   0   8        120.52        110.65         8.40 o
  -9   0   8         17.35         21.00         3.54 o
  -8   0   8        372.83        363.81         7.59 o
  -7   0   8        582.63        566.15         9.04 o
  -6   0   8         54.50         59.92         3.51 o
  -5   0   8       2688.86       2935.15        27.41 o
  -4   0   8       2148.50       2345.27        22.18 o
  -3   0   8       1612.64       1617.27        41.69 o
  -2   0   8          2.05         -1.79         1.79 o
  -1   0   8      18575.44      18311.81       147.79 o
   0   0   8        898.66        815.26         9.01 o
   1   0   8       5263.07       5259.92        65.25 o
   2   0   8      12828.69      13240.55       108.10 o
   3   0   8       1262.15       1191.27        12.77 o
   4   0   8          1.75          6.09         1.73 o
   5   0   8         36.28         26.85         2.42 o
   6   0   8         71.18        103.00         4.04 o
   7   0   8        383.82        404.49         9.44 o
   8   0   8        147.22        145.33         7.12 o
   9   0   8        527.69        507.96        15.02 o
  10   0   8          0.14          1.22         4.78 o
  11   0   8         83.94         81.98        13.89 o
  12   0   8         19.18         28.74         7.33 o
  13   0   8        303.87        275.28        14.12 o
 -14   1   8         37.46         43.95         8.82 o
 -13   1   8          4.54         11.91         6.58 o
 -12   1   8         35.40         49.41         7.74 o
 -11   1   8          5.27          4.36         5.27 o
 -10   1   8        144.42        158.08         9.54 o
  -9   1   8         45.21         62.86        14.48 o
  -8   1   8        200.37        205.30         7.75 o
  -7   1   8         51.22         64.06         4.08 o
  -6   1   8        125.15        124.65         4.48 o
  -5   1   8        720.30        733.43        11.42 o
  -4   1   8        129.74        155.87         4.58 o
  -3   1   8        173.33        167.58         4.51 o
  -2   1   8        566.88        594.16        10.81 o
  -1   1   8         18.14         19.26         2.92 o
   0   1   8        521.76        512.79         7.34 o
   1   1   8        148.84        151.53         3.45 o
   2   1   8         13.05         17.76         1.89 o
   3   1   8        162.84        161.52         4.99 o
   4   1   8         40.06         50.38         3.19 o
   5   1   8        173.55        184.50         5.19 o
   6   1   8        263.07        267.10         6.44 o
   7   1   8        204.16        212.24         7.21 o
   8   1   8        145.00        143.09         5.80 o
   9   1   8        234.61        246.57         9.03 o
  10   1   8         21.85         24.93         6.41 o
  11   1   8          2.64          9.02         5.58 o
  12   1   8          6.22          4.35         6.01 o
  13   1   8          6.27          9.91         7.02 o
 -14   2   8          7.01          9.70         7.81 o
 -13   2   8         78.65         97.84        10.90 o
 -12   2   8        125.60        125.71        20.66 o
 -11   2   8         80.10         84.93         9.32 o
 -10   2   8        409.53        368.77        13.36 o
  -9   2   8        277.42        268.81        11.45 o
  -8   2   8         53.26         74.95         7.51 o
  -7   2   8        328.37        298.79         8.02 o
  -6   2   8       2010.95       2084.09        25.26 o
  -5   2   8         71.65         77.03         5.18 o
  -4   2   8       2838.88       2940.79        28.05 o
  -3   2   8       1016.73       1075.61        14.50 o
  -2   2   8        195.74        211.51         6.60 o
  -1   2   8       4003.29       3930.83        50.60 o
   0   2   8        221.46        237.58         5.12 o
   1   2   8        156.14        166.51         3.89 o
   2   2   8       1322.85       1257.01        13.73 o
   3   2   8       2298.58       2267.32        22.54 o
   4   2   8         13.88         12.95         2.53 o
   5   2   8         22.04         28.78         3.10 o
   6   2   8        530.94        519.76         9.71 o
   7   2   8        644.24        631.20        11.03 o
   8   2   8       1223.30       1169.67        16.41 o
   9   2   8        428.61        431.42         9.95 o
  10   2   8         97.23        107.03         7.94 o
  11   2   8        152.09        174.65        12.05 o
  12   2   8        143.32        153.89        19.15 o
  13   2   8         94.53        116.13        11.80 o
 -13   3   8         38.19         57.32        15.18 o
 -12   3   8         28.74         24.21         8.00 o
 -11   3   8         75.51         86.40         9.81 o
 -10   3   8         63.02         64.62         8.91 o
  -9   3   8          6.32          4.22         5.61 o
  -8   3   8        328.55        327.08        12.79 o
  -7   3   8         13.61         15.75         5.83 o
  -6   3   8       1645.19       1621.87        34.56 o
  -5   3   8        122.08        115.40         9.59 o
  -4   3   8        295.20        285.05         6.36 o
  -3   3   8        247.10        253.77         8.47 o
  -2   3   8       1565.69       1527.20        23.69 o
  -1   3   8        300.88        313.91        11.79 o
   0   3   8        550.50        565.90         7.82 o
   1   3   8        723.59        679.21         9.21 o
   2   3   8        151.00        143.89         4.52 o
   3   3   8        316.31        323.80         6.76 o
   4   3   8        941.00        990.75        18.67 o
   5   3   8         17.76         23.14         3.66 o
   6   3   8       1686.26       1646.21        23.26 o
   7   3   8         94.61        118.91         6.95 o
   8   3   8        154.83        155.14         7.72 o
   9   3   8         85.88        102.92        10.63 o
  10   3   8        741.86        728.00        14.03 o
  11   3   8         67.61         83.56         7.88 o
  12   3   8         58.94         83.57         8.46 o
 -12   4   8          2.04         -1.88         7.40 o
 -11   4   8         18.25         20.20         8.26 o
 -10   4   8         10.59         19.18         7.48 o
  -9   4   8          7.20          7.43         6.73 o
  -8   4   8         84.69         84.32        10.51 o
  -7   4   8         28.94         42.17         9.57 o
  -6   4   8        209.59        233.18        11.63 o
  -5   4   8        100.17        102.75         7.59 o
  -4   4   8        277.83        269.94        12.28 o
  -3   4   8        225.03        221.16         7.29 o
  -2   4   8         52.90         49.41         5.12 o
  -1   4   8         47.32         38.29         5.20 o
   0   4   8         79.91         92.78         5.53 o
   1   4   8         99.94        102.16         6.02 o
   2   4   8         20.76         16.74         3.68 o
   3   4   8         56.58         74.86         5.70 o
   4   4   8         36.03         41.63         5.92 o
   5   4   8        148.17        159.88         9.84 o
   6   4   8         45.14         44.39         5.26 o
   7   4   8         67.46         74.02         6.55 o
   8   4   8         41.52         54.55         6.06 o
   9   4   8         19.70         15.17         4.90 o
  10   4   8          3.42          5.30         5.98 o
  11   4   8         32.17         35.08         5.80 o
 -10   5   8         15.57         14.02         8.31 o
  -9   5   8         13.41         13.99         8.01 o
  -8   5   8        282.50        287.40        13.94 o
  -7   5   8         29.44         28.61        14.13 o
  -6   5   8        328.34        293.21        13.70 o
  -5   5   8        534.69        531.22        17.00 o
  -4   5   8         29.04         21.89         7.50 o
  -3   5   8        731.90        734.48        29.77 o
  -2   5   8        433.24        398.90        12.30 o
  -1   5   8        773.62        759.61        17.83 o
   0   5   8        305.21        284.86        11.55 o
   1   5   8        847.70        840.80        24.63 o
   2   5   8        111.30        133.16        10.14 o
   3   5   8        287.86        275.04        18.80 o
   4   5   8        274.85        286.12        13.31 o
   5   5   8        101.97        130.29        15.64 o
   6   5   8        273.56        268.05        18.68 o
   7   5   8        158.99        151.30        17.04 o
   8   5   8         94.70        131.46        16.34 o
   9   5   8        283.42        264.08        20.08 o
  10   5   8         59.62         72.38        14.24 o
  -8   6   8          2.21          1.13         8.57 o
  -7   6   8        102.40        154.23        12.85 o
  -6   6   8         67.41         86.70        26.73 o
  -5   6   8         17.83         46.26        12.49 o
  -4   6   8         35.58         47.46        16.81 o
  -3   6   8         21.22         17.98        11.91 o
  -2   6   8         17.16         24.82         6.40 o
  -1   6   8         64.34         67.95        10.74 o
   0   6   8         51.71         53.45        13.78 o
   1   6   8         92.39        122.67        10.29 o
   2   6   8        106.66        119.01        10.44 o
   3   6   8         47.51         79.68         9.39 o
   4   6   8         21.77         23.10         7.59 o
   6   6   8         15.27         14.48         7.50 o
   7   6   8         20.23         30.38         8.33 o
  -5   7   8         20.35         20.78         9.57 o
  -4   7   8         74.93         56.87        11.14 o
  -3   7   8         23.61         32.62        10.74 o
  -2   7   8        108.16        100.17        15.88 o
  -1   7   8         70.40         81.49        17.04 o
   0   7   8         72.76         49.50        11.67 o
   1   7   8        116.72        122.58        15.88 o
   2   7   8         20.87         18.33         7.59 o
   3   7   8        258.21        251.19        34.09 o
   4   7   8         92.82        114.64        17.04 o
  -5  -7   9         12.39          7.60        10.27 o
  -4  -7   9         82.47         67.05        10.97 o
  -3  -7   9          1.98         -3.74        10.51 o
  -2  -7   9         93.04         77.74        11.07 o
  -1  -7   9        137.68        106.47        17.51 o
   0  -7   9          6.50         13.54         8.81 o
   1  -7   9        138.57        125.28        24.87 o
   2  -7   9         35.62         34.05         9.27 o
   3  -7   9         54.06         42.73        14.71 o
  -8  -6   9        196.03        204.33        16.26 o
  -7  -6   9        358.22        366.82        53.94 o
  -6  -6   9        223.65        239.21        14.86 o
  -5  -6   9        200.52        192.20        14.69 o
  -4  -6   9         90.78         87.65        10.44 o
  -3  -6   9         57.12         62.33         7.41 o
  -2  -6   9         72.48         79.77         7.90 o
  -1  -6   9        241.21        244.37        10.64 o
   0  -6   9         69.68         45.14        12.73 o
   1  -6   9        196.18        173.25        30.12 o
   2  -6   9         89.16         81.59        10.03 o
   3  -6   9        697.90        693.89        21.19 o
   4  -6   9        104.82         80.00        16.11 o
   5  -6   9        624.17        614.78        29.65 o
   6  -6   9         21.83         17.05        13.08 o
   7  -6   9          9.41         21.12        12.02 o
 -10  -5   9          5.21          9.92         8.49 o
  -9  -5   9         16.35         27.54         8.49 o
  -8  -5   9          3.39         13.64         7.55 o
  -7  -5   9         10.52         15.02         9.57 o
  -6  -5   9         47.83         70.11         9.82 o
  -5  -5   9         48.61         54.72         8.73 o
  -4  -5   9          1.26         12.35        12.14 o
  -3  -5   9          9.48         10.35         5.06 o
  -2  -5   9         47.78         58.14         7.31 o
  -1  -5   9         27.91         23.55         4.40 o
   0  -5   9          6.00          9.52         3.93 o
   1  -5   9          3.89          9.59         9.34 o
   2  -5   9         69.69         66.08         8.21 o
   3  -5   9         20.17         20.58         6.81 o
   4  -5   9         24.91         17.93         6.84 o
   5  -5   9         25.90         32.76        11.67 o
   6  -5   9         53.36         58.41         8.78 o
   7  -5   9          0.04          6.32         8.64 o
   8  -5   9         13.77         12.12         7.55 o
   9  -5   9          0.27          8.06         8.04 o
 -12  -4   9        154.29        202.09        15.93 o
 -11  -4   9        231.88        242.15        14.86 o
 -10  -4   9        298.78        355.30        16.50 o
  -9  -4   9        139.16        174.88        15.18 o
  -8  -4   9         96.16         99.66        10.53 o
  -7  -4   9        415.68        372.88        15.35 o
  -6  -4   9       1118.60       1152.21        26.08 o
  -5  -4   9         99.36        124.11        14.13 o
  -4  -4   9        426.62        422.51        14.61 o
  -3  -4   9        181.22        163.93         7.82 o
  -2  -4   9       1288.51       1215.73        17.13 o
  -1  -4   9        200.67        207.30         6.93 o
   0  -4   9        515.03        508.32         9.95 o
   1  -4   9         17.90         19.44         3.91 o
   2  -4   9        289.79        296.56         8.93 o
   3  -4   9       1778.94       1754.86        34.67 o
   4  -4   9          9.51          7.46        10.51 o
   5  -4   9        891.05        860.21        21.29 o
   6  -4   9         64.71         69.66        11.67 o
   7  -4   9        214.04        196.12        25.68 o
   8  -4   9        243.07        228.59        12.94 o
   9  -4   9          4.61          3.96         6.78 o
  10  -4   9          1.60         -4.34         6.72 o
  11  -4   9         55.31         54.98         9.93 o
 -13  -3   9         56.79         62.34        15.41 o
 -12  -3   9          3.39          8.66        18.21 o
 -11  -3   9          3.51          5.67         6.51 o
 -10  -3   9         37.95         39.09         8.00 o
  -9  -3   9         95.26        100.81        18.33 o
  -8  -3   9        442.57        409.06        15.02 o
  -7  -3   9         14.37         10.69         5.68 o
  -6  -3   9        560.86        567.57        16.59 o
  -5  -3   9          2.89          6.01         3.35 o
  -4  -3   9        914.45        930.53        17.10 o
  -3  -3   9        121.39        124.55         4.83 o
  -2  -3   9        903.28        925.80        11.15 o
  -1  -3   9         91.75        103.68         6.51 o
   0  -3   9        126.42        133.27         5.03 o
   1  -3   9        940.83        933.02        12.68 o
   2  -3   9        203.26        190.74         5.59 o
   3  -3   9         13.54         19.05         3.64 o
   4  -3   9        824.50        872.06        19.14 o
   5  -3   9        462.33        445.83        15.88 o
   6  -3   9        463.53        453.11        14.68 o
   7  -3   9         30.93         36.68         6.51 o
   8  -3   9        343.33        313.86        13.46 o
   9  -3   9         63.18         49.88         7.92 o
  10  -3   9        496.08        535.97        18.41 o
  11  -3   9         14.47         12.45         7.41 o
  12  -3   9         32.98         56.62         9.36 o
 -12  -2   9         37.34         42.38         8.89 o
 -11  -2   9        102.29        108.90        11.09 o
 -10  -2   9        108.61        120.09         7.47 o
  -9  -2   9        141.60        153.22         8.21 o
  -8  -2   9        207.31        199.67         6.30 o
  -7  -2   9         10.99         11.18         2.75 o
  -6  -2   9       1622.74       1623.81        17.96 o
  -5  -2   9         25.97         24.05         3.10 o
  -4  -2   9        154.06        161.62         6.19 o
  -3  -2   9        494.69        515.52         7.74 o
  -2  -2   9        101.29        110.45         5.09 o
  -1  -2   9        489.73        482.94        10.99 o
   0  -2   9        314.79        334.25        12.91 o
   1  -2   9        107.65        113.95         4.21 o
   2  -2   9        403.78        380.13         6.79 o
   3  -2   9       1184.66       1190.03        13.73 o
   4  -2   9        461.70        449.75        10.01 o
   5  -2   9         14.04         19.68         4.61 o
   6  -2   9        175.64        171.80         8.91 o
   7  -2   9        133.34        117.45         8.82 o
   8  -2   9        405.06        409.87        14.20 o
   9  -2   9        408.19        392.69        17.40 o
  10  -2   9        192.80        161.58        11.17 o
  11  -2   9         49.56         55.31         8.40 o
  12  -2   9         28.28         28.75        12.84 o
 -14  -1   9        169.20        199.17        16.58 o
 -13  -1   9        310.66        347.96        14.13 o
 -12  -1   9        469.12        452.86        14.44 o
 -11  -1   9         84.99         90.18         5.77 o
 -10  -1   9       1201.00       1105.22        15.85 o
  -9  -1   9        355.86        370.84         8.41 o
  -8  -1   9        985.75        935.16        12.99 o
  -7  -1   9        936.19       1005.18        13.01 o
  -6  -1   9        609.91        595.74         8.92 o
  -5  -1   9       6095.79       5959.59        78.38 o
  -4  -1   9       4119.73       4223.96        37.49 o
  -3  -1   9       1794.49       1762.71        20.13 o
  -2  -1   9       5122.25       5243.71        46.01 o
  -1  -1   9        481.74        452.47         8.30 o
   0  -1   9       1272.09       1262.82        13.74 o
   1  -1   9       1353.19       1277.42        13.71 o
   2  -1   9       4965.26       5302.67        45.61 o
   3  -1   9        554.65        595.58         8.15 o
   4  -1   9       1829.65       1882.12        18.88 o
   5  -1   9        839.91        863.72        10.64 o
   6  -1   9         96.02        102.64         5.46 o
   7  -1   9       2009.53       2028.64        62.58 o
   8  -1   9       1543.99       1555.84        28.39 o
   9  -1   9        944.04        940.17        21.79 o
  10  -1   9         59.60         77.36         8.64 o
  11  -1   9        241.11        231.08        12.38 o
  12  -1   9         11.98         13.14         6.73 o
  13  -1   9         33.23         30.78         8.33 o
 -14   0   9          9.65          2.45         8.41 o
 -13   0   9         17.47         19.91         6.25 o
 -12   0   9          1.23          4.09         5.15 o
 -11   0   9          1.84         -3.63         4.79 o
 -10   0   9          3.29          5.31         4.87 o
  -9   0   9         11.94         11.15         3.01 o
  -8   0   9          3.99          4.86         2.75 o
  -7   0   9         15.70         20.36         2.88 o
  -6   0   9          1.46          0.32         2.14 o
  -5   0   9          1.23          2.67         2.11 o
  -4   0   9          0.01          0.44         1.87 o
  -3   0   9         24.31         29.75         2.33 o
  -2   0   9         80.53         78.85         3.22 o
  -1   0   9         30.61         33.76         2.16 o
   0   0   9          2.77          4.08         1.68 o
   1   0   9         74.86         77.93         3.11 o
   2   0   9         43.77         46.15         2.67 o
   3   0   9          0.38          1.45         1.70 o
   4   0   9         41.08         50.30         2.94 o
   5   0   9         33.31         36.40         2.72 o
   6   0   9         20.89         23.52         2.62 o
   7   0   9          8.09          9.18         3.36 o
   8   0   9          4.41         -2.71         4.02 o
   9   0   9         21.72         24.69         8.64 o
  10   0   9         38.15         47.53         9.69 o
  11   0   9          1.68          9.48         5.94 o
  12   0   9          2.97         15.75         6.58 o
  13   0   9          8.55          6.11         7.09 o
 -14   1   9        171.11        203.61        18.45 o
 -13   1   9        313.58        326.36        14.03 o
 -12   1   9        466.92        428.14        14.92 o
 -11   1   9         81.58         87.61         8.71 o
 -10   1   9       1196.44       1132.94        22.78 o
  -9   1   9        357.38        375.19        12.38 o
  -8   1   9        997.59        932.61        12.78 o
  -7   1   9        914.90        991.73        12.88 o
  -6   1   9        611.19        589.08         9.02 o
  -5   1   9       6037.66       5988.34        52.21 o
  -4   1   9       4147.38       4310.50        38.17 o
  -3   1   9       1789.72       1771.09        26.59 o
  -2   1   9       5200.29       5344.71        65.13 o
  -1   1   9        504.81        489.83         9.98 o
   0   1   9       1278.09       1323.03        18.78 o
   1   1   9       1362.35       1292.06        20.40 o
   2   1   9       4950.50       5220.42        45.21 o
   3   1   9        560.53        593.53         8.30 o
   4   1   9       1838.43       1851.94        19.30 o
   5   1   9        822.73        832.46        11.39 o
   6   1   9         97.54        105.27         5.29 o
   7   1   9       1989.77       1992.42        22.28 o
   8   1   9       1559.75       1549.27        19.12 o
   9   1   9        944.27        967.35        22.07 o
  10   1   9         61.34         78.72         8.42 o
  11   1   9        240.65        208.91        13.43 o
  12   1   9         10.41          4.67         6.77 o
  13   1   9         36.35         47.98         9.06 o
 -14   2   9         30.71         49.87         9.57 o
 -13   2   9         33.53         30.70        12.14 o
 -12   2   9         36.05         46.35         8.50 o
 -11   2   9        103.41        112.91        12.02 o
 -10   2   9        109.12        158.05        11.05 o
  -9   2   9        147.50        155.13         9.37 o
  -8   2   9        204.42        192.77         9.87 o
  -7   2   9         11.24         14.38         3.32 o
  -6   2   9       1622.34       1606.78        22.53 o
  -5   2   9         27.49         30.97         2.94 o
  -4   2   9        160.31        177.87         7.31 o
  -3   2   9        477.55        490.78         9.16 o
  -2   2   9        101.44        107.14         5.51 o
  -1   2   9        478.12        478.29        10.64 o
   0   2   9        322.57        357.68         9.32 o
   1   2   9        108.91        113.15         3.38 o
   2   2   9        404.61        383.48         6.38 o
   3   2   9       1197.45       1175.24        13.72 o
   4   2   9        464.24        458.28         7.97 o
   5   2   9         11.41         14.01         2.66 o
   6   2   9        176.10        170.37         5.87 o
   7   2   9        135.86        120.31         5.74 o
   8   2   9        409.84        412.97         9.45 o
   9   2   9        401.52        398.15         9.64 o
  10   2   9        191.60        172.75         9.15 o
  11   2   9         46.42         46.38         8.24 o
  12   2   9         29.16         41.96         8.44 o
  13   2   9         23.80         21.48        11.67 o
 -13   3   9         55.05         75.63        10.56 o
 -12   3   9          3.27         -6.21         6.65 o
 -11   3   9          3.55          2.15         6.34 o
 -10   3   9         37.75         40.86        12.14 o
  -9   3   9         95.51        110.65         9.82 o
  -8   3   9        439.01        393.36        13.94 o
  -7   3   9         14.94         14.83         5.94 o
  -6   3   9        561.16        579.07        15.67 o
  -5   3   9          3.56          3.05         2.54 o
  -4   3   9        916.58        928.87        12.45 o
  -3   3   9        123.30        128.04        10.48 o
  -2   3   9        920.00        942.37        17.09 o
  -1   3   9         96.87        102.62         6.18 o
   0   3   9        123.73        119.77         4.81 o
   1   3   9        949.80        921.75        11.93 o
   2   3   9        196.94        180.76         4.94 o
   3   3   9         14.52         17.39         2.79 o
   4   3   9        806.16        838.37        12.09 o
   5   3   9        461.29        456.59         9.03 o
   6   3   9        463.18        476.64         9.70 o
   7   3   9         33.61         38.19         4.41 o
   8   3   9        348.63        338.03         9.04 o
   9   3   9         60.84         68.33         5.69 o
  10   3   9        497.68        523.23        11.99 o
  11   3   9         15.45         19.86         6.06 o
  12   3   9         34.73         24.02         8.01 o
 -12   4   9        154.16        189.27        14.53 o
 -11   4   9        230.44        225.82        13.18 o
 -10   4   9        298.94        337.23        14.52 o
  -9   4   9        144.88        177.58        12.46 o
  -8   4   9         99.66        105.54        11.56 o
  -7   4   9        426.35        407.52        14.69 o
  -6   4   9       1110.06       1089.46        38.64 o
  -5   4   9         95.48        103.34         8.94 o
  -4   4   9        412.27        410.94        10.34 o
  -3   4   9        189.43        174.22         6.83 o
  -2   4   9       1287.98       1224.16        21.87 o
  -1   4   9        200.90        201.46        12.49 o
   0   4   9        505.88        470.36        13.46 o
   1   4   9         18.90         28.97         5.44 o
   2   4   9        297.54        290.21        11.83 o
   3   4   9       1793.73       1817.72        24.86 o
   4   4   9          9.47          6.28         3.79 o
   5   4   9        903.92        886.40        16.58 o
   6   4   9         62.87         64.08         5.10 o
   7   4   9        214.09        189.33         7.68 o
   8   4   9        233.46        212.61         8.13 o
   9   4   9          3.77          3.91         4.06 o
  10   4   9          1.81          9.68         4.32 o
  11   4   9         59.87         68.60         6.62 o
 -10   5   9          5.48          0.33         8.04 o
  -9   5   9         16.38         11.96         7.84 o
  -8   5   9          3.40         16.15         7.59 o
  -7   5   9         10.12         17.46         9.11 o
  -6   5   9         47.69         49.52         8.61 o
  -5   5   9         47.76         63.17         9.11 o
  -4   5   9          1.12         20.67         6.95 o
  -3   5   9          9.49         13.16         5.26 o
  -2   5   9         46.97         36.81         8.76 o
  -1   5   9         28.70         36.10         5.75 o
   0   5   9          6.22          9.11         6.89 o
   1   5   9          4.27         12.07         7.12 o
   2   5   9         70.49         82.99         8.42 o
   3   5   9         21.09         17.49         6.10 o
   4   5   9         24.81         25.16         6.33 o
   5   5   9         25.99         25.91         8.64 o
   6   5   9         53.02         45.80         8.07 o
   7   5   9          0.08         13.54        10.27 o
   8   5   9         13.16         11.03         7.11 o
   9   5   9          0.34          6.35         7.71 o
  -8   6   9        195.86        198.72        14.85 o
  -7   6   9        357.20        333.36        15.93 o
  -6   6   9        227.55        215.99        15.88 o
  -5   6   9        203.27        209.66        14.33 o
  -4   6   9         94.82         89.47        10.98 o
  -3   6   9         55.29         60.01        14.71 o
  -2   6   9         71.07         56.30        16.58 o
  -1   6   9        240.63        225.32        15.64 o
   0   6   9         75.95         84.50         8.58 o
   1   6   9        193.06        176.67        11.32 o
   2   6   9         93.20         78.01         9.24 o
   3   6   9        695.27        668.68        24.87 o
   4   6   9        103.78        115.99        11.22 o
   5   6   9        627.32        602.61        41.09 o
   6   6   9         23.33         21.89         7.74 o
   7   6   9          9.52         13.78         7.80 o
  -4   7   9         80.86         83.40        17.40 o
  -3   7   9          2.20          1.27         9.01 o
  -2   7   9         95.93         97.83        16.34 o
  -1   7   9        140.88        179.79        19.15 o
   0   7   9          6.35          6.07         8.64 o
   2   7   9         34.83         30.15         8.00 o
   3   7   9         51.94         72.36        17.04 o
  -4  -7  10         99.42         87.35        11.64 o
  -3  -7  10         37.16         34.09        13.31 o
  -2  -7  10         43.27         60.01        15.64 o
  -1  -7  10         75.46         55.34        14.94 o
   0  -7  10         72.25         82.32        11.21 o
   1  -7  10         81.98         58.81        12.26 o
   2  -7  10        153.86        124.45        12.83 o
   3  -7  10         76.98         83.77        16.11 o
  -8  -6  10         56.86         55.56        10.87 o
  -7  -6  10          3.19          9.84         8.52 o
  -6  -6  10        106.26         91.32        20.55 o
  -5  -6  10         45.22         50.88         9.41 o
  -4  -6  10          5.60          9.08         7.31 o
  -3  -6  10         39.78         38.00         8.46 o
  -2  -6  10         19.01         26.00         6.16 o
  -1  -6  10         51.50         45.09         7.77 o
   0  -6  10         67.46         49.62         8.80 o
   1  -6  10         11.14          3.22         8.17 o
   2  -6  10         40.15         20.19        10.16 o
   3  -6  10        110.82        130.27        20.31 o
   4  -6  10         73.10         72.51        23.35 o
   5  -6  10          8.35         19.90         8.40 o
   6  -6  10         54.32         44.49        17.86 o
   7  -6  10         16.95         23.41        10.39 o
 -10  -5  10        102.47         97.54        12.28 o
  -9  -5  10        159.16        176.66        14.61 o
  -8  -5  10        206.83        211.22        29.54 o
  -7  -5  10        158.59        183.67        14.12 o
  -6  -5  10        541.50        551.14        19.23 o
  -5  -5  10        475.69        470.53        17.41 o
  -4  -5  10       1215.23       1223.03        38.76 o
  -3  -5  10        147.79        155.04         8.79 o
  -2  -5  10         19.63         23.37         4.72 o
  -1  -5  10        407.24        423.40        13.47 o
   0  -5  10        324.77        307.96         8.94 o
   1  -5  10        314.31        330.22        13.79 o
   2  -5  10         73.75         51.68        10.04 o
   3  -5  10        175.53        177.42        11.22 o
   4  -5  10         98.61        105.28        12.84 o
   5  -5  10        700.30        670.89        20.46 o
   6  -5  10        113.18         78.12         9.64 o
   7  -5  10        425.24        412.01        17.33 o
   8  -5  10        165.67        168.11        13.46 o
   9  -5  10         66.45         47.79        10.14 o
 -12  -4  10         25.09         47.74        10.40 o
 -11  -4  10         70.69         94.41        12.02 o
 -10  -4  10         48.12         63.65        10.40 o
  -9  -4  10         17.58         17.11         7.57 o
  -8  -4  10          4.50         14.16         6.69 o
  -7  -4  10        124.71        133.19        13.19 o
  -6  -4  10        173.10        179.37        11.30 o
  -5  -4  10        158.50        158.56        13.19 o
  -4  -4  10         87.42         84.87         7.00 o
  -3  -4  10         63.22         63.98         6.12 o
  -2  -4  10        264.44        264.91         8.56 o
  -1  -4  10         62.69         61.55         4.89 o
   0  -4  10         23.21         24.59         3.92 o
   1  -4  10        129.83        137.01         5.88 o
   2  -4  10         33.89         18.41         5.92 o
   3  -4  10        115.91        117.93         9.21 o
   4  -4  10         36.61         38.52         6.98 o
   5  -4  10         78.44         70.68        12.14 o
   6  -4  10         17.26         18.35         8.06 o
   7  -4  10         10.47         14.04         6.58 o
   8  -4  10         45.91         28.07         7.48 o
   9  -4  10          4.61          8.02         7.12 o
  10  -4  10         26.73         29.98        18.21 o
  11  -4  10         21.25          9.11        10.51 o
 -13  -3  10        127.04        166.14        14.36 o
 -12  -3  10         16.47         22.74         8.42 o
 -11  -3  10          5.46          6.07         6.60 o
 -10  -3  10        152.97        180.47        13.45 o
  -9  -3  10        631.04        577.42        18.49 o
  -8  -3  10        352.15        354.02        14.28 o
  -7  -3  10         47.57         50.55         7.43 o
  -6  -3  10        188.92        188.68        10.55 o
  -5  -3  10         50.51         52.62        12.26 o
  -4  -3  10       1910.84       1892.99        32.52 o
  -3  -3  10        368.14        374.14         8.46 o
  -2  -3  10        800.78        815.59        12.50 o
  -1  -3  10        386.51        403.77         8.37 o
   0  -3  10        614.56        610.10        10.18 o
   1  -3  10        595.76        597.02        10.95 o
   2  -3  10        658.09        655.95        10.23 o
   3  -3  10         34.81         33.16         4.24 o
   4  -3  10        612.40        635.79        16.43 o
   5  -3  10       1703.22       1691.67        30.62 o
   6  -3  10        228.23        203.21        10.65 o
   7  -3  10        189.19        177.68        10.56 o
   8  -3  10        494.21        463.61        16.26 o
   9  -3  10         72.40         71.22         8.92 o
  10  -3  10        494.59        499.38        23.23 o
  11  -3  10        110.96        124.83        11.97 o
  12  -3  10          4.95         14.94        10.74 o
 -12  -2  10         13.11         14.83         6.91 o
 -11  -2  10        305.58        303.11        14.03 o
 -10  -2  10        200.14        191.50         8.38 o
  -9  -2  10        182.45        166.72         7.66 o
  -8  -2  10        779.00        731.30        14.05 o
  -7  -2  10        389.86        397.27        10.15 o
  -6  -2  10       1307.74       1324.15        15.34 o
  -5  -2  10         82.44         93.12         3.66 o
  -4  -2  10         33.72         33.52         2.94 o
  -3  -2  10       2118.88       2113.82        22.49 o
  -2  -2  10        411.38        422.20         8.16 o
  -1  -2  10        140.47        148.27         4.94 o
   0  -2  10        479.96        514.48         8.47 o
   1  -2  10        524.19        559.04         8.82 o
   2  -2  10         98.10        102.54         4.74 o
   3  -2  10        980.18        956.18        12.08 o
   4  -2  10       1289.58       1268.03        16.72 o
   5  -2  10        554.85        553.87        14.45 o
   6  -2  10        328.11        333.33        21.95 o
   7  -2  10       1052.43        977.59        21.71 o
   8  -2  10        368.78        386.21        14.03 o
   9  -2  10        352.69        367.27        14.28 o
  10  -2  10         40.30         44.88         7.61 o
  11  -2  10        138.92        133.82        11.71 o
  12  -2  10        106.87        127.83        23.23 o
 -14  -1  10         15.50         16.11         8.87 o
 -13  -1  10         32.77         46.00        10.51 o
 -12  -1  10         65.00         78.66        14.94 o
 -11  -1  10         27.46         26.96         4.31 o
 -10  -1  10        129.06        138.56         6.54 o
  -9  -1  10         80.10         93.52         5.35 o
  -8  -1  10         78.07         88.14         7.45 o
  -7  -1  10         93.75        112.87         4.84 o
  -6  -1  10         43.54         48.01         3.15 o
  -5  -1  10        225.31        226.16         5.09 o
  -4  -1  10        348.09        355.51         5.84 o
  -3  -1  10         29.49         34.91         2.16 o
  -2  -1  10         83.98         89.56         5.86 o
  -1  -1  10        122.73        119.03         4.19 o
   0  -1  10        163.14        172.81         5.86 o
   1  -1  10        253.96        255.78         5.37 o
   2  -1  10        474.82        497.42         7.47 o
   3  -1  10        278.64        298.37         5.73 o
   4  -1  10        223.24        220.40         5.05 o
   5  -1  10        403.35        411.04         6.97 o
   6  -1  10        111.27        106.02         5.56 o
   7  -1  10        110.41        116.84         8.42 o
   8  -1  10         13.54         13.64         5.18 o
   9  -1  10         16.79         16.24         5.75 o
  10  -1  10         32.79         26.59         6.81 o
  11  -1  10         39.02         35.99         7.55 o
  12  -1  10         17.85         14.42         7.08 o
 -14   0  10         10.11          3.43         6.34 o
 -13   0  10        186.92        185.02        11.24 o
 -12   0  10        148.62        146.32        10.37 o
 -11   0  10          2.75          7.50         4.69 o
 -10   0  10        326.13        275.30         8.80 o
  -9   0  10        163.50        172.91         6.15 o
  -8   0  10       1601.86       1500.25        17.73 o
  -7   0  10         98.78        115.17         4.74 o
  -6   0  10        829.55        775.86        10.59 o
  -5   0  10         62.47         74.06         3.66 o
  -4   0  10          0.23         -1.22         1.88 o
  -3   0  10       2165.52       2057.23        19.84 o
  -2   0  10       7559.97       7377.97        71.82 o
  -1   0  10        909.38        933.23        10.34 o
   0   0  10         30.24         34.78         2.37 o
   1   0  10       1005.31       1015.44        11.69 o
   2   0  10       1555.80       1726.42        17.27 o
   3   0  10       5653.36       5922.52        51.12 o
   4   0  10       4220.95       4300.90        38.67 o
   5   0  10       1497.70       1578.06        17.83 o
   6   0  10        243.17        269.07         6.10 o
   7   0  10       1917.84       1748.93        27.59 o
   8   0  10          3.20          0.34         4.25 o
   9   0  10        389.83        402.44        13.87 o
  10   0  10        276.27        255.49        12.13 o
  11   0  10         28.86         43.20        12.14 o
  12   0  10        465.46        468.08        17.17 o
  13   0  10         67.74         66.92        10.07 o
 -14   1  10         15.68         17.20         7.55 o
 -13   1  10         33.50         28.48         8.87 o
 -12   1  10         63.77         88.58         9.81 o
 -11   1  10         27.21         24.94         8.29 o
 -10   1  10        128.76        144.07         9.34 o
  -9   1  10         80.48        104.48         8.50 o
  -8   1  10         79.15         89.22         6.17 o
  -7   1  10         91.96        105.20         4.72 o
  -6   1  10         43.08         53.95         3.60 o
  -5   1  10        222.89        232.33         5.71 o
  -4   1  10        354.21        365.66         6.75 o
  -3   1  10         30.53         34.64         2.91 o
  -2   1  10         87.03        101.60         5.48 o
  -1   1  10        127.82        125.43         5.58 o
   0   1  10        166.18        171.33         4.55 o
   1   1  10        251.81        252.05         4.62 o
   2   1  10        475.63        478.74         7.12 o
   3   1  10        273.89        283.92         5.66 o
   4   1  10        221.08        216.43         5.33 o
   5   1  10        401.15        404.24         7.57 o
   6   1  10        110.74        105.30         4.67 o
   7   1  10        108.86        112.79         5.22 o
   8   1  10         12.26         11.30         3.91 o
   9   1  10         16.79         17.28         4.72 o
  10   1  10         31.81         33.35         8.17 o
  11   1  10         40.23         50.66        11.32 o
  12   1  10         18.60         19.78         7.33 o
  13   1  10         10.51         -4.15         7.08 o
 -14   2  10         88.75        104.91        13.43 o
 -13   2  10         27.63         19.18         8.29 o
 -12   2  10         12.42         25.93         7.24 o
 -11   2  10        307.13        305.47        13.03 o
 -10   2  10        198.51        189.02        10.53 o
  -9   2  10        189.36        167.67         9.80 o
  -8   2  10        766.57        737.83        17.49 o
  -7   2  10        390.71        408.38         9.91 o
  -6   2  10       1304.28       1285.23        21.39 o
  -5   2  10         90.71         96.82         9.87 o
  -4   2  10         34.16         37.87         3.19 o
  -3   2  10       2094.91       2082.84        29.80 o
  -2   2  10        420.52        450.30        10.31 o
  -1   2  10        141.86        161.18         6.58 o
   0   2  10        480.13        549.59        18.21 o
   1   2  10        541.72        587.50         7.55 o
   2   2  10         99.00         97.89         3.67 o
   3   2  10        991.15        956.45        11.91 o
   4   2  10       1267.08       1234.38        14.95 o
   5   2  10        545.62        532.62         9.30 o
   6   2  10        328.00        334.38        12.07 o
   7   2  10       1043.59        983.78        14.45 o
   8   2  10        377.32        375.06         9.09 o
   9   2  10        343.50        346.25         9.12 o
  10   2  10         42.67         49.05         6.34 o
  11   2  10        137.31        133.82        11.31 o
  12   2  10        109.93        130.67        14.48 o
 -13   3  10        125.11        150.40        23.58 o
 -12   3  10         15.99         16.80         7.71 o
 -11   3  10          5.14         -0.48         6.72 o
 -10   3  10        150.89        158.24        10.80 o
  -9   3  10        634.06        573.88        16.91 o
  -8   3  10        347.47        365.04        13.35 o
  -7   3  10         50.95         65.79        12.14 o
  -6   3  10        194.40        201.28        10.01 o
  -5   3  10         51.88         54.85         5.16 o
  -4   3  10       1923.73       1908.01        21.30 o
  -3   3  10        359.92        359.11         9.74 o
  -2   3  10        816.53        828.88        15.93 o
  -1   3  10        379.51        390.51        11.67 o
   0   3  10        612.49        596.29        10.01 o
   1   3  10        595.95        580.96        10.29 o
   2   3  10        637.85        636.17        15.40 o
   3   3  10         36.45         30.80         3.58 o
   4   3  10        595.34        630.69        10.29 o
   5   3  10       1706.56       1697.10        20.06 o
   6   3  10        228.11        216.76         6.99 o
   7   3  10        191.64        196.41         7.08 o
   8   3  10        513.00        504.36        12.67 o
   9   3  10         73.52         81.68         6.10 o
  10   3  10        493.42        487.01        11.68 o
  11   3  10        110.86        112.33         8.93 o
  12   3  10          5.17          2.38         6.88 o
 -12   4  10         25.06         39.86         9.56 o
 -11   4  10         70.43        100.32        11.06 o
 -10   4  10         47.93         48.58         8.80 o
  -9   4  10         17.77         18.61         7.24 o
  -8   4  10          4.76          7.53         7.94 o
  -7   4  10        124.38        139.36        10.81 o
  -6   4  10        171.72        176.45        15.41 o
  -5   4  10        157.88        159.43        10.74 o
  -4   4  10         87.30         96.42         8.86 o
  -3   4  10         62.71         63.60         5.17 o
  -2   4  10        263.29        271.12         9.82 o
  -1   4  10         64.16         70.27         6.52 o
   0   4  10         23.93         23.84         5.15 o
   1   4  10        132.65        131.84         8.31 o
   2   4  10         32.53         34.70         6.08 o
   3   4  10        117.09        130.57         9.65 o
   4   4  10         36.02         49.27         7.05 o
   5   4  10         80.55         80.29         6.46 o
   6   4  10         17.78         17.66         4.82 o
   7   4  10          9.71          9.02         4.62 o
   8   4  10         45.63         44.69        11.32 o
   9   4  10          4.77          6.91         4.16 o
  10   4  10         26.93         24.33         5.07 o
  11   4  10         20.41         14.17         6.33 o
 -10   5  10        103.66         96.25        11.39 o
  -9   5  10        154.71        176.22        13.54 o
  -8   5  10        202.73        207.98        13.16 o
  -7   5  10        152.02        197.94        13.61 o
  -6   5  10        543.50        521.41        17.41 o
  -5   5  10        473.62        465.25        16.26 o
  -4   5  10       1208.38       1171.94        22.80 o
  -3   5  10        151.82        170.55        18.56 o
  -2   5  10         22.44         25.67         5.44 o
  -1   5  10        409.73        425.76        13.46 o
   0   5  10        328.79        327.35        12.30 o
   1   5  10        311.71        331.72        12.79 o
   2   5  10         72.13         81.15         8.49 o
   3   5  10        171.89        176.13        10.46 o
   4   5  10         90.90         86.60         9.24 o
   5   5  10        689.27        636.82        19.56 o
   6   5  10        112.69        120.73        11.30 o
   7   5  10        429.04        430.62        16.98 o
   8   5  10        165.37        171.89        13.77 o
   9   5  10         66.94         78.88        10.20 o
  -8   6  10         56.82         62.92        12.61 o
  -7   6  10          3.16         26.96         8.94 o
  -6   6  10        107.50        103.67        26.15 o
  -5   6  10         47.29         92.84        30.59 o
  -4   6  10          5.52         11.89         8.49 o
  -3   6  10         40.79         53.70        13.54 o
  -2   6  10         18.65         25.27         6.82 o
  -1   6  10         51.35         48.57        10.27 o
   0   6  10         68.39         78.69        18.21 o
   1   6  10         10.68         10.75         9.22 o
   2   6  10         40.25         53.67         8.16 o
   3   6  10        112.72        120.48        15.18 o
   4   6  10         74.78         74.81        18.68 o
   5   6  10          7.76         56.05        28.25 o
   6   6  10         53.39         43.11        10.51 o
   7   6  10         16.98         35.02        11.44 o
  -4   7  10         95.81         72.27        11.63 o
  -3   7  10         38.74         39.40        10.65 o
  -2   7  10         43.29         31.05        15.41 o
  -1   7  10         79.99         92.48        40.74 o
   0   7  10         70.19         57.21        12.14 o
   1   7  10         79.30         89.19        14.71 o
   2   7  10        148.10        184.31        12.76 o
   3   7  10         78.11         67.50         9.91 o
  -4  -7  11         29.68         22.40         9.15 o
  -3  -7  11         45.29         57.56        21.95 o
  -2  -7  11          6.26         -3.74        13.08 o
  -1  -7  11         18.06         27.08        14.48 o
   0  -7  11        136.39        123.05        18.45 o
   1  -7  11          7.68         13.03        10.39 o
   2  -7  11        134.26        150.30        13.80 o
  -8  -6  11        112.88        112.92        13.62 o
  -7  -6  11         86.51         97.88        12.61 o
  -6  -6  11         38.62         32.27         9.37 o
  -5  -6  11        328.48        335.42        31.75 o
  -4  -6  11         76.39         78.67        10.40 o
  -3  -6  11         32.46         22.04         6.49 o
  -2  -6  11        373.50        370.01        12.81 o
  -1  -6  11          8.10          5.81         5.55 o
   0  -6  11        282.21        264.31        19.61 o
   1  -6  11         31.67         30.44         8.38 o
   2  -6  11        135.15        138.49        17.04 o
   3  -6  11        323.34        323.87        15.76 o
   4  -6  11        227.53        246.57        15.00 o
   5  -6  11         87.39         78.84        10.88 o
   6  -6  11        126.50        108.47        12.33 o
 -10  -5  11          3.06          9.40         8.31 o
  -9  -5  11         15.58         20.95         9.22 o
  -8  -5  11          2.47         10.69         7.31 o
  -7  -5  11          9.58         10.83         7.11 o
  -6  -5  11         23.33         43.37         8.24 o
  -5  -5  11         35.79         51.73        11.79 o
  -4  -5  11         13.08         25.91         5.89 o
  -3  -5  11        146.36        143.33         8.84 o
  -2  -5  11          0.38          1.01         3.96 o
  -1  -5  11         17.24         19.06         4.39 o
   0  -5  11         21.24         23.58         4.27 o
   1  -5  11         19.28         15.92         7.59 o
   2  -5  11          2.16          0.23         9.34 o
   3  -5  11         28.11         44.36         8.06 o
   4  -5  11        107.72        110.00        10.47 o
   5  -5  11         13.14         19.53         8.29 o
   6  -5  11         38.04         36.82         8.34 o
   7  -5  11          1.28          3.47        10.51 o
   8  -5  11         17.91         16.79         8.52 o
   9  -5  11         20.26         18.68        11.44 o
 -12  -4  11         12.74         18.16         8.91 o
 -11  -4  11        256.05        261.78        15.59 o
 -10  -4  11         44.93         50.50         9.89 o
  -9  -4  11         46.34         45.37         8.91 o
  -8  -4  11        202.70        209.33        12.96 o
  -7  -4  11        274.80        265.56        13.45 o
  -6  -4  11        319.71        327.00        14.28 o
  -5  -4  11        154.81        169.22        21.83 o
  -4  -4  11        576.31        567.44        13.78 o
  -3  -4  11        148.58        153.19         6.98 o
  -2  -4  11       1254.42       1201.01        17.34 o
  -1  -4  11        220.02        214.75         7.27 o
   0  -4  11        303.56        304.42         9.35 o
   1  -4  11        622.09        663.01        11.67 o
   2  -4  11        430.09        419.00        14.36 o
   3  -4  11       1731.47       1689.83        31.61 o
   4  -4  11       1035.54        976.51        23.03 o
   5  -4  11         64.75         51.89         7.55 o
   6  -4  11        181.10        162.83        11.40 o
   7  -4  11        314.14        307.66        14.19 o
   8  -4  11         14.19         16.70         7.31 o
   9  -4  11         67.90         69.42         9.89 o
  10  -4  11         39.87         46.17        10.97 o
 -13  -3  11          4.72          7.40         8.16 o
 -12  -3  11         13.31         24.30         8.50 o
 -11  -3  11         22.02         21.29         7.61 o
 -10  -3  11        105.95        123.79        19.50 o
  -9  -3  11        486.50        453.33        17.86 o
  -8  -3  11         53.18         56.05        20.08 o
  -7  -3  11        119.33        121.36        15.18 o
  -6  -3  11        114.61        125.96        11.09 o
  -5  -3  11         22.56         25.49         5.83 o
  -4  -3  11        505.17        521.42        15.02 o
  -3  -3  11         15.01         20.30         3.57 o
  -2  -3  11          8.92          7.17         3.10 o
  -1  -3  11        276.11        291.84         7.89 o
   0  -3  11        736.96        695.29        11.15 o
   1  -3  11        196.74        194.38         5.94 o
   2  -3  11        345.70        359.08         7.58 o
   3  -3  11        359.72        335.95        12.21 o
   4  -3  11        214.62        226.19        10.64 o
   5  -3  11       1004.40        990.17        28.95 o
   6  -3  11        117.34        102.67         8.87 o
   7  -3  11         57.06         45.54         7.17 o
   8  -3  11         54.70         55.09         8.99 o
   9  -3  11         68.29         87.48         9.92 o
  10  -3  11         52.15         43.25         8.57 o
  11  -3  11         33.02         38.29        14.36 o
 -12  -2  11          7.75          8.99         9.57 o
 -11  -2  11        148.48        176.37        20.43 o
 -10  -2  11         31.00         22.73         6.76 o
  -9  -2  11         17.82         14.63         5.92 o
  -8  -2  11        324.42        305.60        16.34 o
  -7  -2  11        660.77        634.28        12.43 o
  -6  -2  11         37.85         43.96         3.93 o
  -5  -2  11         64.21         66.52         6.50 o
  -4  -2  11         39.62         40.40         3.05 o
  -3  -2  11        444.05        446.49        14.01 o
  -2  -2  11         92.89         91.70         4.55 o
  -1  -2  11         63.35         71.84         5.09 o
   0  -2  11         81.48        100.77         4.43 o
   1  -2  11        178.85        204.08         6.03 o
   2  -2  11        406.03        401.59         7.40 o
   3  -2  11        600.15        571.99         8.88 o
   4  -2  11        478.53        477.39        10.21 o
   5  -2  11        207.81        208.53         9.74 o
   6  -2  11         48.94         57.38        11.67 o
   7  -2  11        773.03        763.65        19.06 o
   8  -2  11        188.13        190.81        17.40 o
   9  -2  11         43.28         42.79         7.42 o
  10  -2  11         27.97         17.56         6.67 o
  11  -2  11         14.95         20.76         7.31 o
  12  -2  11         72.59         73.84        10.17 o
 -13  -1  11        100.85        112.31        14.01 o
 -12  -1  11        379.84        388.76        18.45 o
 -11  -1  11        195.37        177.71         8.32 o
 -10  -1  11        662.16        616.20        11.36 o
  -9  -1  11        568.83        577.55        10.45 o
  -8  -1  11        578.66        580.62         9.85 o
  -7  -1  11        321.19        347.06         7.18 o
  -6  -1  11         46.08         51.46         3.31 o
  -5  -1  11        214.83        241.44         5.26 o
  -4  -1  11       1367.49       1378.06        27.53 o
  -3  -1  11       1091.77       1074.70        15.62 o
  -2  -1  11        490.48        503.93         8.09 o
  -1  -1  11       1824.68       1754.02        18.38 o
   0  -1  11       8124.93       7955.97        80.01 o
   1  -1  11        489.29        502.75         7.81 o
   2  -1  11       1969.42       2023.07        20.18 o
   3  -1  11       2301.80       2430.32        23.81 o
   4  -1  11        184.45        230.10         5.37 o
   5  -1  11       2203.15       2209.75        22.41 o
   6  -1  11        194.81        208.25         7.04 o
   7  -1  11        812.70        803.73        18.41 o
   8  -1  11         38.20         41.97         6.43 o
   9  -1  11        360.94        340.39        13.37 o
  10  -1  11        239.95        230.76        16.81 o
  11  -1  11        502.20        527.74        26.97 o
  12  -1  11         50.63         48.71         9.06 o
 -14   0  11          2.76         -2.85         5.92 o
 -13   0  11          2.24          4.36         5.65 o
 -12   0  11          3.94          2.29         4.94 o
 -11   0  11          0.15          0.98         4.69 o
 -10   0  11          1.21          7.46         3.40 o
  -9   0  11          0.50         -0.33         2.91 o
  -8   0  11          0.11          2.38         2.68 o
  -7   0  11         13.18         20.18         3.02 o
  -6   0  11         32.08         38.57         3.15 o
  -5   0  11         36.18         37.36         3.03 o
  -4   0  11          0.76         -1.93         1.93 o
  -3   0  11         17.45         19.77         2.37 o
  -2   0  11         47.60         55.71         4.27 o
  -1   0  11          9.41         13.69         2.16 o
   0   0  11          9.09          7.89         2.07 o
   1   0  11         22.33         28.00         2.51 o
   2   0  11         21.01         22.63         2.42 o
   3   0  11         77.10         83.59         3.72 o
   4   0  11         24.82         27.12         2.65 o
   5   0  11         29.96         36.04         3.34 o
   6   0  11         45.95         46.89         3.53 o
   7   0  11         11.57         21.97         4.03 o
   8   0  11         77.11         73.35         7.57 o
   9   0  11          2.84         -2.83         4.94 o
  10   0  11          4.38          8.31         5.61 o
  11   0  11         16.74         17.14         6.84 o
  12   0  11          4.68          5.31         6.72 o
  13   0  11          2.86          4.44        11.21 o
 -14   1  11        118.30        123.01        27.32 o
 -13   1  11        103.92        105.91        10.40 o
 -12   1  11        369.81        331.87        19.73 o
 -11   1  11        199.10        194.64        10.60 o
 -10   1  11        661.92        622.39        16.34 o
  -9   1  11        579.20        599.00        12.16 o
  -8   1  11        571.81        568.05         9.84 o
  -7   1  11        309.78        341.33         7.36 o
  -6   1  11         48.24         63.70         5.93 o
  -5   1  11        217.30        256.08         6.03 o
  -4   1  11       1391.86       1388.61        15.50 o
  -3   1  11       1075.06       1094.19        18.16 o
  -2   1  11        491.92        507.42        17.86 o
  -1   1  11       1824.94       1814.69        20.09 o
   0   1  11       8128.56       8173.61        77.92 o
   1   1  11        488.55        503.81        10.19 o
   2   1  11       1971.06       1972.28        31.17 o
   3   1  11       2341.23       2432.67        23.65 o
   4   1  11        188.04        239.71         5.63 o
   5   1  11       2193.66       2153.25        22.72 o
   6   1  11        197.64        211.54         6.08 o
   7   1  11        816.37        763.42        11.96 o
   8   1  11         41.83         38.14         5.10 o
   9   1  11        350.39        337.63        10.47 o
  10   1  11        235.60        223.70        14.83 o
  11   1  11        502.32        522.32        30.94 o
  12   1  11         52.63         68.11         9.74 o
  13   1  11         10.92         16.34        12.14 o
 -14   2  11         42.71         26.76         8.67 o
 -13   2  11          6.55          2.68         6.62 o
 -12   2  11          7.67          7.28         6.55 o
 -11   2  11        148.77        169.39        12.04 o
 -10   2  11         29.26         40.25         8.64 o
  -9   2  11         18.26         19.43         5.88 o
  -8   2  11        320.95        343.34        12.20 o
  -7   2  11        662.55        654.72        12.41 o
  -6   2  11         38.72         42.97         7.18 o
  -5   2  11         67.75         71.51         5.12 o
  -4   2  11         43.11         38.51         4.15 o
  -3   2  11        439.00        430.05        10.48 o
  -2   2  11         91.29         77.32         8.41 o
  -1   2  11         60.84         72.78         5.28 o
   0   2  11         83.84        107.73         5.98 o
   1   2  11        191.59        225.06         4.39 o
   2   2  11        399.34        392.33         6.53 o
   3   2  11        607.42        562.39         8.64 o
   4   2  11        470.98        460.75        10.45 o
   5   2  11        210.65        213.78         6.12 o
   6   2  11         49.30         59.86         5.16 o
   7   2  11        769.12        740.33        12.39 o
   8   2  11        187.34        177.84         6.80 o
   9   2  11         44.47         60.11         6.31 o
  10   2  11         28.81         20.00         5.65 o
  11   2  11         14.15          9.57         6.65 o
  12   2  11         74.94         83.68        10.40 o
 -13   3  11          4.60         -1.24         7.55 o
 -12   3  11         12.35         12.06         7.29 o
 -11   3  11         22.18         28.65        10.86 o
 -10   3  11        103.90        126.02        10.81 o
  -9   3  11        488.47        471.25        15.50 o
  -8   3  11         54.04         55.06         7.67 o
  -7   3  11        122.30        141.12        10.07 o
  -6   3  11        118.74        120.60         9.27 o
  -5   3  11         22.36         23.35         3.38 o
  -4   3  11        514.60        526.52         9.29 o
  -3   3  11         13.61         15.66         3.65 o
  -2   3  11          8.49          9.84         3.69 o
  -1   3  11        267.15        288.73        15.18 o
   0   3  11        729.36        694.58        15.43 o
   1   3  11        196.00        186.09         8.40 o
   2   3  11        335.10        327.53        15.70 o
   3   3  11        362.41        353.17         7.19 o
   4   3  11        212.82        235.18         6.47 o
   5   3  11       1002.86        971.90        13.97 o
   6   3  11        122.87        127.35         5.99 o
   7   3  11         57.29         52.74         5.02 o
   8   3  11         58.48         56.84         5.18 o
   9   3  11         67.75         77.50         6.05 o
  10   3  11         53.92         51.92         6.72 o
  11   3  11         33.07         40.83         6.78 o
 -12   4  11         12.67         47.87        14.24 o
 -11   4  11        252.36        271.35        13.94 o
 -10   4  11         45.71         54.26         9.32 o
  -9   4  11         47.55         49.12         8.71 o
  -8   4  11        209.11        189.30        11.83 o
  -7   4  11        267.49        258.06        14.36 o
  -6   4  11        317.69        314.66        13.18 o
  -5   4  11        153.34        148.27         8.09 o
  -4   4  11        592.55        582.36        15.03 o
  -3   4  11        146.54        143.49         7.50 o
  -2   4  11       1254.09       1218.83        22.37 o
  -1   4  11        212.24        190.96        15.99 o
   0   4  11        312.51        299.48        10.97 o
   1   4  11        643.00        678.51        16.92 o
   2   4  11        423.66        413.69        22.30 o
   3   4  11       1742.84       1688.60        31.20 o
   4   4  11       1048.12       1015.19        23.11 o
   5   4  11         64.54         78.15         8.33 o
   6   4  11        176.76        160.53        11.21 o
   7   4  11        298.48        300.29        33.62 o
   8   4  11         14.47         15.12         6.38 o
   9   4  11         73.38         80.08         9.48 o
  10   4  11         44.65         43.71         8.68 o
 -10   5  11          2.96          7.47         8.18 o
  -9   5  11         15.85         14.35         8.11 o
  -8   5  11          2.41          8.52         7.51 o
  -7   5  11          9.27          6.95         7.35 o
  -6   5  11         22.92         25.64         7.51 o
  -5   5  11         36.02         47.88         8.84 o
  -4   5  11         13.03         20.38         5.08 o
  -3   5  11        146.85        138.70         9.33 o
  -2   5  11          0.32          7.35         4.61 o
  -1   5  11         17.53         20.60         5.42 o
   0   5  11         21.59         19.91         5.61 o
   1   5  11         20.05          9.74         5.49 o
   2   5  11          2.34         -1.01         5.02 o
   3   5  11         27.26         33.85         6.67 o
   4   5  11        107.55        128.17        10.65 o
   5   5  11         13.59         11.30         6.40 o
   6   5  11         37.53         30.51         7.55 o
   7   5  11          1.15         19.37        11.09 o
   8   5  11         17.66         20.86         8.01 o
   9   5  11         20.05         14.90         8.07 o
  -8   6  11        112.35         87.56        17.04 o
  -7   6  11         90.94         99.22        35.96 o
  -6   6  11         38.84         45.16         9.91 o
  -5   6  11        338.02        316.04        15.34 o
  -4   6  11         75.72         93.79        11.79 o
  -3   6  11         31.23         38.99        14.71 o
  -2   6  11        377.49        384.77        24.52 o
  -1   6  11          6.93         13.31         7.71 o
   0   6  11        290.12        261.85        12.30 o
   1   6  11         30.64         13.63         6.38 o
   2   6  11        134.50        139.74        22.65 o
   3   6  11        324.86        322.73        44.48 o
   4   6  11        234.20        247.93        13.75 o
   5   6  11         90.18         84.00        11.91 o
   6   6  11        120.62        146.29        19.73 o
  -3   7  11         46.55         53.47        15.64 o
  -2   7  11          6.37         26.15        15.41 o
  -1   7  11         19.10         31.01         8.52 o
   0   7  11        133.66        123.28        15.88 o
   1   7  11          7.70         10.74         9.34 o
   2   7  11        127.81        112.16        16.93 o
  -3  -7  12        100.16         68.65        15.41 o
  -1  -7  12        101.39         90.13        17.51 o
   0  -7  12        166.98        155.51        15.29 o
   1  -7  12         52.35         43.20        14.01 o
  -7  -6  12         99.68        124.35        28.84 o
  -6  -6  12         10.59         -0.44         7.51 o
  -5  -6  12         31.50         49.90         9.32 o
  -4  -6  12         66.35         74.95        15.29 o
  -3  -6  12          5.36         17.31         6.35 o
  -2  -6  12         84.85         81.57         8.01 o
  -1  -6  12         54.30         59.65         9.34 o
   0  -6  12         21.96         10.83         7.51 o
   1  -6  12         47.03         18.97         8.29 o
   2  -6  12         48.53         38.39         9.11 o
   3  -6  12          7.52          4.38         7.61 o
   4  -6  12         90.12         92.26        11.10 o
   5  -6  12         55.65         45.05        12.38 o
   6  -6  12          0.39         15.42         8.74 o
 -10  -5  12          1.84          0.49         8.00 o
  -9  -5  12        240.33        243.65        15.60 o
  -8  -5  12        269.28        258.53        17.04 o
  -7  -5  12         67.98         67.33        10.10 o
  -6  -5  12        521.06        504.98        20.43 o
  -5  -5  12        108.10        112.22        11.38 o
  -4  -5  12         34.58         44.03         6.72 o
  -3  -5  12         24.33         29.97         6.12 o
  -2  -5  12        489.14        456.03        11.24 o
  -1  -5  12        101.49        109.32         6.77 o
   0  -5  12        262.75        263.16        10.63 o
   1  -5  12        211.13        204.44        11.80 o
   2  -5  12         32.05         21.73         8.87 o
   3  -5  12        392.36        411.56        16.09 o
   4  -5  12        143.01        126.69        11.91 o
   5  -5  12        269.00        263.52        28.25 o
   6  -5  12        244.45        231.62        13.94 o
   7  -5  12         11.92          9.52         7.64 o
   8  -5  12        207.78        162.85        21.60 o
 -12  -4  12          7.31          9.03         8.83 o
 -11  -4  12         11.19         14.94         8.59 o
 -10  -4  12          5.88          0.01         6.95 o
  -9  -4  12          3.88         -3.10         6.55 o
  -8  -4  12         16.62         18.10         7.82 o
  -7  -4  12         31.51         25.60         7.21 o
  -6  -4  12         67.01         49.87         9.22 o
  -5  -4  12         24.82         38.89         7.35 o
  -4  -4  12         74.25         81.03         7.43 o
  -3  -4  12          7.95          5.17         3.93 o
  -2  -4  12         60.17         77.84         7.08 o
  -1  -4  12         62.88         65.09         5.23 o
   0  -4  12         20.26         31.16         4.33 o
   1  -4  12         67.54         68.83         5.39 o
   2  -4  12         39.01         45.15         7.28 o
   3  -4  12         46.12         42.39        10.74 o
   4  -4  12          7.50         31.73         6.56 o
   5  -4  12         13.59         15.42         8.52 o
   6  -4  12         82.17         72.40         8.91 o
   7  -4  12         15.88          8.58         6.35 o
   8  -4  12         25.73         34.46         8.40 o
   9  -4  12          7.24          6.74         7.40 o
  10  -4  12          0.79         -0.85         7.55 o
 -13  -3  12          7.47         17.78         8.75 o
 -12  -3  12         30.91         37.39         9.06 o
 -11  -3  12        123.71        149.92        28.72 o
 -10  -3  12        119.14        135.16        12.14 o
  -9  -3  12        475.41        482.73        17.33 o
  -8  -3  12         93.59        104.15        10.22 o
  -7  -3  12         87.61        111.78        16.11 o
  -6  -3  12         43.48         45.09         7.24 o
  -5  -3  12        111.71        131.62         9.81 o
  -4  -3  12        543.99        525.27        15.65 o
  -3  -3  12        596.86        580.55        10.89 o
  -2  -3  12        131.85        132.17         5.67 o
  -1  -3  12        149.92        156.41         5.93 o
   0  -3  12       2024.28       1991.36        22.47 o
   1  -3  12        686.90        683.23        11.09 o
   2  -3  12        118.56        118.04         5.17 o
   3  -3  12        629.86        603.68        16.43 o
   4  -3  12        186.97        191.38        10.14 o
   5  -3  12        579.47        529.65        18.91 o
   6  -3  12        195.99        189.63        10.97 o
   7  -3  12        117.65         96.74        14.83 o
   8  -3  12         88.17         92.28         9.70 o
   9  -3  12        422.40        420.42        16.67 o
  10  -3  12         74.75         64.96         9.77 o
  11  -3  12         46.14         42.90         9.48 o
 -12  -2  12         98.77         79.74        10.14 o
 -11  -2  12        101.57        120.89        24.40 o
 -10  -2  12          1.27          3.38         5.65 o
  -9  -2  12         29.06         30.62         7.00 o
  -8  -2  12        103.37        127.97        21.60 o
  -7  -2  12        920.94        908.29        20.80 o
  -6  -2  12        130.15        137.79        10.04 o
  -5  -2  12        360.99        352.02        14.71 o
  -4  -2  12        244.84        240.51         9.66 o
  -3  -2  12        135.81        147.98         6.15 o
  -2  -2  12          5.83         22.33         3.14 o
  -1  -2  12        346.26        347.39         7.73 o
   0  -2  12         59.31         82.56         4.24 o
   1  -2  12        598.75        661.17        10.01 o
   2  -2  12       1080.64        997.80        12.98 o
   3  -2  12        464.75        479.82         8.23 o
   4  -2  12        254.73        261.47         7.66 o
   5  -2  12        650.40        648.76        16.51 o
   6  -2  12        130.19        124.09         9.04 o
   7  -2  12        251.04        229.88        17.51 o
   8  -2  12        278.06        280.67        22.77 o
   9  -2  12          3.86         -3.50         5.61 o
  10  -2  12        129.79        127.72        11.30 o
  11  -2  12         45.29         33.98         8.24 o
  12  -2  12         15.63         17.30        10.74 o
 -11  -1  12         29.55         29.18         5.35 o
 -10  -1  12         11.39         11.50         3.59 o
  -9  -1  12         73.10         80.68         5.03 o
  -8  -1  12         23.18         32.90         3.63 o
  -7  -1  12         71.92         78.10         4.24 o
  -6  -1  12         28.72         32.55         2.96 o
  -5  -1  12          7.93          7.40         2.08 o
  -4  -1  12         93.21        101.96         3.48 o
  -3  -1  12        249.11        247.63         9.00 o
  -2  -1  12        107.79        114.75         4.49 o
  -1  -1  12        152.06        147.30         4.81 o
   0  -1  12       1642.96       1707.17        18.15 o
   1  -1  12        421.14        433.08         7.51 o
   2  -1  12         22.67         27.19         2.83 o
   3  -1  12         47.38         51.65         3.26 o
   4  -1  12        265.35        266.54         5.91 o
   5  -1  12         58.92         68.75         4.81 o
   6  -1  12         17.54         17.80         3.80 o
   7  -1  12         64.66         63.83         7.26 o
   8  -1  12         91.76         89.01        14.01 o
   9  -1  12        116.19        122.06        10.97 o
  10  -1  12          7.74          9.02         5.98 o
  11  -1  12         25.27         25.88         7.46 o
  12  -1  12         14.42         16.56         7.71 o
 -14   0  12        221.17        218.91        12.53 o
 -13   0  12         67.18         49.92         7.98 o
 -12   0  12         37.02         17.40         5.92 o
 -11   0  12         75.84         55.89         9.57 o
 -10   0  12        971.69        956.31        14.40 o
  -9   0  12        293.43        306.83         7.84 o
  -8   0  12        655.69        609.74        11.63 o
  -7   0  12        496.49        470.20         8.56 o
  -6   0  12       1883.04       1958.46        20.70 o
  -5   0  12         11.28         11.80         2.50 o
  -4   0  12        302.16        316.46         6.17 o
  -3   0  12       1253.22       1226.99        13.55 o
  -2   0  12         46.96         36.37         2.66 o
  -1   0  12         13.66         11.23         2.20 o
   0   0  12       1837.90       2109.66        20.51 o
   1   0  12       1337.67       1463.93        15.61 o
   2   0  12      12757.61      13462.93       111.17 o
   3   0  12       1647.74       1796.89        22.88 o
   4   0  12        677.61        659.57         9.61 o
   5   0  12         34.92         29.49         3.49 o
   6   0  12          4.40          4.15         2.35 o
   7   0  12       2611.95       2572.23        31.84 o
   8   0  12        121.03        141.65         9.82 o
   9   0  12         11.01          3.55         5.11 o
  10   0  12        654.71        625.21        18.48 o
  11   0  12        248.19        230.04        12.79 o
  12   0  12          3.94          6.75         7.94 o
 -14   1  12         22.37         39.90         8.49 o
 -13   1  12         21.55         21.73         7.17 o
 -12   1  12          6.32          2.54         5.50 o
 -11   1  12         30.52         40.33         6.95 o
 -10   1  12         11.37         17.55         5.55 o
  -9   1  12         74.65         88.58         8.68 o
  -8   1  12         22.34         27.46         3.69 o
  -7   1  12         71.43         84.04         4.77 o
  -6   1  12         27.26         34.05         3.45 o
  -5   1  12          7.29          6.23         2.62 o
  -4   1  12         91.80        104.79         4.81 o
  -3   1  12        246.61        259.04        11.09 o
  -2   1  12        110.93        110.62         6.18 o
  -1   1  12        149.56        156.53         4.99 o
   0   1  12       1638.98       1725.42        20.02 o
   1   1  12        424.49        441.46         8.24 o
   2   1  12         22.57         21.52         2.37 o
   3   1  12         47.63         54.40         3.22 o
   4   1  12        263.75        264.05         6.02 o
   5   1  12         58.40         61.45         3.90 o
   6   1  12         18.21         22.77         3.14 o
   7   1  12         63.78         71.28         4.82 o
   8   1  12         90.95         88.97         6.53 o
   9   1  12        114.94        119.45        12.30 o
  10   1  12          8.65          6.08         5.42 o
  11   1  12         25.47         30.44         7.45 o
  12   1  12         14.79         22.28         7.57 o
 -13   2  12          9.08          1.45         6.89 o
 -12   2  12         99.09         97.40        10.14 o
 -11   2  12        102.76        108.61         9.90 o
 -10   2  12          1.02          3.77         5.60 o
  -9   2  12         27.96         35.02         6.58 o
  -8   2  12        104.43        123.37        10.33 o
  -7   2  12        922.59        872.14        14.92 o
  -6   2  12        129.44        133.22         5.35 o
  -5   2  12        356.58        358.82         9.81 o
  -4   2  12        259.13        257.63         6.46 o
  -3   2  12        138.15        149.19         6.84 o
  -2   2  12          7.90         15.20         5.60 o
  -1   2  12        338.89        356.34         9.72 o
   0   2  12         57.75         73.92         5.68 o
   1   2  12        621.28        680.61        10.44 o
   2   2  12       1050.66        966.94        11.66 o
   3   2  12        461.82        471.53         7.87 o
   4   2  12        246.70        239.30         6.06 o
   5   2  12        654.75        660.32        10.85 o
   6   2  12        130.41        126.69         5.57 o
   7   2  12        254.87        234.79         7.23 o
   8   2  12        278.60        268.83         8.86 o
   9   2  12          4.45          4.42         4.32 o
  10   2  12        137.92        158.11         9.25 o
  11   2  12         48.50         52.14        23.35 o
  12   2  12         16.56          8.84         7.11 o
 -13   3  12          7.47          8.81         8.28 o
 -12   3  12         29.28         35.33         8.47 o
 -11   3  12        124.83        131.83        11.47 o
 -10   3  12        119.37        129.12        10.81 o
  -9   3  12        474.36        476.14        15.66 o
  -8   3  12         95.29        108.51         9.65 o
  -7   3  12         86.81        112.42         9.48 o
  -6   3  12         39.24         41.94         4.93 o
  -5   3  12        109.94        124.50         7.85 o
  -4   3  12        550.52        536.79        16.89 o
  -3   3  12        609.36        579.72        13.29 o
  -2   3  12        131.94        120.27         8.87 o
  -1   3  12        146.18        179.72         7.90 o
   0   3  12       2006.11       1934.37        31.20 o
   1   3  12        694.06        718.17        18.45 o
   2   3  12        113.56        119.03        11.32 o
   3   3  12        617.64        606.98        15.83 o
   4   3  12        187.19        198.43         7.34 o
   5   3  12        568.87        548.79        10.12 o
   6   3  12        204.67        208.25         6.97 o
   7   3  12        121.53        139.69         6.63 o
   8   3  12         86.09         91.39         6.13 o
   9   3  12        414.18        413.51        10.51 o
  10   3  12         74.28         74.48         8.20 o
  11   3  12         44.33         58.34         7.49 o
 -11   4  12         11.05         13.68         7.88 o
 -10   4  12          6.13          8.49         7.40 o
  -9   4  12          3.77         -2.70         6.67 o
  -8   4  12         16.90         17.56         8.17 o
  -7   4  12         30.68         28.23         7.31 o
  -6   4  12         67.46         80.94         9.00 o
  -5   4  12         24.30         22.20         4.77 o
  -4   4  12         75.80         77.56         6.70 o
  -3   4  12          7.49          6.98         4.15 o
  -2   4  12         61.22         60.62        10.39 o
  -1   4  12         63.09         66.42         6.69 o
   0   4  12         20.19         29.96         8.52 o
   1   4  12         69.18         69.38         8.41 o
   2   4  12         37.84         58.40        16.23 o
   3   4  12         47.07         58.41         8.87 o
   4   4  12          7.14         10.30         8.87 o
   5   4  12         13.90         15.36         6.19 o
   6   4  12         81.39         73.64         8.80 o
   7   4  12         15.37         22.20         6.67 o
   8   4  12         25.30         35.15         7.71 o
   9   4  12          7.50          5.48         7.71 o
  10   4  12          0.95         -1.36         6.04 o
 -10   5  12          1.79         -7.93         8.00 o
  -9   5  12        231.93        247.61        13.92 o
  -8   5  12        270.12        258.50        14.02 o
  -7   5  12         67.59         71.47        10.23 o
  -6   5  12        512.76        487.04        22.18 o
  -5   5  12        100.63        115.96        11.14 o
  -4   5  12         36.21         44.48         7.25 o
  -3   5  12         24.37         23.79        13.31 o
  -2   5  12        495.38        458.16        13.87 o
  -1   5  12         98.17         96.43         9.11 o
   0   5  12        265.67        264.53        13.43 o
   1   5  12        207.33        201.04        10.64 o
   2   5  12         30.09         20.98         7.12 o
   3   5  12        382.10        398.26        15.02 o
   4   5  12        142.21        145.15        12.96 o
   5   5  12        276.50        275.17        13.42 o
   6   5  12        244.12        233.50        12.95 o
   7   5  12         10.89         14.14         7.15 o
   8   5  12        200.24        214.03        13.32 o
   9   5  12        149.67        127.72        16.58 o
  -7   6  12        101.47        132.74        44.60 o
  -6   6  12         11.06         19.69        14.36 o
  -5   6  12         31.48         34.96         9.47 o
  -4   6  12         67.38        113.98        32.81 o
  -3   6  12          5.70         12.78         6.64 o
  -2   6  12         84.06         73.32        11.21 o
  -1   6  12         54.34         55.57        10.97 o
   0   6  12         21.47         21.83         6.44 o
   1   6  12         48.31         36.84         7.15 o
   2   6  12         48.00         58.75        21.71 o
   3   6  12          7.60         14.48         7.05 o
   4   6  12         89.03         94.88        11.56 o
   5   6  12         57.20         60.54         9.48 o
   6   6  12          0.44         19.27         7.61 o
  -3   7  12        103.61        137.76        18.68 o
  -2   7  12          4.62         -0.47        14.94 o
  -1   7  12        102.06         77.99        27.08 o
   0   7  12        160.76        165.08        15.64 o
   1   7  12         50.94         18.68        10.51 o
   2   7  12         37.12         42.07         8.49 o
  -1  -7  13         68.65         63.51        14.94 o
   0  -7  13         38.19         45.30        14.24 o
  -7  -6  13        354.18        373.35        53.12 o
  -6  -6  13        168.79        148.82        31.99 o
  -5  -6  13         59.60         69.50        10.97 o
  -4  -6  13         23.38          4.93         7.55 o
  -3  -6  13        342.31        355.85        15.63 o
  -2  -6  13         74.02         81.67        10.78 o
  -1  -6  13        364.39        384.45        17.98 o
   0  -6  13          4.12          9.21         7.57 o
   1  -6  13         56.23         41.17         8.84 o
   2  -6  13        193.14        167.54        13.29 o
   3  -6  13         40.23         29.35         8.83 o
   4  -6  13        143.18        115.26        12.28 o
   5  -6  13        234.84        253.52        15.60 o
   6  -6  13        243.36        248.43        21.95 o
 -10  -5  13          7.67         -7.74         7.95 o
  -9  -5  13          5.84          9.65         8.25 o
  -8  -5  13          7.88          8.69         7.50 o
  -7  -5  13          3.18          6.20         7.15 o
  -6  -5  13          3.81         11.09        10.04 o
  -5  -5  13         10.91          9.23         6.81 o
  -4  -5  13          5.84          1.48         5.37 o
  -3  -5  13         17.98         13.48         5.45 o
  -2  -5  13          0.52         -1.93         4.09 o
  -1  -5  13         21.19         16.54         4.54 o
   0  -5  13         40.32         28.87         5.74 o
   1  -5  13         15.79         11.69        10.39 o
   2  -5  13         35.67         29.25         7.78 o
   3  -5  13         14.43         31.27         7.88 o
   4  -5  13         72.67         63.27        17.28 o
   5  -5  13          3.99          4.67        12.38 o
   6  -5  13         41.52         30.35         8.44 o
   7  -5  13          7.32         16.11         8.42 o
   8  -5  13         46.22         34.15         9.70 o
 -12  -4  13         67.35         58.61        16.34 o
 -11  -4  13         70.50         65.81        10.86 o
 -10  -4  13         58.52         61.25        10.27 o
  -9  -4  13          0.16          6.04         7.26 o
  -8  -4  13        171.85        180.89        17.04 o
  -7  -4  13        214.09        211.32        12.88 o
  -6  -4  13        122.03        137.00        32.11 o
  -5  -4  13        133.45        138.88        15.88 o
  -4  -4  13        125.39        129.18         8.53 o
  -3  -4  13        511.48        492.88        15.47 o
  -2  -4  13         73.27         69.19         6.71 o
  -1  -4  13        961.44        918.88        14.84 o
   0  -4  13        279.92        274.51         8.10 o
   1  -4  13        177.62        170.59         6.73 o
   2  -4  13        689.12        660.07        19.26 o
   3  -4  13        259.84        245.58        12.49 o
   4  -4  13        669.24        654.36        19.15 o
   5  -4  13        521.28        479.65        24.28 o
   6  -4  13         28.88         32.93         7.78 o
   7  -4  13          4.24          3.00         6.34 o
   8  -4  13        261.05        269.14        14.61 o
   9  -4  13         14.12          8.21         7.48 o
  10  -4  13          9.86         19.15        12.14 o
 -13  -3  13         31.68         49.41        10.20 o
 -12  -3  13         19.33         17.89         8.24 o
 -11  -3  13         22.06         22.58         8.07 o
 -10  -3  13         80.10         72.14        14.24 o
  -9  -3  13         34.40         42.76         8.18 o
  -8  -3  13         84.68        112.79        14.48 o
  -7  -3  13        174.38        196.80        26.73 o
  -6  -3  13         49.53         56.20         7.75 o
  -5  -3  13        120.50        142.87         9.67 o
  -4  -3  13        143.76        130.26         7.32 o
  -3  -3  13        159.51        162.93         6.50 o
  -2  -3  13         83.20         84.70         5.24 o
  -1  -3  13         62.16         70.95         4.95 o
   0  -3  13        614.67        596.45        10.59 o
   1  -3  13        367.34        392.80         8.48 o
   2  -3  13         95.75         95.98         5.12 o
   3  -3  13        474.96        428.92        22.06 o
   4  -3  13        208.39        209.81        10.81 o
   5  -3  13         39.67         42.28         6.84 o
   6  -3  13        242.27        237.02        12.13 o
   7  -3  13         71.05         79.59         9.92 o
   8  -3  13         44.62         29.41         7.09 o
   9  -3  13         93.84         71.03         9.42 o
  10  -3  13         96.89         99.00        12.73 o
  11  -3  13         40.61         32.30         8.92 o
 -12  -2  13         84.01         99.65        13.08 o
 -11  -2  13         23.69         10.81         7.82 o
 -10  -2  13          7.57         -5.29         5.44 o
  -9  -2  13          5.14          6.21         5.82 o
  -8  -2  13         13.40         12.56         6.05 o
  -7  -2  13        387.34        394.51        13.75 o
  -6  -2  13        354.16        336.69        12.46 o
  -5  -2  13         62.06         60.80         6.58 o
  -4  -2  13        109.06        112.42         7.64 o
  -3  -2  13        239.75        222.54         6.36 o
  -2  -2  13        110.97        120.62         5.20 o
  -1  -2  13        139.82        123.68         5.04 o
   0  -2  13          6.13          5.09         2.68 o
   1  -2  13        342.64        353.46         7.68 o
   2  -2  13        207.82        197.96         5.74 o
   3  -2  13        309.91        316.21         8.07 o
   4  -2  13        182.31        176.29         7.15 o
   5  -2  13        236.14        224.75        10.97 o
   6  -2  13        106.45        107.01         8.99 o
   7  -2  13         72.42         80.62         8.18 o
   8  -2  13        229.83        195.99        11.47 o
   9  -2  13          1.62         10.66         6.28 o
  10  -2  13         25.39         22.65         7.45 o
  11  -2  13         11.77          4.75         7.24 o
 -11  -1  13        206.17        186.84        11.22 o
 -10  -1  13        220.99        203.32        10.88 o
  -9  -1  13        359.21        344.14         9.68 o
  -8  -1  13        540.11        540.01         9.72 o
  -7  -1  13        541.31        522.37         8.94 o
  -6  -1  13         37.42         35.14         3.09 o
  -5  -1  13       1432.36       1296.92        14.46 o
  -4  -1  13        414.80        392.07         8.80 o
  -3  -1  13        631.09        680.35        10.10 o
  -2  -1  13        665.52        670.06         9.94 o
  -1  -1  13        608.10        609.76         9.21 o
   0  -1  13       5898.92       5974.85        52.58 o
   1  -1  13       4182.51       4369.44        39.63 o
   2  -1  13        209.38        196.23         5.35 o
   3  -1  13        478.39        512.30         8.43 o
   4  -1  13        397.14        384.70         7.27 o
   5  -1  13         20.88         19.48         3.66 o
   6  -1  13        654.38        663.66        17.98 o
   7  -1  13        217.70        199.52        10.14 o
   8  -1  13        115.89        110.66         9.41 o
   9  -1  13       1570.34       1541.40        48.45 o
  10  -1  13        800.91        790.38        21.87 o
  11  -1  13          6.82          1.14         7.12 o
  12  -1  13        113.42        133.94        20.31 o
 -13   0  13          0.00         -2.42         5.44 o
 -12   0  13          0.63          6.67         5.38 o
 -11   0  13          0.70         -4.05         4.92 o
 -10   0  13          6.52          9.74         3.81 o
  -9   0  13          0.12          2.65         3.05 o
  -8   0  13          1.28          2.95         2.81 o
  -7   0  13          3.63          4.13         2.69 o
  -6   0  13          9.85          8.92         2.67 o
  -5   0  13          5.62          4.64         2.49 o
  -4   0  13          5.92          8.62         2.69 o
  -3   0  13         21.74         25.73         3.47 o
  -2   0  13          0.01         -1.94         1.94 o
  -1   0  13         14.97         11.78         2.27 o
   0   0  13          3.05          9.75         2.58 o
   1   0  13         78.36         91.42         4.03 o
   2   0  13         60.62         76.38        11.18 o
   3   0  13         86.83         88.92         4.03 o
   4   0  13         25.98         22.47         2.72 o
   5   0  13          5.18          5.43         2.40 o
   6   0  13        147.40        132.18         5.21 o
   7   0  13          3.33         -1.58         3.47 o
   8   0  13         10.24          9.88         5.25 o
   9   0  13          0.01          2.23         5.05 o
  10   0  13         39.41         39.54         8.99 o
  11   0  13          0.59         -4.72         5.77 o
  12   0  13         20.97         24.55         8.13 o
 -14   1  13        321.57        350.03        20.66 o
 -13   1  13         98.10        136.21        11.38 o
 -12   1  13         74.37         82.84         9.15 o
 -11   1  13        212.01        197.49        12.14 o
 -10   1  13        218.03        186.99        10.14 o
  -9   1  13        359.43        326.21         9.64 o
  -8   1  13        531.47        550.16        10.00 o
  -7   1  13        549.98        511.73         9.26 o
  -6   1  13         40.24         46.09         7.14 o
  -5   1  13       1411.07       1287.48        15.43 o
  -4   1  13        419.18        409.87         7.50 o
  -3   1  13        624.74        690.20        15.41 o
  -2   1  13        696.88        720.52        14.61 o
  -1   1  13        603.30        612.85         9.65 o
   0   1  13       5866.23       6006.14        59.84 o
   1   1  13       4200.72       4330.99        53.43 o
   2   1  13        212.98        201.95         4.84 o
   3   1  13        480.75        511.52         8.14 o
   4   1  13        381.18        369.68         7.17 o
   5   1  13         20.76         25.48         4.92 o
   6   1  13        673.06        681.78        12.94 o
   7   1  13        206.13        188.81         6.41 o
   8   1  13        117.17        101.76         7.01 o
   9   1  13       1549.50       1467.80        23.23 o
  10   1  13        801.80        834.30        21.22 o
  11   1  13          6.96         13.33         6.41 o
  12   1  13        110.90        127.47        11.97 o
 -13   2  13          0.51          2.90         7.05 o
 -12   2  13         83.27         94.40        10.07 o
 -11   2  13         23.36         20.98         6.88 o
 -10   2  13          7.84         -5.44         5.44 o
  -9   2  13          4.75         17.77         6.05 o
  -8   2  13         13.43         17.09         3.94 o
  -7   2  13        387.53        372.20         9.74 o
  -6   2  13        359.45        353.69         8.05 o
  -5   2  13         61.46         68.02         4.38 o
  -4   2  13        115.89        121.02         6.47 o
  -3   2  13        232.20        225.09        11.32 o
  -2   2  13        112.90        118.38         6.54 o
  -1   2  13        144.28        138.10        10.27 o
   0   2  13          5.09          4.39         3.25 o
   1   2  13        344.96        363.78         7.35 o
   2   2  13        205.91        198.93         6.27 o
   3   2  13        307.34        300.28         6.33 o
   4   2  13        183.12        175.02         5.50 o
   5   2  13        239.22        213.36         6.23 o
   6   2  13        109.92        100.10         5.40 o
   7   2  13         75.57         84.61         5.40 o
   8   2  13        236.15        246.32         7.72 o
   9   2  13          1.27          1.50         4.43 o
  10   2  13         26.99         33.20         5.94 o
  11   2  13         13.50         16.93         9.46 o
  12   2  13         18.04          8.06         6.60 o
 -13   3  13         31.10         46.93        13.54 o
 -12   3  13         18.98         25.64         8.42 o
 -11   3  13         21.76         24.52        11.21 o
 -10   3  13         81.34         87.76         9.66 o
  -9   3  13         34.02         27.87        11.21 o
  -8   3  13         83.33        125.91        10.13 o
  -7   3  13        177.71        172.96         7.57 o
  -6   3  13         47.77         50.74         5.44 o
  -5   3  13        124.10        124.59         5.58 o
  -4   3  13        141.40        146.68        10.14 o
  -3   3  13        163.77        158.36         7.57 o
  -2   3  13         77.75         75.80         7.00 o
  -1   3  13         61.93         75.63         6.35 o
   0   3  13        606.40        605.94        14.68 o
   1   3  13        363.68        395.80        17.75 o
   2   3  13         93.04         93.69         7.31 o
   3   3  13        467.46        442.36        13.54 o
   4   3  13        204.76        193.61         9.87 o
   5   3  13         39.96         43.47         6.58 o
   6   3  13        247.57        251.13         7.53 o
   7   3  13         74.85         89.64         5.85 o
   8   3  13         45.92         54.48         5.27 o
   9   3  13         90.82         92.54         6.52 o
  10   3  13         94.12         79.12         7.53 o
  11   3  13         39.90         28.27         6.40 o
 -11   4  13         69.85        107.87        11.64 o
 -10   4  13         60.05         58.78         9.39 o
  -9   4  13          0.24         -2.45         6.67 o
  -8   4  13        171.38        190.27        13.12 o
  -7   4  13        216.99        239.90        12.33 o
  -6   4  13        126.79        138.62        10.97 o
  -5   4  13        133.19        134.29        14.36 o
  -4   4  13        131.55        139.61        10.95 o
  -3   4  13        506.35        491.94        13.28 o
  -2   4  13         74.77         81.28        13.43 o
  -1   4  13        975.67        898.80        19.48 o
   0   4  13        282.95        272.87        10.81 o
   1   4  13        180.81        173.95         9.39 o
   2   4  13        690.01        684.92        17.83 o
   3   4  13        264.44        247.31        11.38 o
   4   4  13        669.11        665.04        18.48 o
   5   4  13        527.94        509.74        16.58 o
   6   4  13         32.17         41.97         7.29 o
   7   4  13          5.08          8.25         6.19 o
   8   4  13        265.90        290.13        14.06 o
   9   4  13         15.44         13.10         7.01 o
  10   4  13         10.81          7.54         7.11 o
 -10   5  13          7.57          9.48         8.78 o
  -9   5  13          5.82          6.14         8.11 o
  -8   5  13          7.55         14.01         7.95 o
  -7   5  13          3.25         11.03         7.57 o
  -6   5  13          3.89         15.36         7.52 o
  -5   5  13         10.89         15.36         7.78 o
  -4   5  13          5.59          1.67         5.36 o
  -3   5  13         18.68         20.00        17.98 o
  -2   5  13          0.48          4.14         4.75 o
  -1   5  13         21.96         18.45         5.78 o
   0   5  13         39.26         37.61         9.57 o
   1   5  13         16.47         24.54         5.98 o
   2   5  13         34.43         46.09         7.18 o
   3   5  13         15.19          9.92         6.05 o
   4   5  13         71.42         71.35         9.06 o
   5   5  13          3.77         24.92         7.00 o
   6   5  13         41.53         45.37        12.38 o
   7   5  13          7.11         17.13         7.18 o
   8   5  13         46.46         35.29         8.87 o
  -7   6  13        359.67        339.17        16.82 o
  -6   6  13        173.49        194.35        28.84 o
  -5   6  13         59.79         74.59        11.33 o
  -4   6  13         20.89         30.80        12.73 o
  -3   6  13        344.37        358.35        18.10 o
  -2   6  13         75.19         52.07        10.04 o
  -1   6  13        367.16        358.41        19.85 o
   0   6  13          3.00          0.80         5.65 o
   1   6  13         54.58         59.63         8.42 o
   2   6  13        196.25        191.25        12.00 o
   3   6  13         41.37         44.85         9.92 o
   4   6  13        141.12        150.35        15.06 o
   5   6  13        231.69        260.94        14.49 o
  -2   7  13         45.79         67.95        18.21 o
  -1   7  13         67.39         48.33        11.91 o
   0   7  13         37.38         46.23        11.67 o
   1   7  13        114.68        125.38        16.11 o
  -7  -6  14         33.56         38.70        10.07 o
  -6  -6  14        124.19        144.93        14.27 o
  -5  -6  14         60.21         59.98        10.17 o
  -4  -6  14         13.22         25.55         8.75 o
  -3  -6  14        106.66        106.29         9.33 o
  -2  -6  14         31.71         36.96         7.09 o
  -1  -6  14         39.44         44.85        11.56 o
   0  -6  14         15.22         10.21         7.84 o
   1  -6  14         19.96          7.25        11.67 o
   2  -6  14         23.49         19.15         9.46 o
   3  -6  14         76.87         71.87        10.64 o
   4  -6  14          3.96          3.13         8.44 o
   5  -6  14         13.27         20.28         9.03 o
  -9  -5  14         17.76          3.38         7.75 o
  -8  -5  14         96.67        112.12        12.26 o
  -7  -5  14        117.09        127.95        12.63 o
  -6  -5  14         24.09         20.64         9.69 o
  -5  -5  14          6.06         -1.42         6.65 o
  -4  -5  14         96.03        122.68        11.20 o
  -3  -5  14         32.67         44.22         6.72 o
  -2  -5  14         31.08         30.42         5.31 o
  -1  -5  14         32.49         32.50         7.35 o
   0  -5  14         76.55         82.68         7.55 o
   1  -5  14        800.21        787.08        22.04 o
   2  -5  14        356.86        363.67        15.60 o
   3  -5  14         25.85         14.74         7.51 o
   4  -5  14          1.54          6.95         7.28 o
   5  -5  14        389.66        381.29        23.58 o
   6  -5  14         92.44         70.62        10.15 o
   7  -5  14         84.00         86.46        11.22 o
   8  -5  14         21.83         25.68        12.61 o
 -11  -4  14          8.12         15.36         8.74 o
 -10  -4  14          7.68          6.77         7.59 o
  -9  -4  14          1.69          2.27         7.33 o
  -8  -4  14          2.88         -8.29         8.29 o
  -7  -4  14         25.46         30.25        11.67 o
  -6  -4  14         41.14         41.94         8.01 o
  -5  -4  14        109.82        119.88        10.56 o
  -4  -4  14          4.75          4.45         4.83 o
  -3  -4  14         16.77         16.44         4.51 o
  -2  -4  14        165.42        166.52         7.30 o
  -1  -4  14         64.83         66.07         5.44 o
   0  -4  14         40.07         38.63         4.65 o
   1  -4  14         22.51         20.72         4.20 o
   2  -4  14         54.42         41.47         7.15 o
   3  -4  14        142.50        159.23        23.70 o
   4  -4  14        164.04        140.47        10.88 o
   5  -4  14          6.07          6.96         6.35 o
   6  -4  14         37.31         23.72         7.24 o
   7  -4  14         10.57          7.08         6.65 o
   8  -4  14         25.00         21.13         7.63 o
   9  -4  14         28.64          6.83         8.11 o
 -13  -3  14         90.33        105.77        17.75 o
 -12  -3  14         69.15         86.26        11.38 o
 -11  -3  14         22.38         41.60         9.33 o
 -10  -3  14        209.62        187.66        13.10 o
  -9  -3  14          2.96          0.63         6.34 o
  -8  -3  14        186.46        203.78        11.97 o
  -7  -3  14         32.69         42.49         7.67 o
  -6  -3  14         63.31         88.78         8.99 o
  -5  -3  14        117.06        144.67        18.91 o
  -4  -3  14        340.19        346.56        24.62 o
  -3  -3  14        195.30        201.29         7.03 o
  -2  -3  14        350.73        319.50         8.29 o
  -1  -3  14        845.30        830.86        13.18 o
   0  -3  14         22.03         18.12         3.54 o
   1  -3  14       1205.98       1195.86        22.78 o
   2  -3  14        622.89        613.43        10.76 o
   3  -3  14        299.44        315.85        16.11 o
   4  -3  14        602.50        573.57        16.84 o
   5  -3  14        206.58        220.06        11.47 o
   6  -3  14        380.16        381.13        14.86 o
   7  -3  14          8.64          8.60         6.28 o
   8  -3  14         51.07         49.95        14.01 o
   9  -3  14         13.20          8.46         6.95 o
  10  -3  14        290.02        310.83        15.93 o
 -12  -2  14        107.36        122.83        11.97 o
 -11  -2  14         16.81         36.69        13.19 o
 -10  -2  14          8.95          9.92         6.65 o
  -9  -2  14         35.79         46.95         7.81 o
  -8  -2  14        140.69        167.74        11.54 o
  -7  -2  14        346.31        341.96        13.12 o
  -6  -2  14        681.07        697.78        17.91 o
  -5  -2  14        147.81        133.21         8.66 o
  -4  -2  14         16.11         32.31         5.58 o
  -3  -2  14        742.46        769.18        11.90 o
  -2  -2  14        425.00        418.02        11.80 o
  -1  -2  14        195.17        198.61         6.03 o
   0  -2  14        185.14        202.06         6.01 o
   1  -2  14          3.00          8.16         2.58 o
   2  -2  14        240.41        248.49         6.51 o
   3  -2  14       1025.86       1002.58        13.42 o
   4  -2  14        435.60        424.85        10.33 o
   5  -2  14        134.77        139.85         9.08 o
   6  -2  14        273.39        291.78        12.22 o
   7  -2  14        597.78        607.69        19.50 o
   8  -2  14        302.70        299.83        13.54 o
   9  -2  14        151.91        166.32        12.30 o
  10  -2  14         65.14         55.59         8.97 o
  11  -2  14          1.84          4.37         7.05 o
 -11  -1  14         12.67         22.00         6.67 o
 -10  -1  14         45.30         55.75         7.90 o
  -9  -1  14         10.84         16.59         7.47 o
  -8  -1  14         16.21         21.40         6.07 o
  -7  -1  14          1.67         10.46         5.11 o
  -6  -1  14         81.06         99.43         7.66 o
  -5  -1  14        351.83        367.63        11.54 o
  -4  -1  14        197.96        199.76         7.95 o
  -3  -1  14         26.96         31.67         3.16 o
  -2  -1  14        162.60        157.44         5.36 o
  -1  -1  14        527.04        531.05         8.74 o
   0  -1  14         28.48         45.57         3.47 o
   1  -1  14        474.72        521.54         8.70 o
   2  -1  14        195.72        209.90         5.66 o
   3  -1  14         81.42         87.16         4.22 o
   4  -1  14          8.95          8.70         2.58 o
   5  -1  14         64.56         64.43         6.00 o
   6  -1  14        202.26        197.76        10.74 o
   7  -1  14        105.53        112.08         9.00 o
   8  -1  14         47.45         41.94         6.98 o
   9  -1  14         27.90         34.52         7.17 o
  10  -1  14         82.02         89.65        13.08 o
  11  -1  14         40.29         46.44         8.73 o
  12  -1  14         16.40         18.78         7.85 o
 -12   0  14        673.73        654.23        30.35 o
 -11   0  14        314.83        308.17        12.04 o
 -10   0  14        476.73        523.82        10.59 o
  -9   0  14        300.82        268.42         9.74 o
  -8   0  14        205.87        214.74         6.62 o
  -7   0  14        487.74        490.02         8.97 o
  -6   0  14         24.58         36.06         3.38 o
  -5   0  14        312.55        290.99         6.32 o
  -4   0  14       1765.53       1856.92        19.48 o
  -3   0  14       1249.23       1222.09        13.93 o
  -2   0  14        333.02        347.91         6.35 o
  -1   0  14       1159.52       1323.98        17.38 o
   0   0  14         11.36          5.51         2.20 o
   1   0  14        112.05        102.66         4.26 o
   2   0  14       1551.15       1624.08        17.70 o
   3   0  14        620.18        600.13         9.26 o
   4   0  14         11.16         12.04         2.58 o
   5   0  14       2572.03       2445.99        25.40 o
   6   0  14        651.47        671.88        13.07 o
   7   0  14        115.23        136.51         7.25 o
   8   0  14        743.94        683.47        28.14 o
   9   0  14         33.91         14.56         9.46 o
  10   0  14         81.16         71.64         8.73 o
  11   0  14         69.62         90.25        10.24 o
  12   0  14          6.90          0.58        10.16 o
 -14   1  14         27.83         35.02         8.17 o
 -13   1  14          6.43         13.47         6.67 o
 -12   1  14          9.94         10.92         6.22 o
 -11   1  14         12.79          8.43         5.88 o
 -10   1  14         45.07         55.12         7.43 o
  -9   1  14         10.63         13.56         4.96 o
  -8   1  14         16.08         15.31         3.50 o
  -7   1  14          1.48          2.72         2.84 o
  -6   1  14         81.61        102.83         5.14 o
  -5   1  14        347.02        336.17         7.32 o
  -4   1  14        197.42        188.93         5.55 o
  -3   1  14         26.08         26.72         4.37 o
  -2   1  14        160.70        166.62         7.59 o
  -1   1  14        524.44        534.80        10.87 o
   0   1  14         29.67         41.86         4.42 o
   1   1  14        476.78        515.61         9.52 o
   2   1  14        195.61        207.96         5.11 o
   3   1  14         82.82         84.62         3.97 o
   4   1  14          9.30          6.74         3.45 o
   5   1  14         65.84         68.58         4.41 o
   6   1  14        202.30        191.35         6.16 o
   7   1  14        103.93        104.52         5.49 o
   8   1  14         45.37         39.95         5.23 o
   9   1  14         26.14         28.11         6.01 o
  10   1  14         82.40         93.02         9.66 o
  11   1  14         41.28         35.02         7.68 o
  12   1  14         15.76         17.98         7.24 o
 -13   2  14         12.63         14.44         7.28 o
 -12   2  14        105.91        147.14        11.89 o
 -11   2  14         17.26         12.84         6.72 o
 -10   2  14          9.16          5.64         6.06 o
  -9   2  14         37.47         47.90        13.89 o
  -8   2  14        138.32        141.41         7.02 o
  -7   2  14        345.58        334.11        11.06 o
  -6   2  14        696.74        683.40        12.98 o
  -5   2  14        153.83        158.61         5.74 o
  -4   2  14         17.87         28.29         3.77 o
  -3   2  14        727.78        765.66        15.76 o
  -2   2  14        419.21        442.80        11.47 o
  -1   2  14        203.06        216.22         8.31 o
   0   2  14        197.20        223.43         8.47 o
   1   2  14          3.29          7.73         3.65 o
   2   2  14        251.95        257.87         6.80 o
   3   2  14       1029.53        986.28        21.40 o
   4   2  14        442.40        427.91         9.10 o
   5   2  14        130.12        125.96         6.07 o
   6   2  14        284.22        278.91         7.48 o
   7   2  14        592.29        572.07        10.92 o
   8   2  14        309.88        316.13        11.49 o
   9   2  14        160.02        153.51         8.50 o
  10   2  14         65.89         78.11         7.56 o
  11   2  14          2.17          9.64         6.52 o
 -12   3  14         70.18         83.52        10.57 o
 -11   3  14         21.05         19.32         7.55 o
 -10   3  14        210.21        198.88        23.35 o
  -9   3  14          3.29          1.32         6.11 o
  -8   3  14        183.86        201.10        16.58 o
  -7   3  14         36.80         49.09         5.60 o
  -6   3  14         63.60         79.31         9.81 o
  -5   3  14        122.55        125.81         6.23 o
  -4   3  14        332.91        326.48         9.17 o
  -3   3  14        195.53        202.68         8.58 o
  -2   3  14        337.35        317.66        10.46 o
  -1   3  14        843.78        842.61        21.83 o
   0   3  14         21.85         23.22         4.71 o
   1   3  14       1198.79       1177.22        22.78 o
   2   3  14        613.04        593.96        15.51 o
   3   3  14        297.16        304.18        11.53 o
   4   3  14        579.34        533.08        15.48 o
   5   3  14        199.83        204.30        14.01 o
   6   3  14        378.50        383.85        13.82 o
   7   3  14          7.99         13.21         5.43 o
   8   3  14         48.15         46.39         5.83 o
   9   3  14         12.27          9.90         5.04 o
  10   3  14        287.74        297.91        26.73 o
  11   3  14         68.20         55.60         9.34 o
 -11   4  14          7.89         19.14         8.84 o
 -10   4  14          7.74          0.78         7.57 o
  -9   4  14          1.87         -4.25         6.72 o
  -8   4  14          2.84         10.52         7.01 o
  -7   4  14         25.74         21.77        10.04 o
  -6   4  14         41.95         43.70        10.02 o
  -5   4  14        111.37        122.01         7.59 o
  -4   4  14          4.42         14.63         4.40 o
  -3   4  14         16.29         20.30         4.82 o
  -2   4  14        164.35        164.85         8.73 o
  -1   4  14         66.19         80.18         7.33 o
   0   4  14         40.51         44.91         6.27 o
   1   4  14         21.79         35.43         7.71 o
   2   4  14         52.92         55.39         7.35 o
   3   4  14        141.58        167.84         9.87 o
   4   4  14        166.94        182.87        10.84 o
   5   4  14          6.61         16.00         6.08 o
   6   4  14         38.23         42.38         7.64 o
   7   4  14          9.53          8.96         6.34 o
   8   4  14         25.43         13.55         7.82 o
   9   4  14         29.17         22.49         7.95 o
  10   4  14         14.15         16.73         8.06 o
  -9   5  14         17.90          9.43         8.68 o
  -8   5  14         95.96         80.05        21.83 o
  -7   5  14        111.72        121.67        31.99 o
  -6   5  14         23.56         22.92        15.06 o
  -5   5  14          4.47         -0.16         6.74 o
  -4   5  14         91.80        105.82        14.94 o
  -3   5  14         33.01         45.41         7.67 o
  -2   5  14         33.71         23.97         5.85 o
  -1   5  14         31.52         31.84        10.27 o
   0   5  14         76.26         80.01        10.16 o
   1   5  14        790.75        808.25        20.55 o
   2   5  14        363.20        379.34        15.41 o
   3   5  14         26.27         33.59         6.88 o
   4   5  14          1.24          1.72         5.77 o
   5   5  14        376.82        359.33        19.50 o
   6   5  14         90.67         99.54        10.72 o
   7   5  14         89.00         93.20        10.64 o
   8   5  14         22.62         32.88        10.97 o
  -7   6  14         33.76         59.07        16.58 o
  -6   6  14        125.84        127.95        27.79 o
  -5   6  14         61.32         69.11        13.54 o
  -4   6  14         12.47         12.71         9.34 o
  -3   6  14        104.78        162.98        19.38 o
  -2   6  14         31.39          6.30         7.94 o
   0   6  14         15.34          9.51         6.15 o
   1   6  14         19.33         12.92        12.38 o
   2   6  14         24.21         26.31         7.18 o
   3   6  14         78.17         70.94        13.78 o
   4   6  14          4.24         17.68         7.31 o
   5   6  14         12.70         16.27         7.78 o
  -7  -6  15         11.67          5.04         8.68 o
  -6  -6  15         79.20         86.85        12.04 o
  -5  -6  15        217.81        235.38        15.44 o
  -4  -6  15        298.82        303.93        16.01 o
  -3  -6  15        532.38        552.91        28.25 o
  -2  -6  15        189.37        194.58        21.94 o
  -1  -6  15         84.44         91.97        11.24 o
   0  -6  15         57.95         50.33        10.27 o
   1  -6  15         85.89         60.85        10.14 o
   2  -6  15          0.84          0.58         7.98 o
   3  -6  15        231.25        207.34        33.27 o
   4  -6  15        268.82        253.10        22.18 o
   5  -6  15         31.95         28.95        13.31 o
  -9  -5  15         15.28         14.03         9.92 o
  -8  -5  15         23.21         15.48         8.11 o
  -7  -5  15          5.52          6.10         7.16 o
  -6  -5  15          4.23          6.98         7.07 o
  -5  -5  15         15.47          6.63         7.21 o
  -4  -5  15          0.97          1.75         5.55 o
  -3  -5  15          4.35          4.35         4.66 o
  -2  -5  15         32.27         21.84         6.30 o
  -1  -5  15         17.98         15.19         4.79 o
   0  -5  15         29.10         23.72         7.63 o
   1  -5  15         56.79         64.96         9.37 o
   2  -5  15         62.04         67.96        15.06 o
   3  -5  15         42.53         29.49        10.04 o
   4  -5  15         17.00          7.51         7.45 o
   5  -5  15          2.06          8.75         7.83 o
   6  -5  15         59.18         56.40         9.87 o
   7  -5  15          1.47          8.03         8.61 o
 -11  -4  15         70.66         94.86        17.86 o
 -10  -4  15         40.13         46.74        10.07 o
  -9  -4  15          5.12          1.68         7.01 o
  -8  -4  15        136.71        166.78        13.89 o
  -7  -4  15         22.09         27.21         7.74 o
  -6  -4  15        498.31        487.50        19.85 o
  -5  -4  15        506.14        509.69        19.85 o
  -4  -4  15        640.64        627.98        15.13 o
  -3  -4  15        198.39        204.62         8.77 o
  -2  -4  15       1361.17       1295.52        18.97 o
  -1  -4  15        126.67        120.26         6.84 o
   0  -4  15         37.66         40.34         6.73 o
   1  -4  15        353.65        370.62         9.45 o
   2  -4  15         65.45         73.33         8.54 o
   3  -4  15       1824.85       1817.18        34.42 o
   4  -4  15        514.72        536.09        17.99 o
   5  -4  15         26.53         24.70        11.32 o
   6  -4  15        173.50        184.52        19.73 o
   7  -4  15        489.20        483.54        18.40 o
   8  -4  15         61.25         52.83         9.70 o
   9  -4  15        109.06        106.23        11.96 o
 -12  -3  15         41.74         47.40        10.03 o
 -11  -3  15          1.94          0.51        12.02 o
 -10  -3  15         35.56         47.21         9.06 o
  -9  -3  15          9.64          5.42         8.41 o
  -8  -3  15         35.39         27.71        12.73 o
  -7  -3  15         64.48         75.07        12.61 o
  -6  -3  15        153.88        163.87        11.14 o
  -5  -3  15         28.45         26.42         6.38 o
  -4  -3  15         70.69         66.92        10.09 o
  -3  -3  15         47.47         64.07         5.13 o
  -2  -3  15        276.85        286.68         8.11 o
  -1  -3  15        707.11        725.00        18.57 o
   0  -3  15        115.21        122.78         7.08 o
   1  -3  15        288.67        290.21         9.67 o
   2  -3  15         62.45         69.32         4.71 o
   3  -3  15        423.90        440.29        14.86 o
   4  -3  15         88.65         99.94        14.94 o
   5  -3  15        184.12        196.75        11.39 o
   6  -3  15        171.10        170.11        11.22 o
   7  -3  15         23.06         14.82         7.12 o
   8  -3  15         53.99         46.53         8.54 o
   9  -3  15         47.79         31.95         8.24 o
  10  -3  15         71.63         59.25         9.81 o
 -13  -2  15         11.93         16.11        12.84 o
 -12  -2  15          8.55         13.50         7.67 o
 -11  -2  15         21.58         30.31         8.01 o
 -10  -2  15          3.30          5.03         6.22 o
  -9  -2  15         16.13         17.44         6.51 o
  -8  -2  15         30.85         40.33         8.29 o
  -7  -2  15        105.64        118.28         9.91 o
  -6  -2  15        410.57        415.97        14.02 o
  -5  -2  15        375.88        388.46        17.75 o
  -4  -2  15         28.55         29.50         7.00 o
  -3  -2  15        227.54        241.78         6.88 o
  -2  -2  15        321.34        321.10         7.58 o
  -1  -2  15        103.39        110.80         6.03 o
   0  -2  15         38.04         45.57         3.81 o
   1  -2  15         44.32         38.65         3.81 o
   2  -2  15        192.38        189.14         6.05 o
   3  -2  15        552.97        558.79         9.77 o
   4  -2  15        179.20        175.71         7.54 o
   5  -2  15        248.48        223.57        11.14 o
   6  -2  15        148.59        152.52        10.14 o
   7  -2  15        513.35        522.77        16.92 o
   8  -2  15         78.21         61.17        10.27 o
   9  -2  15         20.13         15.12         6.84 o
  10  -2  15          6.65          8.39         7.08 o
  11  -2  15          9.93          3.65         7.57 o
 -11  -1  15         34.63         46.41         8.41 o
 -10  -1  15        578.94        525.72        16.67 o
  -9  -1  15         35.70         28.92         6.55 o
  -8  -1  15        312.24        276.26        11.80 o
  -7  -1  15        356.33        363.35        12.78 o
  -6  -1  15       2965.13       2894.16        48.80 o
  -5  -1  15       1085.57       1062.84        21.13 o
  -4  -1  15        637.32        595.66        14.68 o
  -3  -1  15         69.41         86.56         3.80 o
  -2  -1  15        610.11        564.69         9.34 o
  -1  -1  15       2436.64       2507.26        26.90 o
   0  -1  15       2586.96       2694.04        26.99 o
   1  -1  15       2221.18       2264.24        23.55 o
   2  -1  15        577.60        588.76         9.53 o
   3  -1  15        432.93        411.14         7.97 o
   4  -1  15        144.45        141.99         5.34 o
   5  -1  15       1163.80       1114.98        17.70 o
   6  -1  15        735.69        685.17        25.33 o
   7  -1  15        505.78        511.44        15.77 o
   8  -1  15        615.46        571.98        17.50 o
   9  -1  15        328.30        304.20        24.98 o
  10  -1  15        182.75        190.11        13.66 o
  11  -1  15        434.75        485.85        29.42 o
 -11   0  15         10.57          0.23         7.47 o
 -10   0  15          3.77          3.21         3.53 o
  -9   0  15          3.45          5.51         3.41 o
  -8   0  15          0.35         -1.68         2.90 o
  -7   0  15          3.50          5.41         2.98 o
  -6   0  15          8.13         13.54         3.01 o
  -5   0  15          5.31          2.73         2.54 o
  -4   0  15          1.22          6.26         2.50 o
  -3   0  15          0.68          3.59         2.46 o
  -2   0  15          2.37         -0.73         2.10 o
  -1   0  15         29.12         28.97         2.71 o
   0   0  15          5.75          4.96         2.51 o
   1   0  15        152.89        149.71         4.87 o
   2   0  15         50.61         65.03         4.04 o
   3   0  15          2.88          5.39         2.36 o
   4   0  15         47.75         47.87         3.66 o
   5   0  15        122.09        126.40         5.27 o
   6   0  15          5.46          4.33         3.59 o
   7   0  15          0.28         -3.56         3.56 o
   8   0  15          9.10         10.29         6.65 o
   9   0  15         45.79         27.07         6.76 o
  10   0  15         26.76         20.39         6.88 o
  11   0  15         14.52         13.26         7.00 o
  12   0  15          1.18          0.62         6.72 o
 -13   1  15          6.58         11.73         6.98 o
 -12   1  15         88.69        101.88        14.01 o
 -11   1  15         34.79         53.05         7.59 o
 -10   1  15        579.88        506.08        15.09 o
  -9   1  15         35.58         30.74         4.65 o
  -8   1  15        313.38        292.42         7.78 o
  -7   1  15        343.45        314.93         9.08 o
  -6   1  15       2947.99       2905.20        48.46 o
  -5   1  15       1077.40       1032.37        17.46 o
  -4   1  15        636.93        581.41         9.48 o
  -3   1  15         72.12         92.45         6.60 o
  -2   1  15        600.93        559.14        17.10 o
  -1   1  15       2416.37       2469.89        28.14 o
   0   1  15       2592.37       2713.07        30.35 o
   1   1  15       2232.09       2265.10        26.58 o
   2   1  15        565.59        584.52        10.70 o
   3   1  15        431.23        407.77         9.77 o
   4   1  15        142.54        146.00         5.15 o
   5   1  15       1178.78       1116.01        14.79 o
   6   1  15        727.04        693.85        11.48 o
   7   1  15        502.67        524.55        10.22 o
   8   1  15        600.35        567.80        13.34 o
   9   1  15        327.52        314.04        13.31 o
  10   1  15        186.24        185.24        11.72 o
  11   1  15        429.99        479.62        35.02 o
  12   1  15         11.26         15.76         7.80 o
 -13   2  15         11.94         17.58         7.69 o
 -12   2  15          8.20         14.56         6.98 o
 -11   2  15         22.52         28.75         8.29 o
 -10   2  15          3.19          1.96         5.99 o
  -9   2  15         15.06         13.28         5.88 o
  -8   2  15         29.65         34.99         6.28 o
  -7   2  15        106.84        123.55         5.98 o
  -6   2  15        416.43        399.06         8.69 o
  -5   2  15        386.20        376.27         8.23 o
  -4   2  15         28.77         38.34         5.12 o
  -3   2  15        231.00        233.88         8.99 o
  -2   2  15        319.29        316.44        13.19 o
  -1   2  15        102.50        111.64         6.72 o
   0   2  15         42.49         46.23         5.95 o
   1   2  15         46.19         42.81         5.32 o
   2   2  15        191.62        184.69         8.47 o
   3   2  15        550.67        541.85        14.01 o
   4   2  15        182.91        179.09         6.94 o
   5   2  15        248.19        243.14         9.84 o
   6   2  15        154.15        152.22         6.11 o
   7   2  15        519.18        534.17        11.73 o
   8   2  15         78.04         96.55         6.02 o
   9   2  15         22.78         26.29         5.35 o
  10   2  15          7.71         10.79         5.21 o
  11   2  15         10.37          8.71        11.79 o
 -12   3  15         43.01         57.82         9.82 o
 -11   3  15          1.93         -4.22         6.84 o
 -10   3  15         35.60         51.12         8.74 o
  -9   3  15          9.05          8.57         8.17 o
  -8   3  15         35.38         48.73         7.88 o
  -7   3  15         61.43         44.88         5.64 o
  -6   3  15        150.82        136.78         7.20 o
  -5   3  15         28.62         29.21         5.29 o
  -4   3  15         66.85         59.29         8.42 o
  -3   3  15         45.33         53.43         5.94 o
  -2   3  15        272.77        286.42        21.83 o
  -1   3  15        707.45        745.09        16.83 o
   0   3  15        110.71        123.55         7.78 o
   1   3  15        292.89        297.31        11.03 o
   2   3  15         57.72         58.84         6.67 o
   3   3  15        419.66        437.80        15.53 o
   4   3  15         87.39         93.89         8.21 o
   5   3  15        183.83        197.28        10.13 o
   6   3  15        175.55        179.76        24.52 o
   7   3  15         20.93         25.53         9.22 o
   8   3  15         51.93         47.09         7.68 o
   9   3  15         46.21         50.52         7.95 o
  10   3  15         72.20         59.77        14.01 o
 -11   4  15         68.66         66.71        12.73 o
 -10   4  15         41.37         50.27         9.15 o
  -9   4  15          5.96          7.53         7.34 o
  -8   4  15        137.86        169.81        12.71 o
  -7   4  15         22.14         32.02         8.76 o
  -6   4  15        505.10        449.12        37.29 o
  -5   4  15        523.86        520.43        12.71 o
  -4   4  15        643.09        637.05        16.92 o
  -3   4  15        197.62        213.35        13.08 o
  -2   4  15       1365.74       1287.83        24.68 o
  -1   4  15        126.25        123.01         8.82 o
   0   4  15         42.93         44.50         6.35 o
   1   4  15        348.67        377.19        13.20 o
   2   4  15         65.24         70.52         7.76 o
   3   4  15       1827.93       1777.16        33.27 o
   4   4  15        534.61        550.71        16.98 o
   5   4  15         26.08         31.24         6.95 o
   6   4  15        169.87        186.64        11.14 o
   7   4  15        487.88        502.63        17.39 o
   8   4  15         61.42         61.30         8.97 o
   9   4  15        115.05        134.86        14.48 o
  -9   5  15         15.26          1.89         8.53 o
  -8   5  15         23.45          9.68        18.56 o
  -7   5  15          5.30          1.27         8.76 o
  -6   5  15          4.15          0.57         7.12 o
  -5   5  15         15.03         15.47        10.27 o
  -4   5  15          1.11         -7.53         7.94 o
  -3   5  15          4.07         -2.57         5.84 o
  -2   5  15         31.61         31.79         6.34 o
  -1   5  15         18.16         18.58         5.83 o
   0   5  15         28.07         30.34         6.58 o
   1   5  15         57.32         59.54        11.44 o
   2   5  15         61.00         61.95         8.00 o
   3   5  15         43.60         27.58         6.84 o
   4   5  15         16.40          8.18         6.34 o
   5   5  15          2.11         13.04        11.79 o
   6   5  15         59.07         69.73         9.67 o
   7   5  15          1.66          3.87         6.96 o
   8   5  15         17.64         17.98        10.51 o
  -6   6  15         81.36         82.46        12.13 o
  -5   6  15        220.54        252.60        15.52 o
  -4   6  15        299.00        304.54        15.93 o
  -3   6  15        533.08        541.66        48.92 o
  -2   6  15        183.39        193.33        15.18 o
  -1   6  15         85.73         72.62        12.38 o
   0   6  15         55.31         52.80         8.17 o
   1   6  15         87.39         89.61        20.66 o
   2   6  15          0.76          1.04         6.25 o
   3   6  15        228.48        237.08        13.20 o
   4   6  15        271.46        274.84        14.74 o
  -6  -6  16          3.88          3.25         8.54 o
  -5  -6  16         47.89         35.91         9.87 o
  -4  -6  16         86.37         96.02         9.64 o
  -3  -6  16          3.36         12.87         6.64 o
  -2  -6  16         83.60         81.87         8.89 o
  -1  -6  16         24.58         15.18         8.54 o
   0  -6  16          7.43          8.13         8.19 o
   1  -6  16          9.73         -0.80         8.76 o
   2  -6  16          5.97         15.27         9.34 o
   3  -6  16         27.05         21.66         9.34 o
   4  -6  16         54.60         36.89        13.78 o
  -9  -5  16         40.04         18.99        15.99 o
  -8  -5  16          4.86          7.68         7.71 o
  -7  -5  16         46.91         42.25         9.41 o
  -6  -5  16         69.95         60.43        10.07 o
  -5  -5  16        258.43        247.70        14.13 o
  -4  -5  16        114.98        106.30         8.98 o
  -3  -5  16         58.44         53.21         8.49 o
  -2  -5  16         71.69         86.72         7.38 o
  -1  -5  16        227.87        227.24         8.87 o
   0  -5  16        758.72        771.20        21.96 o
   1  -5  16        287.44        301.20        20.55 o
   2  -5  16        280.35        304.61        14.78 o
   3  -5  16        181.24        148.97        12.30 o
   4  -5  16         14.07          4.60         7.33 o
   5  -5  16         53.00         53.24         9.87 o
   6  -5  16         54.29         50.96        10.29 o
   7  -5  16         53.63         50.50        10.48 o
 -11  -4  16          7.92          6.98         8.63 o
 -10  -4  16         34.69         39.34         9.82 o
  -9  -4  16         24.07         22.42        12.49 o
  -8  -4  16         40.32         54.18         9.48 o
  -7  -4  16         36.49         36.91         8.21 o
  -6  -4  16         24.16         31.87         7.57 o
  -5  -4  16          2.05         -2.92         8.64 o
  -4  -4  16         71.37         89.59         9.34 o
  -3  -4  16         24.38         24.28         4.87 o
  -2  -4  16         27.78         31.29         5.83 o
  -1  -4  16         76.58         69.27         7.99 o
   0  -4  16        219.79        197.59         7.63 o
   1  -4  16        212.41        220.15         9.44 o
   2  -4  16        249.97        237.72        12.63 o
   3  -4  16        163.56        180.62        11.72 o
   4  -4  16        102.64         95.33        10.07 o
   5  -4  16          9.40         13.73         6.75 o
   6  -4  16         46.07         33.91         8.00 o
   7  -4  16         49.29         60.90         9.67 o
   8  -4  16         30.31         20.87         8.44 o
   9  -4  16          5.37          9.41         8.24 o
 -12  -3  16          1.32         -7.48         7.64 o
 -11  -3  16         31.82         23.70         8.59 o
 -10  -3  16         32.58         38.83         9.11 o
  -9  -3  16        245.69        237.30        13.61 o
  -8  -3  16          4.19         -3.22         6.15 o
  -7  -3  16        109.48        127.54        10.96 o
  -6  -3  16        142.36        157.02        11.55 o
  -5  -3  16        337.24        318.20        13.20 o
  -4  -3  16         41.00         37.61         5.53 o
  -3  -3  16        182.79        188.91         7.14 o
  -2  -3  16         69.71         84.49         5.63 o
  -1  -3  16        903.14        900.44        22.48 o
   0  -3  16        657.46        661.22        11.79 o
   1  -3  16        235.20        234.05         7.27 o
   2  -3  16         27.45         21.76         3.91 o
   3  -3  16       1608.99       1610.96        30.63 o
   4  -3  16        184.58        179.05        11.05 o
   5  -3  16         61.08         54.70         7.98 o
   6  -3  16        137.62        128.70        10.90 o
   7  -3  16         13.26          7.90         6.61 o
   8  -3  16        185.69        145.31        11.97 o
   9  -3  16        271.64        272.50        15.18 o
  10  -3  16         50.85         34.14         9.32 o
 -13  -2  16         23.93         27.08        13.08 o
 -12  -2  16         56.33         78.88        10.55 o
 -11  -2  16        105.99        115.78        11.71 o
 -10  -2  16          0.89         -5.06         5.69 o
  -9  -2  16        192.90        215.85        11.97 o
  -8  -2  16         18.46         11.92         7.00 o
  -7  -2  16        500.38        502.47        16.10 o
  -6  -2  16        216.88        240.99        12.26 o
  -5  -2  16        831.93        803.98        40.16 o
  -4  -2  16        197.68        209.63        12.96 o
  -3  -2  16        400.30        409.39         9.03 o
  -2  -2  16        562.35        551.52        10.08 o
  -1  -2  16         28.80         31.88         4.92 o
   0  -2  16        459.78        423.35         8.82 o
   1  -2  16        587.64        548.39        10.00 o
   2  -2  16        179.94        184.93         6.22 o
   3  -2  16       1117.65       1096.55        14.95 o
   4  -2  16        231.07        223.64         8.39 o
   5  -2  16       1439.22       1448.88        28.23 o
   6  -2  16         23.38         13.98         8.64 o
   7  -2  16        482.69        487.14        16.68 o
   8  -2  16          2.69         -0.77         6.10 o
   9  -2  16         85.40         72.78        16.34 o
  10  -2  16         30.99         28.29         8.34 o
  11  -2  16         93.75        109.74        18.21 o
 -12  -1  16         15.33         39.46        11.44 o
 -11  -1  16          9.20         12.07         8.17 o
 -10  -1  16         34.48         29.88         7.09 o
  -9  -1  16         45.74         68.62        19.50 o
  -8  -1  16        132.11        142.78        10.15 o
  -7  -1  16          0.78         -0.43         4.75 o
  -6  -1  16        242.00        249.48        10.79 o
  -5  -1  16         63.75         74.37         7.05 o
  -4  -1  16         33.42         35.92         5.55 o
  -3  -1  16         16.70         20.69         3.27 o
  -2  -1  16         18.78         20.04         3.09 o
  -1  -1  16         72.87         96.47         4.69 o
   0  -1  16        339.44        376.79         7.72 o
   1  -1  16        188.66        210.46         6.04 o
   2  -1  16         24.41         27.18         3.18 o
   3  -1  16         74.53         86.36         4.69 o
   4  -1  16        219.51        232.07         6.53 o
   5  -1  16        113.59        123.76         6.88 o
   6  -1  16        123.18        135.21        22.88 o
   7  -1  16        116.29        128.36        14.48 o
   8  -1  16         70.80         75.74         8.71 o
   9  -1  16        147.13        170.87        14.24 o
  10  -1  16         58.22         52.86        11.09 o
  11  -1  16         40.19         29.12        16.69 o
 -11   0  16         28.64         46.93        10.51 o
 -10   0  16         40.85         34.20         5.57 o
  -9   0  16        203.82        201.34         8.35 o
  -8   0  16         74.65         89.17         5.90 o
  -7   0  16       2281.15       2244.32        24.20 o
  -6   0  16          0.01         -2.43         2.80 o
  -5   0  16        267.86        252.14         6.34 o
  -4   0  16       2170.85       2262.20        25.58 o
  -3   0  16        725.56        712.32        11.71 o
  -2   0  16       1275.22       1174.46        16.68 o
  -1   0  16        288.52        271.72         9.10 o
   0   0  16       1140.83       1132.95        16.37 o
   1   0  16        962.26        916.23        14.27 o
   2   0  16         88.33        129.15         8.30 o
   3   0  16       1787.98       1741.54        30.22 o
   4   0  16        669.20        712.22        11.01 o
   5   0  16        444.10        466.59         9.07 o
   6   0  16          6.35          3.41         3.58 o
   7   0  16         27.73         16.05         4.48 o
   8   0  16        343.50        323.92        13.12 o
   9   0  16         49.60         68.92        11.56 o
  10   0  16          0.30         -2.20         7.35 o
  11   0  16          0.01          2.47         6.34 o
 -13   1  16          2.75          0.23         9.57 o
 -12   1  16         15.35         20.95         6.73 o
 -11   1  16          9.02          6.29        10.74 o
 -10   1  16         34.33         40.87         6.98 o
  -9   1  16         45.07         49.49         4.76 o
  -8   1  16        131.67        132.62         6.22 o
  -7   1  16          0.64         -1.24         3.10 o
  -6   1  16        239.82        248.41         7.92 o
  -5   1  16         64.39         71.57         4.52 o
  -4   1  16         33.67         33.12         3.44 o
  -3   1  16         15.44         22.03         4.45 o
  -2   1  16         18.96         20.25         4.59 o
  -1   1  16         74.59         94.85         5.11 o
   0   1  16        341.48        368.74         8.26 o
   1   1  16        186.64        200.51         8.57 o
   2   1  16         25.45         21.96         2.76 o
   3   1  16         77.38         80.03         4.37 o
   4   1  16        224.08        224.47         6.29 o
   5   1  16        115.26        123.92         5.38 o
   6   1  16        120.21        125.23         5.82 o
   7   1  16        112.72        123.59         7.49 o
   8   1  16         68.55         72.80         6.92 o
   9   1  16        148.91        155.92        11.55 o
  10   1  16         58.79         76.39         9.63 o
  11   1  16         39.74         40.18         8.26 o
 -13   2  16         23.74         41.41         8.74 o
 -12   2  16         56.86         67.72        14.01 o
 -11   2  16        107.81        128.34        10.81 o
 -10   2  16          0.58          0.75         6.00 o
  -9   2  16        193.27        181.80        13.19 o
  -8   2  16         19.25         18.20         4.60 o
  -7   2  16        513.47        481.72        14.19 o
  -6   2  16        218.63        224.06         7.02 o
  -5   2  16        848.04        809.01        12.48 o
  -4   2  16        195.44        179.94         8.80 o
  -3   2  16        402.37        397.94        17.98 o
  -2   2  16        546.23        531.63        13.69 o
  -1   2  16         32.15         36.23         5.21 o
   0   2  16        453.16        445.47        12.35 o
   1   2  16        597.69        540.84        13.99 o
   2   2  16        187.04        193.33         8.91 o
   3   2  16       1116.60       1105.25        22.00 o
   4   2  16        243.18        244.02        10.26 o
   5   2  16       1449.87       1436.68        24.16 o
   6   2  16         25.10         23.29         4.43 o
   7   2  16        484.87        499.77        12.19 o
   8   2  16          3.02         -0.63         5.04 o
   9   2  16         81.06         63.75        10.79 o
  10   2  16         30.95         21.04         6.58 o
  11   2  16         92.78        100.40        14.71 o
 -12   3  16          1.80         -7.38         7.38 o
 -11   3  16         30.98         28.03         8.19 o
 -10   3  16         32.37         31.86         8.04 o
  -9   3  16        243.05        230.01        12.13 o
  -8   3  16          4.60          8.94         7.35 o
  -7   3  16        105.86        115.15         7.58 o
  -6   3  16        136.91        150.98        13.17 o
  -5   3  16        333.18        323.84         8.53 o
  -4   3  16         44.41         44.19         5.98 o
  -3   3  16        181.24        186.22         8.90 o
  -2   3  16         71.24         81.51         8.64 o
  -1   3  16        901.42        897.05        19.14 o
   0   3  16        640.35        629.62        16.00 o
   1   3  16        233.02        230.11        10.03 o
   2   3  16         24.51         21.95         5.27 o
   3   3  16       1592.10       1577.37        29.38 o
   4   3  16        183.54        172.67        19.96 o
   5   3  16         59.44         69.59         7.81 o
   6   3  16        135.43        126.14        10.01 o
   7   3  16         13.29          7.42         5.88 o
   8   3  16        184.45        186.23        12.26 o
   9   3  16        270.46        296.53        20.78 o
  10   3  16         51.41         37.59        13.08 o
 -11   4  16          7.76          2.85         8.24 o
 -10   4  16         35.17         39.13        10.51 o
  -9   4  16         23.99         16.68         7.85 o
  -8   4  16         40.82         44.23         8.71 o
  -7   4  16         37.16         48.89        17.75 o
  -6   4  16         24.64         33.71         5.93 o
  -5   4  16          2.26         14.12         5.70 o
  -4   4  16         70.63         80.52         6.71 o
  -3   4  16         24.64         18.08         5.35 o
  -2   4  16         27.66         32.67         8.52 o
  -1   4  16         77.86         62.06        13.78 o
   0   4  16        216.07        197.06        10.06 o
   1   4  16        209.81        215.66        10.53 o
   2   4  16        249.12        224.99        14.94 o
   3   4  16        166.52        178.93        10.67 o
   4   4  16        104.66        105.83        14.83 o
   5   4  16          9.41         11.76         6.11 o
   6   4  16         46.60         55.14         8.11 o
   7   4  16         49.53         59.93         8.57 o
   8   4  16         31.70         28.37         7.78 o
   9   4  16          5.40          6.12         7.31 o
  -9   5  16         36.45         29.06         9.53 o
  -8   5  16          4.31          5.29         8.13 o
  -7   5  16         44.69         46.10         9.51 o
  -6   5  16         64.13         43.19        11.67 o
  -5   5  16        253.50        241.84        10.02 o
  -4   5  16        116.61        127.33         9.98 o
  -3   5  16         61.80         42.26         9.34 o
  -2   5  16         73.18         50.12         7.26 o
  -1   5  16        221.66        216.21        11.10 o
   0   5  16        760.74        749.76        19.73 o
   1   5  16        289.96        256.78        12.52 o
   2   5  16        288.84        293.40        13.28 o
   3   5  16        169.91        156.83        10.86 o
   4   5  16         13.71          6.53         6.08 o
   5   5  16         53.92         44.50         8.42 o
   6   5  16         59.81         43.94         8.44 o
   7   5  16         54.05         58.42        13.08 o
  -6   6  16          3.86         17.16         9.70 o
  -5   6  16         48.88         54.23        13.43 o
  -4   6  16         86.50        124.81        30.47 o
  -3   6  16          3.57         16.89        13.43 o
  -2   6  16         82.43         74.02        12.14 o
  -1   6  16         23.49         21.71         8.41 o
   0   6  16          7.75          0.89         5.77 o
   1   6  16          9.92          4.81         6.51 o
   2   6  16          6.23          8.95         6.84 o
   3   6  16         26.72         33.35         8.00 o
   4   6  16         55.32         58.13         9.33 o
  -6  -6  17         62.39         41.33        14.24 o
  -5  -6  17         33.59         41.75        11.79 o
  -4  -6  17        158.40        163.91        17.89 o
  -3  -6  17         99.75         90.22         9.23 o
  -2  -6  17         95.54         97.56        23.00 o
  -1  -6  17        100.51         81.16        31.17 o
   0  -6  17         54.69         45.16         9.92 o
   1  -6  17         21.30         11.33         8.44 o
   2  -6  17        225.67        212.55        22.42 o
   3  -6  17         60.43         59.90        19.15 o
  -8  -5  17          8.65          1.92         7.64 o
  -7  -5  17          2.07          6.54         7.80 o
  -6  -5  17         18.66         15.82         8.00 o
  -5  -5  17          5.04         19.97         7.74 o
  -4  -5  17         35.54         37.14         6.88 o
  -3  -5  17         12.44         12.65         5.07 o
  -2  -5  17          3.00          3.74         4.73 o
  -1  -5  17         34.40         30.48         5.44 o
   0  -5  17          0.51         12.93         7.31 o
   1  -5  17         66.94         55.83         9.30 o
   2  -5  17         20.48         26.29        12.73 o
   3  -5  17         21.49         17.98         8.64 o
   4  -5  17         43.84         25.74         8.54 o
   5  -5  17          7.07          9.01         8.34 o
   6  -5  17          6.41          4.59         8.47 o
 -11  -4  17         66.27         70.98        16.58 o
 -10  -4  17        217.08        253.04        17.86 o
  -9  -4  17         77.19        100.62        12.73 o
  -8  -4  17        147.90        146.04        13.12 o
  -7  -4  17        102.97        118.75        11.80 o
  -6  -4  17         31.80         50.34         8.53 o
  -5  -4  17         28.92         19.27         6.81 o
  -4  -4  17        696.78        654.12        15.73 o
  -3  -4  17        367.90        360.30        10.15 o
  -2  -4  17         11.52          5.75         4.28 o
  -1  -4  17         70.18         66.60         7.21 o
   0  -4  17        861.22        823.34        14.62 o
   1  -4  17        768.47        801.97        48.45 o
   2  -4  17        718.51        730.12        20.55 o
   3  -4  17        228.50        242.29        13.12 o
   4  -4  17        406.04        393.43        22.88 o
   5  -4  17        483.37        467.45        25.45 o
   6  -4  17         48.66         39.25        11.91 o
   7  -4  17        177.99        151.55        12.62 o
   8  -4  17         38.59         23.68         8.64 o
 -12  -3  17         27.81         22.60         9.16 o
 -11  -3  17         31.35         28.89         8.80 o
 -10  -3  17         18.32         13.95         8.16 o
  -9  -3  17        162.86        193.47        28.95 o
  -8  -3  17          9.83          4.05         6.28 o
  -7  -3  17         78.79         67.36        13.43 o
  -6  -3  17         15.58         13.66         6.23 o
  -5  -3  17        107.67        136.60        10.70 o
  -4  -3  17         97.88         91.01         7.29 o
  -3  -3  17        177.30        193.58         7.43 o
  -2  -3  17        317.68        291.79         9.44 o
  -1  -3  17        280.55        299.34         8.47 o
   0  -3  17         48.86         57.35         7.62 o
   1  -3  17        156.94        152.68         6.45 o
   2  -3  17         19.35         25.08         5.20 o
   3  -3  17        697.92        715.95        19.48 o
   4  -3  17         71.60         56.57        10.04 o
   5  -3  17         45.37         43.07         7.64 o
   6  -3  17         14.55         12.11         8.17 o
   7  -3  17        139.89        128.20        17.51 o
   8  -3  17         42.45         34.94         8.30 o
   9  -3  17        142.64        118.39        11.97 o
 -13  -2  17         11.32         -2.21         8.18 o
 -12  -2  17         38.31         43.11         9.46 o
 -11  -2  17         48.02         61.77         9.61 o
 -10  -2  17          7.10         -0.84         6.43 o
  -9  -2  17         38.16         37.21         7.71 o
  -8  -2  17         67.64         68.79         8.91 o
  -7  -2  17        264.92        265.68        12.53 o
  -6  -2  17          0.30         -1.40         5.09 o
  -5  -2  17        423.10        410.12        14.03 o
  -4  -2  17        533.63        520.00        15.10 o
  -3  -2  17        449.79        442.50         9.37 o
  -2  -2  17        173.51        175.88         6.43 o
  -1  -2  17        112.83        118.91         5.84 o
   0  -2  17        147.75        146.98         5.92 o
   1  -2  17        150.87        146.22         8.12 o
   2  -2  17        142.15        132.75         5.77 o
   3  -2  17        462.55        456.26         9.34 o
   4  -2  17         24.76         17.21         4.66 o
   5  -2  17        520.13        572.97        17.17 o
   6  -2  17        183.44        195.99        17.98 o
   7  -2  17         97.26         83.84         9.16 o
   8  -2  17         10.95         -0.14         6.38 o
   9  -2  17          3.04          6.86         7.26 o
  10  -2  17         56.05         44.17         9.33 o
 -12  -1  17        149.84        183.52        17.04 o
 -11  -1  17        149.96        172.85        11.87 o
 -10  -1  17         28.66         42.53         7.55 o
  -9  -1  17         64.34         69.68         8.61 o
  -8  -1  17        744.37        696.34        18.65 o
  -7  -1  17         68.20         63.78         7.95 o
  -6  -1  17        496.02        508.38        15.01 o
  -5  -1  17        518.59        511.08        14.59 o
  -4  -1  17        162.65        160.58        12.49 o
  -3  -1  17         17.50         13.63         3.22 o
  -2  -1  17        516.34        499.97        10.72 o
  -1  -1  17        299.76        309.66         7.62 o
   0  -1  17       1861.72       1904.95        21.29 o
   1  -1  17        767.04        802.18        11.98 o
   2  -1  17        195.60        211.50         6.30 o
   3  -1  17        948.42        955.38        13.59 o
   4  -1  17       2444.36       2505.56        26.55 o
   5  -1  17        436.52        448.68        11.35 o
   6  -1  17        348.39        357.12        13.12 o
   7  -1  17        122.26        144.98        10.55 o
   8  -1  17         34.22         23.91         6.67 o
   9  -1  17        621.42        668.86        20.31 o
  10  -1  17         69.35         60.64         9.51 o
  11  -1  17          1.11         18.31         8.01 o
 -11   0  17          3.71          5.60         7.47 o
 -10   0  17          3.78         12.28         5.82 o
  -9   0  17          2.34          0.43         4.79 o
  -8   0  17          6.17          2.59         4.09 o
  -7   0  17         13.03          9.10         4.12 o
  -6   0  17         30.55         29.19         6.49 o
  -5   0  17         14.71          8.78         4.04 o
  -4   0  17          2.62          5.79         3.54 o
  -3   0  17         67.13         63.46         3.61 o
  -2   0  17         65.13         64.27         4.65 o
  -1   0  17          6.52          6.16         2.49 o
   0   0  17        106.42        116.00         8.73 o
   1   0  17          3.35          4.81         2.46 o
   2   0  17          3.94          1.15         2.59 o
   3   0  17         28.83         38.54         3.64 o
   4   0  17         23.08         28.06         3.56 o
   5   0  17         11.64         10.94         3.12 o
   6   0  17          1.43          1.78         3.93 o
   7   0  17         28.54         25.78         4.74 o
   8   0  17          0.16         -1.77         5.09 o
   9   0  17         47.00         41.77        10.16 o
  10   0  17          4.26         -5.72         5.72 o
  11   0  17         13.00          8.69         6.98 o
 -13   1  17         68.85         72.38        13.31 o
 -12   1  17        149.81        191.00        17.98 o
 -11   1  17        149.20        156.93        10.37 o
 -10   1  17         28.22         20.78         5.00 o
  -9   1  17         66.26         72.20         6.79 o
  -8   1  17        736.14        669.38        11.76 o
  -7   1  17         67.62         60.98         6.31 o
  -6   1  17        481.22        500.51        11.22 o
  -5   1  17        508.86        510.13         9.46 o
  -4   1  17        163.36        155.66         5.59 o
  -3   1  17         14.00          9.11         4.32 o
  -2   1  17        527.31        533.59        13.53 o
  -1   1  17        300.29        311.33        15.64 o
   0   1  17       1877.60       1970.25        24.05 o
   1   1  17        750.69        825.98        13.42 o
   2   1  17        190.52        202.92         7.48 o
   3   1  17        963.91        969.43        15.49 o
   4   1  17       2432.64       2454.25        26.12 o
   5   1  17        446.42        452.59         9.12 o
   6   1  17        331.14        326.18         8.19 o
   7   1  17        126.88        135.88         7.67 o
   8   1  17         31.77         27.58         5.19 o
   9   1  17        626.21        652.27        18.90 o
  10   1  17         67.10         63.47        12.38 o
  11   1  17          1.64          4.70         6.62 o
 -13   2  17         11.39          4.72        11.79 o
 -12   2  17         39.66         43.51        12.61 o
 -11   2  17         48.13         53.16         8.40 o
 -10   2  17          7.50          7.16         6.34 o
  -9   2  17         39.80         29.81         6.84 o
  -8   2  17         68.94         75.79         7.02 o
  -7   2  17        270.03        273.96         7.98 o
  -6   2  17          0.41         -0.88         4.15 o
  -5   2  17        423.03        419.83         9.13 o
  -4   2  17        531.31        505.30        11.55 o
  -3   2  17        449.37        440.95        19.15 o
  -2   2  17        167.29        178.01        11.56 o
  -1   2  17        120.14        123.69         7.48 o
   0   2  17        150.33        157.09         8.21 o
   1   2  17        150.63        143.05         8.07 o
   2   2  17        136.35        131.44         7.95 o
   3   2  17        459.43        447.59        13.68 o
   4   2  17         22.78         16.69         5.84 o
   5   2  17        529.81        564.60        15.79 o
   6   2  17        186.08        208.82         8.25 o
   7   2  17         96.14         98.95         7.02 o
   8   2  17         11.34          9.45         5.77 o
   9   2  17          3.51          2.77         5.77 o
  10   2  17         55.56         56.50        11.67 o
  11   2  17         94.69        119.08        15.64 o
 -12   3  17         27.29         27.00         8.78 o
 -11   3  17         30.64         27.71         8.28 o
 -10   3  17         18.11         21.96         7.34 o
  -9   3  17        162.37        169.40        26.73 o
  -8   3  17          8.93         -5.53         5.77 o
  -7   3  17         79.45         86.27         9.82 o
  -6   3  17         14.19         11.04         4.04 o
  -5   3  17        103.83        132.36         6.99 o
  -4   3  17         97.05         90.95        15.93 o
  -3   3  17        181.31        189.86         9.47 o
  -2   3  17        319.08        304.84        11.19 o
  -1   3  17        284.32        295.95        11.19 o
   0   3  17         53.04         65.74         6.84 o
   1   3  17        152.31        139.96        19.03 o
   2   3  17         17.86         23.84         5.72 o
   3   3  17        692.39        724.67        18.46 o
   4   3  17         70.77         65.79        15.76 o
   5   3  17         43.05         44.16         6.90 o
   6   3  17         13.19         13.82         5.94 o
   7   3  17        140.48        148.33        11.12 o
   8   3  17         42.67         35.90         8.41 o
   9   3  17        142.20        155.04        17.75 o
  10   3  17         19.03         21.25        12.14 o
 -11   4  17         65.34         81.49        15.18 o
 -10   4  17        222.70        224.70        13.49 o
  -9   4  17         78.63         66.87         9.81 o
  -8   4  17        150.58        163.19        12.61 o
  -7   4  17        109.53        140.82        11.89 o
  -6   4  17         32.95         24.30         5.78 o
  -5   4  17         27.10         18.20         5.52 o
  -4   4  17        690.77        679.69        18.21 o
  -3   4  17        370.98        364.46        18.21 o
  -2   4  17         11.27         10.65         5.16 o
  -1   4  17         65.55         63.90         9.81 o
   0   4  17        863.77        843.14        26.85 o
   1   4  17        751.76        797.75        24.87 o
   2   4  17        737.67        722.96        19.31 o
   3   4  17        229.51        241.21        18.45 o
   4   4  17        411.74        406.46        18.91 o
   5   4  17        484.89        513.27        17.15 o
   6   4  17         48.87         39.43         7.71 o
   7   4  17        179.18        184.14        11.80 o
   8   4  17         40.18         46.05         8.47 o
   9   4  17         35.25         29.65        10.51 o
  -9   5  17          8.61         -2.33        10.74 o
  -8   5  17          8.37         -0.41         8.18 o
  -7   5  17          2.11         -6.53         7.61 o
  -6   5  17         18.10         13.57        13.43 o
  -5   5  17          4.82         23.39        10.61 o
  -4   5  17         35.00         21.46         7.25 o
  -3   5  17         12.10          8.87         7.24 o
  -2   5  17          2.75          9.06        11.56 o
  -1   5  17         33.78         24.87         6.52 o
   0   5  17          0.49         10.19         9.11 o
   1   5  17         67.67         45.25         7.41 o
   2   5  17         21.16         30.64         6.90 o
   3   5  17         21.75         14.12         6.34 o
   4   5  17         44.24         46.35         8.99 o
   5   5  17          7.70         -0.39         6.32 o
   6   5  17          6.51          8.95         7.01 o
   7   5  17         14.60         10.97         9.57 o
  -5   6  17         33.55         20.46        10.30 o
  -4   6  17        157.89        187.03        22.18 o
  -3   6  17         97.05        104.63        13.19 o
  -2   6  17         93.70         80.09        12.61 o
  -1   6  17         98.14         88.96        13.31 o
   0   6  17         53.85         60.54        17.75 o
   1   6  17         19.47          6.78         6.76 o
   2   6  17        225.35        200.01        20.20 o
   3   6  17         59.57         61.64         9.33 o
  -5  -6  18          2.28          1.71         8.34 o
  -4  -6  18         60.96         59.45        10.11 o
  -3  -6  18         40.84         42.52         7.90 o
  -2  -6  18         14.87         10.29         8.82 o
  -1  -6  18         12.37          3.83         8.68 o
   0  -6  18         10.49          6.33         8.82 o
   1  -6  18          6.71          5.69         9.14 o
   2  -6  18          9.17          4.85         8.30 o
  -8  -5  18        104.90        121.56        22.30 o
  -7  -5  18        170.19        177.57        14.78 o
  -6  -5  18         25.82         20.77         8.42 o
  -5  -5  18        516.53        540.62        19.73 o
  -4  -5  18         21.61         17.44         6.75 o
  -3  -5  18        260.29        281.20        10.85 o
  -2  -5  18        155.57        165.55         8.88 o
  -1  -5  18         31.35         33.10         5.69 o
   0  -5  18        505.86        522.09        26.62 o
   1  -5  18         86.35        100.77        10.89 o
   2  -5  18          4.45          8.56         7.98 o
   3  -5  18          4.21          5.40         7.71 o
   4  -5  18         58.77         52.11         9.81 o
   5  -5  18         71.49         70.26        13.43 o
   6  -5  18         81.75         71.54        11.47 o
 -10  -4  18          9.47         10.08         8.47 o
  -9  -4  18          8.38         10.48         7.75 o
  -8  -4  18          9.61          4.04         6.84 o
  -7  -4  18          5.63          1.35         6.34 o
  -6  -4  18         16.60         20.43         7.55 o
  -5  -4  18         94.17         94.24        15.06 o
  -4  -4  18        156.08        175.01         9.71 o
  -3  -4  18         17.93         13.32         4.64 o
  -2  -4  18          7.90          5.79         4.31 o
  -1  -4  18         59.83         54.10         5.74 o
   0  -4  18         98.80        113.53         6.83 o
   1  -4  18        200.58        190.65        12.05 o
   2  -4  18        154.46        159.38        12.02 o
   3  -4  18         25.88         23.16         7.59 o
   4  -4  18         31.10         34.46         8.14 o
   5  -4  18         31.25         33.50         8.21 o
   6  -4  18          4.44         10.32         7.71 o
   7  -4  18          9.99         10.22         7.95 o
   8  -4  18          8.36          2.31         8.11 o
 -12  -3  18         16.62         15.50         8.73 o
 -11  -3  18         74.97         84.32        11.67 o
 -10  -3  18        129.86        137.92        13.01 o
  -9  -3  18        190.65        197.42        13.70 o
  -8  -3  18         58.24         56.63         9.41 o
  -7  -3  18        283.84        244.64        13.20 o
  -6  -3  18        311.21        296.10        27.20 o
  -5  -3  18         71.74        102.02         9.87 o
  -4  -3  18        279.52        273.09        10.06 o
  -3  -3  18        651.28        645.73        12.48 o
  -2  -3  18        347.12        327.01         9.03 o
  -1  -3  18        538.15        502.35        10.79 o
   0  -3  18        263.41        248.93         7.95 o
   1  -3  18        965.82        938.92        31.95 o
   2  -3  18        248.92        270.57         9.71 o
   3  -3  18        243.28        256.53        12.54 o
   4  -3  18         24.77         29.86         8.29 o
   5  -3  18        100.60        119.29        13.66 o
   6  -3  18        163.85        135.45        20.20 o
   7  -3  18        114.21         75.16         9.66 o
   8  -3  18         18.33          2.80         7.45 o
   9  -3  18        180.53        151.78        13.37 o
 -12  -2  18         86.65         79.74        10.79 o
 -11  -2  18        167.49        192.60        14.36 o
 -10  -2  18         75.76         74.37         9.89 o
  -9  -2  18          4.03          2.77         6.51 o
  -8  -2  18        586.85        553.82        25.22 o
  -7  -2  18        468.63        451.66        15.85 o
  -6  -2  18        161.96        166.29        10.37 o
  -5  -2  18        259.28        221.98        15.18 o
  -4  -2  18        572.42        584.23        12.82 o
  -3  -2  18       1336.06       1323.51        17.60 o
  -2  -2  18       1209.79       1172.52        16.30 o
  -1  -2  18        565.85        549.96        10.46 o
   0  -2  18        477.47        496.49        13.62 o
   1  -2  18        158.77        165.95         6.43 o
   2  -2  18        324.93        315.39        11.02 o
   3  -2  18        409.07        414.24        11.06 o
   4  -2  18        436.36        429.74        17.98 o
   5  -2  18        366.24        392.63        14.61 o
   6  -2  18        928.70        930.99        22.86 o
   7  -2  18         74.72         59.97        11.79 o
   8  -2  18         75.35         85.35        10.39 o
   9  -2  18         75.90         89.56        18.21 o
  10  -2  18        145.50        127.41        12.66 o
 -12  -1  18          1.70         -4.67         8.64 o
 -11  -1  18         22.89         24.07         7.57 o
 -10  -1  18         37.44         32.09         7.57 o
  -9  -1  18         22.48         22.85         6.84 o
  -8  -1  18         18.36         15.05        12.14 o
  -7  -1  18         82.37         92.70         9.06 o
  -6  -1  18        124.76        141.79        15.99 o
  -5  -1  18         23.19         19.26         5.55 o
  -4  -1  18         17.77         19.68         8.41 o
  -3  -1  18         25.63         30.22         6.74 o
  -2  -1  18         76.56         83.73         4.81 o
  -1  -1  18        227.14        231.53         6.66 o
   0  -1  18        198.83        221.49         6.55 o
   1  -1  18        120.44        125.21         5.52 o
   2  -1  18          5.14          5.61         2.95 o
   3  -1  18         62.48         74.20         4.79 o
   4  -1  18        199.81        223.18         6.95 o
   5  -1  18         91.68         94.78         6.66 o
   6  -1  18          6.75          7.25         6.89 o
   7  -1  18          7.11          3.05         5.51 o
   8  -1  18        113.08        133.40        14.01 o
   9  -1  18         47.25         48.55        13.66 o
  10  -1  18         35.02         16.73         7.94 o
  11  -1  18         67.88         42.50        13.08 o
 -11   0  18          4.06          0.70         7.94 o
 -10   0  18         79.61         96.09        10.86 o
  -9   0  18          0.90          5.51         5.72 o
  -8   0  18          3.77         12.85         5.61 o
  -7   0  18         84.39         86.85        26.97 o
  -6   0  18          7.27          3.32         5.05 o
  -5   0  18        302.89        287.11        10.16 o
  -4   0  18       2195.87       2067.38        33.84 o
  -3   0  18       2256.24       2358.88        35.35 o
  -2   0  18         10.18          8.75         3.28 o
  -1   0  18        776.44        819.11        13.83 o
   0   0  18         25.00         20.59         2.98 o
   1   0  18          4.60          9.55         2.84 o
   2   0  18         46.10         44.44         3.77 o
   3   0  18         21.25         10.68         3.21 o
   4   0  18       2155.19       2101.21        23.66 o
   5   0  18        409.56        407.67        14.09 o
   6   0  18       1025.68       1135.44        19.05 o
   7   0  18         35.67         25.08         5.77 o
   8   0  18        134.08        135.94        15.18 o
   9   0  18          0.09          1.89         5.86 o
  10   0  18        235.48        257.72        13.84 o
  11   0  18        266.03        303.80        15.51 o
 -12   1  18          1.69         13.54        10.74 o
 -11   1  18         22.87         23.12        10.27 o
 -10   1  18         37.27         26.45         6.48 o
  -9   1  18         22.66         26.36         4.42 o
  -8   1  18         18.50         21.52         3.98 o
  -7   1  18         82.20         83.82         5.39 o
  -6   1  18        126.61        135.38         6.07 o
  -5   1  18         24.83         20.48         3.64 o
  -4   1  18         17.43         14.97         3.37 o
  -3   1  18         26.70         25.13         5.25 o
  -2   1  18         78.35         86.25         7.59 o
  -1   1  18        227.80        229.66        13.78 o
   0   1  18        196.89        225.91        12.38 o
   1   1  18        119.70        121.68         7.61 o
   2   1  18          5.96          6.36         3.14 o
   3   1  18         64.67         67.59         5.26 o
   4   1  18        200.68        214.14        11.22 o
   5   1  18         91.27         92.93         6.26 o
   6   1  18          6.05          1.68         3.18 o
   7   1  18          6.61          3.17         5.91 o
   8   1  18        115.21        127.73         9.96 o
   9   1  18         47.98         54.18        10.27 o
  10   1  18         34.87         24.63         7.43 o
  11   1  18         68.81         66.31         9.74 o
 -12   2  18         88.95         92.82        10.40 o
 -11   2  18        166.73        168.81        15.29 o
 -10   2  18         74.87         69.37         8.71 o
  -9   2  18          3.22          1.82         6.15 o
  -8   2  18        586.86        563.12        13.04 o
  -7   2  18        470.52        460.32        14.69 o
  -6   2  18        169.31        165.35         6.69 o
  -5   2  18        262.13        233.53         7.36 o
  -4   2  18        564.83        524.86        12.10 o
  -3   2  18       1327.00       1275.64        79.74 o
  -2   2  18       1210.83       1197.15        22.86 o
  -1   2  18        572.51        565.91        14.76 o
   0   2  18        493.75        516.04        17.16 o
   1   2  18        161.24        175.70        12.26 o
   2   2  18        309.51        294.63        17.86 o
   3   2  18        422.98        388.88        19.38 o
   4   2  18        435.97        411.22        16.81 o
   5   2  18        372.33        409.65        17.16 o
   6   2  18        914.98        880.24        20.97 o
   7   2  18         71.66         64.09        18.10 o
   8   2  18         71.40         74.95        13.31 o
   9   2  18         74.93         86.98         9.65 o
  10   2  18        144.49        148.27        16.81 o
 -12   3  18         16.63         15.14         8.21 o
 -11   3  18         74.37         71.41        12.61 o
 -10   3  18        127.84        135.37        21.71 o
  -9   3  18        189.62        176.05        16.11 o
  -8   3  18         57.52         42.83         8.11 o
  -7   3  18        288.78        276.73         9.73 o
  -6   3  18        314.75        300.17         8.53 o
  -5   3  18         76.34         89.63         7.25 o
  -4   3  18        273.92        270.43         9.45 o
  -3   3  18        656.18        626.06        16.25 o
  -2   3  18        344.86        326.47        11.78 o
  -1   3  18        527.20        516.99        14.67 o
   0   3  18        272.36        269.52        11.00 o
   1   3  18        956.01        924.43        35.26 o
   2   3  18        244.37        246.58        11.07 o
   3   3  18        239.27        235.23        14.48 o
   4   3  18         23.59         29.85         6.40 o
   5   3  18        102.98        111.33        15.53 o
   6   3  18        169.86        165.72        10.55 o
   7   3  18        118.30        125.36        10.34 o
   8   3  18         18.22         19.56         7.47 o
   9   3  18        182.86        188.19        19.38 o
 -10   4  18          9.67         19.32         8.64 o
  -9   4  18          8.07         -2.41         7.16 o
  -8   4  18          9.51          5.65         7.28 o
  -7   4  18          5.45          2.74         6.79 o
  -6   4  18         16.20         10.73         5.45 o
  -5   4  18         93.32        117.44         8.43 o
  -4   4  18        154.82        163.58        18.79 o
  -3   4  18         18.32         21.00         5.77 o
  -2   4  18          7.63          2.79         6.89 o
  -1   4  18         58.85         54.29         7.21 o
   0   4  18         98.47        112.23         9.30 o
   1   4  18        202.48        203.60        18.10 o
   2   4  18        157.15        148.27        10.01 o
   3   4  18         26.09         29.32        10.27 o
   4   4  18         31.43         38.02         7.38 o
   5   4  18         31.60         36.80        12.61 o
   6   4  18          4.45          8.25         6.18 o
   7   4  18         10.09          5.32         6.50 o
   8   4  18          7.93          4.81         6.98 o
  -8   5  18        108.46        121.94        32.34 o
  -7   5  18        168.19        166.03        13.79 o
  -6   5  18         26.41         20.98         8.69 o
  -5   5  18        510.97        495.39        14.07 o
  -4   5  18         20.56         23.07         7.18 o
  -3   5  18        261.04        253.10        16.34 o
  -2   5  18        153.61        143.74        21.13 o
  -1   5  18         33.66         37.93         7.26 o
   0   5  18        507.63        467.92        22.42 o
   1   5  18         84.54         88.14        16.58 o
   2   5  18          4.70          9.01         6.16 o
   3   5  18          3.63         -1.05         5.82 o
   4   5  18         61.74         48.75         8.38 o
   5   5  18         69.62         78.34         9.89 o
   6   5  18         85.48         79.01        14.24 o
  -4   6  18         61.03         44.60        17.51 o
  -3   6  18         40.95         41.79        13.89 o
  -2   6  18         14.71          6.30         8.41 o
  -1   6  18         12.95          9.21         6.88 o
   0   6  18         10.50          5.15        10.27 o
   1   6  18          7.17          7.16         6.93 o
   2   6  18          9.12         27.49        14.94 o
   3   6  18         14.08          8.41        11.21 o
  -5  -6  19        259.40        269.92        23.58 o
  -4  -6  19         18.70         14.68         8.80 o
  -3  -6  19        426.77        426.82        25.92 o
  -2  -6  19         10.55         12.24         9.08 o
  -1  -6  19          5.74          9.23         9.14 o
   0  -6  19         16.51          3.73         8.69 o
   1  -6  19        137.65        115.05        16.23 o
  -8  -5  19          6.37          9.13         8.78 o
  -7  -5  19          8.06         11.31         8.58 o
  -6  -5  19         14.82         25.54         8.90 o
  -5  -5  19          8.43         24.11         8.17 o
  -4  -5  19         25.55         19.33         6.74 o
  -3  -5  19         14.60         17.67         5.49 o
  -2  -5  19         36.07         22.24         5.31 o
  -1  -5  19          5.02         11.90         5.94 o
   0  -5  19          4.06         11.00         7.98 o
   1  -5  19         23.86         15.44         8.17 o
   2  -5  19          9.65          3.72         7.68 o
   3  -5  19         19.30          9.14         8.04 o
   4  -5  19         12.46         13.84         8.84 o
   5  -5  19          1.37          9.63        12.26 o
 -10  -4  19         25.17         14.70        10.16 o
  -9  -4  19         14.85         19.30        10.39 o
  -8  -4  19         13.91         22.47        11.09 o
  -7  -4  19         16.54          9.17         7.24 o
  -6  -4  19         70.07         80.61        10.40 o
  -5  -4  19        230.89        218.15        12.87 o
  -4  -4  19        268.75        279.54        11.22 o
  -3  -4  19        256.80        245.51        12.02 o
  -2  -4  19        440.71        436.88        11.20 o
  -1  -4  19        223.13        204.69         8.23 o
   0  -4  19        152.83        158.64        14.59 o
   1  -4  19        215.01        231.82        14.59 o
   2  -4  19        168.11        177.42        17.51 o
   3  -4  19        255.13        311.94        20.55 o
   4  -4  19         62.56         54.34         9.37 o
   5  -4  19         62.12         43.79        13.19 o
   7  -4  19         74.99         50.44        10.04 o
 -11  -3  19         11.90         11.21         8.75 o
 -10  -3  19         76.55         72.71        14.01 o
  -9  -3  19         66.69         72.17        10.84 o
  -8  -3  19          1.71          7.71         6.78 o
  -7  -3  19        190.90        189.47        12.28 o
  -6  -3  19        283.73        237.34        14.13 o
  -5  -3  19        165.45        161.40        10.93 o
  -4  -3  19        105.24        110.51         8.99 o
  -3  -3  19        140.62        137.75         7.05 o
  -2  -3  19         10.07         11.91         4.15 o
  -1  -3  19         26.62         27.63         4.51 o
   0  -3  19        258.72        242.34         8.02 o
   1  -3  19        612.92        613.26        11.96 o
   2  -3  19         33.93         38.81         5.79 o
   3  -3  19         48.64         58.73         8.26 o
   4  -3  19          4.46          9.94         8.52 o
   5  -3  19        166.96        139.90        11.21 o
   6  -3  19         78.77         60.04         9.32 o
   7  -3  19         16.69         12.76         9.34 o
   8  -3  19         58.33         60.47        10.23 o
   9  -3  19          0.42          5.19         8.41 o
 -12  -2  19         18.91         19.78         8.28 o
 -11  -2  19         29.82         34.80         8.57 o
 -10  -2  19         56.16         52.61         9.15 o
  -9  -2  19          5.77          9.63         6.98 o
  -8  -2  19        239.04        243.24        12.87 o
  -7  -2  19        110.81        122.59        14.13 o
  -6  -2  19        132.05        154.15        11.30 o
  -5  -2  19         41.82         59.89         7.84 o
  -4  -2  19         76.55         92.70         6.89 o
  -3  -2  19        626.60        633.46        11.71 o
  -2  -2  19        286.40        283.28         8.03 o
  -1  -2  19        104.90        115.80         5.95 o
   0  -2  19          2.81          9.09         3.64 o
   1  -2  19        100.18         94.51         5.71 o
   2  -2  19        116.91        129.30         6.37 o
   3  -2  19          6.56          3.64         4.37 o
   4  -2  19         38.63         29.41        15.29 o
   5  -2  19        199.98        200.83        11.63 o
   6  -2  19        738.84        760.49        21.22 o
   7  -2  19        104.38         99.27        10.62 o
   8  -2  19         21.39         13.46         7.42 o
   9  -2  19         81.69         92.87        11.79 o
  10  -2  19          2.70         -0.47        11.91 o
 -12  -1  19         11.05          5.33         7.18 o
 -11  -1  19         18.82         22.58         7.74 o
 -10  -1  19         87.18         83.97        13.54 o
  -9  -1  19        111.61        138.65        17.04 o
  -8  -1  19        114.08        122.76        10.32 o
  -7  -1  19        463.56        445.94        15.01 o
  -6  -1  19       1943.35       1904.52        43.78 o
  -5  -1  19        115.20        126.04         9.09 o
  -4  -1  19         94.88        114.63         8.82 o
  -3  -1  19         79.09         85.23         9.27 o
  -2  -1  19        423.82        429.57         8.92 o
  -1  -1  19       3585.75       3473.11        34.30 o
   0  -1  19        538.82        557.38        10.11 o
   1  -1  19        531.15        539.84        10.07 o
   2  -1  19        695.17        722.27        11.85 o
   3  -1  19       1308.80       1363.89        17.60 o
   4  -1  19        132.00        113.13        10.37 o
   5  -1  19         52.62         48.47         6.25 o
   6  -1  19          0.93          5.58         5.42 o
   7  -1  19         10.00         18.93         6.35 o
   8  -1  19        346.93        360.68        15.19 o
   9  -1  19         33.75         29.49         7.84 o
  10  -1  19         80.61         98.19        11.24 o
 -11   0  19          4.46          7.00         8.64 o
 -10   0  19          0.29          3.68         5.87 o
  -9   0  19          0.00          0.17         5.48 o
  -8   0  19          0.67         -4.60         4.60 o
  -7   0  19          3.99          3.79         5.43 o
  -6   0  19          0.80          6.16         5.18 o
  -5   0  19         75.34         83.73         8.21 o
  -4   0  19        144.10        138.71         6.99 o
  -3   0  19         38.34         43.03         4.40 o
  -2   0  19         10.63         12.72         4.10 o
  -1   0  19         29.12         34.80         4.17 o
   0   0  19          1.03          2.19         3.28 o
   1   0  19          3.84          7.49         3.41 o
   2   0  19          0.85          0.71         2.82 o
   3   0  19          0.29         -0.19         3.55 o
   4   0  19         27.00         23.90         3.83 o
   5   0  19         30.89         36.28         4.35 o
   6   0  19          0.59          8.85         4.33 o
   7   0  19         41.42         34.42         6.52 o
   8   0  19         35.29         20.92         7.94 o
   9   0  19          8.30          8.41         6.51 o
  10   0  19         41.80         40.74        26.50 o
 -10   1  19         91.20        101.70         9.41 o
  -9   1  19        110.57        121.94         9.53 o
  -8   1  19        117.34        125.79         7.76 o
  -7   1  19        456.35        420.69        13.33 o
  -6   1  19       1939.39       1894.50        22.25 o
  -5   1  19        117.96        142.34         6.19 o
  -4   1  19         93.63        107.27         5.80 o
  -3   1  19         77.57         95.23         7.81 o
  -2   1  19        424.62        421.50        12.94 o
  -1   1  19       3575.81       3399.00       169.51 o
   0   1  19        541.77        580.33        15.27 o
   1   1  19        534.50        557.44        14.67 o
   2   1  19        720.56        732.74        17.15 o
   3   1  19       1303.37       1332.49        20.07 o
   4   1  19        141.69        133.48         6.79 o
   5   1  19         53.58         44.35         5.17 o
   6   1  19          1.11          5.21         3.99 o
   7   1  19         11.38         15.94         7.35 o
   8   1  19        343.61        346.21        37.36 o
   9   1  19         34.38         30.59         9.81 o
  10   1  19         79.75         71.21        13.31 o
 -12   2  19         18.94          8.87        11.91 o
 -11   2  19         29.41         29.93         7.68 o
 -10   2  19         56.41         47.55         8.16 o
  -9   2  19          4.97          4.91         4.73 o
  -8   2  19        240.65        229.79         9.14 o
  -7   2  19        109.55        122.99         6.65 o
  -6   2  19        133.00        125.18         7.30 o
  -5   2  19         40.48         46.28         4.76 o
  -4   2  19         74.42         88.23         6.65 o
  -3   2  19        618.91        625.49        30.82 o
  -2   2  19        293.74        301.43        11.45 o
  -1   2  19        103.64        102.15         7.98 o
   0   2  19          3.55          8.51        11.32 o
   1   2  19         96.09         81.27         7.59 o
   2   2  19        112.38        115.89         8.24 o
   3   2  19          8.48         12.29         5.21 o
   4   2  19         36.24         21.97         5.77 o
   5   2  19        198.45        202.29        10.60 o
   6   2  19        733.01        775.42        19.67 o
   7   2  19        106.90        137.17         9.70 o
   8   2  19         21.61         28.02        11.44 o
   9   2  19         81.04         77.99        14.48 o
 -11   3  19         12.27         21.73         8.01 o
 -10   3  19         75.60         50.99         9.01 o
  -9   3  19         67.93         57.88         9.81 o
  -8   3  19          1.85          0.73         4.69 o
  -7   3  19        195.20        193.81         9.96 o
  -6   3  19        281.25        269.08         8.37 o
  -5   3  19        168.72        172.32         8.90 o
  -4   3  19        102.63         85.68         8.07 o
  -3   3  19        142.66        113.49        23.12 o
  -2   3  19         10.99         12.86         5.38 o
  -1   3  19         24.33         24.67         5.78 o
   0   3  19        254.83        255.78        11.07 o
   1   3  19        612.52        617.46        16.98 o
   2   3  19         35.96         39.35         6.58 o
   3   3  19         48.62         55.83         7.31 o
   4   3  19          4.11          5.70         5.21 o
   5   3  19        169.26        173.10        12.61 o
   6   3  19         82.08         76.81         8.80 o
   7   3  19         16.43         24.79        15.76 o
   8   3  19         57.24         57.78        18.56 o
   9   3  19          0.26          8.17        11.21 o
 -10   4  19         25.33         14.75         8.94 o
  -9   4  19         14.15          7.95         8.19 o
  -8   4  19         12.40         10.15         7.74 o
  -7   4  19         16.38         23.09         8.13 o
  -6   4  19         64.52         72.22        11.76 o
  -5   4  19        236.65        215.76         9.63 o
  -4   4  19        265.09        275.99        36.07 o
  -3   4  19        257.43        265.71        15.88 o
  -2   4  19        436.15        432.89        20.08 o
  -1   4  19        217.85        204.94        10.97 o
   0   4  19        153.92        152.67         9.92 o
   1   4  19        220.10        221.44        11.53 o
   2   4  19        171.96        171.01        10.49 o
   3   4  19        255.25        258.59        12.40 o
   4   4  19         63.30         60.30         9.92 o
   5   4  19         60.93         59.11         8.54 o
   6   4  19        326.12        356.13        18.68 o
   7   4  19         75.17         71.28        10.86 o
   8   4  19         55.42         57.62         9.37 o
  -8   5  19          6.16          5.11         9.92 o
  -7   5  19          8.14          1.17         8.07 o
  -6   5  19         14.81         21.85         8.64 o
  -5   5  19          8.77         20.91         6.31 o
  -4   5  19         25.34         15.15        19.03 o
  -3   5  19         14.58         14.94         8.64 o
  -2   5  19         35.47         23.23         6.65 o
  -1   5  19          5.18         10.74         6.28 o
   0   5  19          3.87          9.55         6.23 o
   1   5  19         24.18         18.60         6.67 o
   2   5  19          9.55          8.68         5.94 o
   3   5  19         19.80          7.57         6.51 o
   4   5  19         13.00          9.46         7.15 o
   5   5  19          1.17         -0.11         6.72 o
   6   5  19         30.87         29.42        10.97 o
  -3   6  19        423.88        408.16        17.11 o
  -2   6  19          9.84         12.61         9.57 o
  -1   6  19          5.25          5.70         6.84 o
   0   6  19         19.20         23.38        11.32 o
   1   6  19        136.84        111.96        26.15 o
   2   6  19         77.33         60.71        13.78 o
  -3  -6  20         31.91         43.66        13.78 o
  -7  -5  20        178.79        197.88        44.95 o
  -6  -5  20        335.86        323.97        17.25 o
  -5  -5  20         91.25         97.76        19.50 o
  -4  -5  20         42.20         43.56         7.55 o
  -3  -5  20          3.82         -0.84         5.15 o
  -2  -5  20         12.17          7.46         5.26 o
  -1  -5  20        518.37        496.40        27.08 o
   0  -5  20         59.55         33.45         9.16 o
   1  -5  20        101.03         88.09        10.73 o
   2  -5  20        154.70        146.59        12.95 o
   3  -5  20        233.33        188.44        14.69 o
   4  -5  20         72.97         68.91        11.06 o
   5  -5  20        289.05        198.47        22.65 o
  -9  -4  20          2.85          3.43         8.24 o
  -8  -4  20          5.08          0.03         9.92 o
  -7  -4  20         16.56          5.82         7.45 o
  -6  -4  20         48.46         39.19         8.47 o
  -5  -4  20         12.87          6.77         7.24 o
  -4  -4  20         47.16         45.13         6.70 o
  -3  -4  20         12.04         12.53         4.99 o
  -2  -4  20         62.44         65.58         6.17 o
  -1  -4  20        144.98        146.54         7.89 o
   0  -4  20          9.71         11.73         4.50 o
   1  -4  20         25.82         34.01         8.29 o
   2  -4  20          2.57          7.45         7.41 o
   3  -4  20         34.40         31.95        10.04 o
   4  -4  20         17.86         20.62         7.98 o
   5  -4  20         90.53         73.12        10.29 o
   6  -4  20         43.86         30.86         9.11 o
   7  -4  20         32.93         26.79         9.82 o
 -11  -3  20         32.13         27.51         9.39 o
 -10  -3  20         93.76        106.07        21.25 o
  -9  -3  20         43.53         42.19         8.75 o
  -8  -3  20          0.65          4.45        12.49 o
  -7  -3  20        206.92        197.57        17.40 o
  -6  -3  20        489.33        470.69        17.15 o
  -5  -3  20        348.05        332.83        14.52 o
  -4  -3  20        138.44        127.04        15.52 o
  -3  -3  20        136.31        123.79         8.32 o
  -2  -3  20        159.76        150.72         7.30 o
  -1  -3  20        419.04        379.65         9.84 o
   0  -3  20        297.36        301.64         8.84 o
   1  -3  20        424.38        428.13        11.13 o
   2  -3  20        127.82        123.86        10.27 o
   3  -3  20        606.38        651.50        19.48 o
   4  -3  20        105.66         85.55         9.57 o
   5  -3  20        320.94        349.45        21.01 o
   6  -3  20         17.66         23.33         8.01 o
   7  -3  20         15.95         25.89         8.47 o
   8  -3  20        205.44        157.44        13.36 o
 -12  -2  20          4.87          7.18         8.04 o
 -11  -2  20         56.47         72.15        10.48 o
 -10  -2  20         88.67         98.56        11.29 o
  -9  -2  20         34.49         34.42         8.66 o
  -8  -2  20        216.39        197.00        12.20 o
  -7  -2  20         97.94         98.36        10.07 o
  -6  -2  20        210.76        210.65        12.73 o
  -5  -2  20        568.22        572.08        41.68 o
  -4  -2  20        506.24        485.00        15.52 o
  -3  -2  20       1307.25       1203.88        20.29 o
  -2  -2  20        701.63        698.56        12.37 o
  -1  -2  20        163.25        158.16         6.51 o
   0  -2  20         28.59         24.85         7.11 o
   1  -2  20       1066.73       1015.08        15.38 o
   2  -2  20        169.83        156.33         6.88 o
   3  -2  20         15.57         16.47         4.98 o
   4  -2  20        252.04        262.78        12.55 o
   5  -2  20        113.24        105.60        30.94 o
   6  -2  20        511.24        526.29        17.91 o
   7  -2  20        382.04        396.57        16.43 o
   8  -2  20         37.71         29.96         8.09 o
   9  -2  20         92.09         90.36        11.22 o
 -12  -1  20          3.72          1.28         7.11 o
 -11  -1  20          2.86          4.54         7.11 o
 -10  -1  20         36.37         35.50         8.09 o
  -9  -1  20          0.03         -5.55         6.06 o
  -8  -1  20         57.76         58.75         8.40 o
  -7  -1  20         47.00         37.50         8.52 o
  -6  -1  20        138.13        148.81        10.79 o
  -5  -1  20          8.48          7.49         5.49 o
  -4  -1  20         32.21         38.35         6.51 o
  -3  -1  20          8.83         10.97         3.98 o
  -2  -1  20         30.84         34.04         4.03 o
  -1  -1  20        354.82        402.69         9.07 o
   0  -1  20          1.33          7.03         3.38 o
   1  -1  20         14.97         16.49         3.65 o
   2  -1  20         79.38         83.54         9.10 o
   3  -1  20        335.57        373.62         8.84 o
   4  -1  20        106.23        129.79         7.75 o
   5  -1  20         27.32         26.49         4.98 o
   6  -1  20         25.45         18.47         6.25 o
   7  -1  20         82.27        100.91         9.91 o
   8  -1  20         28.01         34.41         7.83 o
   9  -1  20         62.81         66.14        12.14 o
  10  -1  20         62.03         48.73        14.59 o
 -11   0  20          4.55          3.97         8.87 o
 -10   0  20          4.34         -2.30         5.94 o
  -9   0  20         52.40         66.28         8.42 o
  -8   0  20        206.82        212.78        19.50 o
  -7   0  20        120.95        141.67        10.40 o
  -6   0  20        848.83        867.28        24.05 o
  -5   0  20        880.66        843.09        72.27 o
  -4   0  20        274.37        283.88        11.69 o
  -3   0  20        303.30        286.39        13.89 o
  -2   0  20         25.95         17.21         3.91 o
  -1   0  20          0.14         -3.49         3.49 o
   0   0  20        150.06        187.30        11.07 o
   1   0  20       1717.08       1796.51        24.46 o
   2   0  20          9.38         12.62         3.99 o
   3   0  20       1034.71        991.00        16.91 o
   4   0  20        288.75        275.34         9.12 o
   5   0  20        354.90        380.21        10.91 o
   6   0  20       1078.13       1119.42        19.59 o
   7   0  20        392.51        449.18        33.97 o
   8   0  20         77.07         91.22        21.83 o
   9   0  20        189.83        215.39        12.87 o
  10   0  20         16.11          4.55         7.10 o
 -10   1  20         37.50         48.33        10.27 o
  -9   1  20          0.02         -1.57         4.66 o
  -8   1  20         58.19         56.70         6.40 o
  -7   1  20         47.30         52.10         5.96 o
  -6   1  20        139.47        146.67        11.16 o
  -5   1  20          8.97          6.21         4.60 o
  -4   1  20         33.18         31.59         5.17 o
  -3   1  20          8.02          4.64         4.99 o
  -2   1  20         29.78         35.28         6.08 o
  -1   1  20        351.82        384.45        12.76 o
   0   1  20          0.98          1.62         4.69 o
   1   1  20         14.06         26.80         5.68 o
   2   1  20         81.16         91.10        14.59 o
   3   1  20        339.15        342.94        12.23 o
   4   1  20        109.50        122.66         8.63 o
   5   1  20         28.64         32.69         4.81 o
   6   1  20         24.93         30.12         6.71 o
   7   1  20         84.09         83.03         9.22 o
   8   1  20         28.35         27.20         6.89 o
   9   1  20         63.18         59.31        11.91 o
  10   1  20         62.14         62.81        12.38 o
 -12   2  20          4.85          7.47        11.91 o
 -11   2  20         55.74         28.02        11.91 o
 -10   2  20         88.59         61.41        13.08 o
  -9   2  20         33.48         33.30         5.76 o
  -8   2  20        215.75        199.40         8.79 o
  -7   2  20        100.27         95.87         8.69 o
  -6   2  20        211.90        204.68         7.37 o
  -5   2  20        562.31        555.62        11.06 o
  -4   2  20        508.69        502.43        15.01 o
  -3   2  20       1299.16       1178.18        30.24 o
  -2   2  20        719.92        667.61        33.27 o
  -1   2  20        163.07        161.62         9.18 o
   0   2  20         25.59         15.39         7.00 o
   1   2  20       1046.50        984.16        26.73 o
   2   2  20        172.96        167.85         9.34 o
   3   2  20         17.42         19.35         5.78 o
   4   2  20        240.94        271.04        11.89 o
   5   2  20        110.87        106.37         9.06 o
   6   2  20        505.28        505.17        16.12 o
   7   2  20        383.69        373.43        14.29 o
   8   2  20         37.88         47.63        12.38 o
   9   2  20         90.92         88.96        14.94 o
 -11   3  20         31.99         33.08         8.75 o
 -10   3  20         92.55         98.21        10.67 o
  -9   3  20         45.91         44.01         8.63 o
  -8   3  20          0.64         -0.73         4.72 o
  -7   3  20        213.29        198.85         9.10 o
  -6   3  20        485.15        468.68        11.53 o
  -5   3  20        349.98        319.89         9.06 o
  -4   3  20        140.68        143.88        10.13 o
  -3   3  20        135.78        123.02        22.18 o
  -2   3  20        161.01        143.33         9.51 o
  -1   3  20        424.84        411.90        26.73 o
   0   3  20        297.46        292.22        12.09 o
   1   3  20        423.28        412.67        14.13 o
   2   3  20        127.19        122.84         9.65 o
   3   3  20        612.86        636.88        18.05 o
   4   3  20        108.96        112.85         9.72 o
   5   3  20        332.24        355.11        14.13 o
   6   3  20         16.62          6.92         6.28 o
   7   3  20         14.49          9.40         6.55 o
   8   3  20        207.17        223.74        12.79 o
   9   3  20        112.99        117.21        17.51 o
 -10   4  20         12.52          7.30         8.74 o
  -9   4  20          2.94          2.13         7.79 o
  -8   4  20          4.88         -2.97         7.69 o
  -7   4  20         16.38         27.33         8.58 o
  -6   4  20         47.56         49.34         6.86 o
  -5   4  20         13.32         19.70         7.84 o
  -4   4  20         46.48         55.52         8.85 o
  -3   4  20         12.61         11.10         5.88 o
  -2   4  20         61.69         59.94         9.57 o
  -1   4  20        146.74        132.85         9.54 o
   0   4  20         10.36          5.17         7.35 o
   1   4  20         25.76         37.33        11.44 o
   2   4  20          2.91         -3.40         5.31 o
   3   4  20         34.37         34.76         7.31 o
   4   4  20         18.81          7.98         6.28 o
   5   4  20         88.18         82.80        15.53 o
   6   4  20         42.70         61.81        13.43 o
   7   4  20         31.83         24.11         7.96 o
  -8   5  20         17.52        -10.97        10.97 o
  -7   5  20        176.73        202.32        23.47 o
  -6   5  20        331.55        357.01        16.54 o
  -5   5  20         91.84        103.39         9.10 o
  -4   5  20         39.57         48.82         9.03 o
  -3   5  20          3.89          9.58         6.40 o
  -2   5  20         11.75          8.77         6.61 o
  -1   5  20        516.25        528.16        23.82 o
   0   5  20         63.48         54.18        12.26 o
   1   5  20        101.55         73.44        12.02 o
   2   5  20        162.46        141.48        17.28 o
   3   5  20        230.24        219.11        12.89 o
   4   5  20         76.20         68.63        23.00 o
   5   5  20        296.30        303.33        15.26 o
  -4   6  20          8.46         -2.57         8.87 o
  -3   6  20         31.27         22.65        10.74 o
  -2   6  20         25.44         17.75        10.04 o
  -1   6  20          3.45          5.14         6.89 o
   0   6  20         10.13          1.48         6.60 o
   1   6  20          9.50         27.79        12.38 o
  -7  -5  21         13.22         25.94         9.70 o
  -6  -5  21         13.61         12.85        13.66 o
  -5  -5  21          8.68          8.50         7.80 o
  -4  -5  21         11.21          7.00         6.55 o
  -3  -5  21          3.85          8.41         5.62 o
  -2  -5  21          7.71          3.06         7.75 o
  -1  -5  21          5.75         19.49         8.75 o
   0  -5  21         14.61         16.57         8.75 o
   1  -5  21         11.31          3.43         8.21 o
   2  -5  21         20.00         17.04        11.79 o
   3  -5  21          2.82          3.36         8.52 o
   4  -5  21         11.55         13.12         9.56 o
  -9  -4  21         14.81         12.98         8.46 o
  -8  -4  21          0.62          1.67         7.35 o
  -7  -4  21         53.27         50.61        12.02 o
  -6  -4  21        105.50        109.02        11.43 o
  -5  -4  21        144.53        174.77        27.55 o
  -4  -4  21        438.52        451.98        13.95 o
  -3  -4  21         20.91         21.43         5.31 o
  -2  -4  21        114.12        105.35        11.19 o
  -1  -4  21         32.90         31.61         5.76 o
   0  -4  21        153.44        145.40        13.80 o
   1  -4  21        275.01        302.60        21.01 o
   2  -4  21         12.46         11.95         7.68 o
   3  -4  21        194.97        181.66        33.16 o
   4  -4  21         14.19         19.99         8.42 o
   6  -4  21         90.01         81.95        11.80 o
 -11  -3  21         16.52         19.78         9.14 o
 -10  -3  21         28.30         19.04        12.84 o
  -9  -3  21         50.93         40.45         9.18 o
  -8  -3  21         62.13         45.62         8.86 o
  -7  -3  21         25.18         21.96         7.46 o
  -6  -3  21         75.44         73.71         9.70 o
  -5  -3  21        108.77        118.37        10.98 o
  -4  -3  21        161.73        170.22         8.42 o
  -3  -3  21         73.79         79.23         6.17 o
  -2  -3  21         12.08         18.48         4.56 o
  -1  -3  21        101.95        104.23        12.20 o
   0  -3  21        109.94         98.04         6.44 o
   1  -3  21         55.72         55.34         5.46 o
   2  -3  21         74.03         72.17         8.83 o
   3  -3  21        336.49        381.43        27.55 o
   4  -3  21         40.09         41.26         8.34 o
   5  -3  21         70.02         43.78        10.74 o
   6  -3  21          3.31          1.98         6.81 o
   7  -3  21        102.50         96.43        11.30 o
   8  -3  21         73.42         75.35        20.31 o
 -12  -2  21          5.50          5.47         8.38 o
 -11  -2  21         16.32         11.72         8.29 o
 -10  -2  21         24.69         36.21         9.06 o
  -9  -2  21         86.91         74.99        16.11 o
  -8  -2  21          4.75         18.30         7.17 o
  -7  -2  21          9.68          2.05         6.04 o
  -6  -2  21        128.52        160.65        12.73 o
  -5  -2  21        490.79        473.44        16.08 o
  -4  -2  21        431.77        416.57        14.83 o
  -3  -2  21         30.95         31.95         4.54 o
  -2  -2  21        118.53        125.70         6.60 o
  -1  -2  21        182.86        172.04         7.05 o
   0  -2  21         36.84         40.33         7.68 o
   1  -2  21        177.70        178.60         7.12 o
   2  -2  21         15.28         11.49         3.96 o
   3  -2  21         52.23         44.71         6.06 o
   4  -2  21        243.69        266.10        12.95 o
   5  -2  21        217.74        225.92        12.70 o
   6  -2  21         32.06         31.43         7.84 o
   7  -2  21        189.98        203.68        13.86 o
   8  -2  21         27.34         26.56         8.57 o
   9  -2  21          1.49          3.67         8.34 o
 -12  -1  21         53.34         41.88        25.68 o
 -11  -1  21          2.58         17.63         8.07 o
 -10  -1  21        160.75        177.27        13.04 o
  -9  -1  21          7.81         14.65         6.91 o
  -8  -1  21        192.61        183.79        11.47 o
  -7  -1  21         56.35         68.30        11.44 o
  -6  -1  21        386.76        393.83        14.34 o
  -5  -1  21         47.94         57.26         7.74 o
  -4  -1  21        387.48        357.92        13.25 o
  -3  -1  21        141.53        159.89         7.80 o
  -2  -1  21        237.49        262.07         9.99 o
  -1  -1  21       1174.47       1152.15        18.88 o
   0  -1  21        222.98        233.92         8.65 o
   1  -1  21        133.90        137.84         6.27 o
   2  -1  21        100.04         92.83         6.50 o
   3  -1  21        675.06        721.13        12.61 o
   4  -1  21        243.23        288.74        10.02 o
   5  -1  21        234.30        214.52        11.38 o
   6  -1  21         17.66         13.06         6.15 o
   7  -1  21         14.03         21.51         7.07 o
   8  -1  21        225.98        246.93        14.11 o
   9  -1  21        394.94        431.70        17.83 o
 -11   0  21          2.69         -2.57         8.64 o
 -10   0  21          0.18          2.05         9.57 o
  -9   0  21          6.24          8.22         6.23 o
  -8   0  21         19.87          1.68         5.78 o
  -7   0  21          0.15          0.80         5.43 o
  -6   0  21          8.50          5.16         5.38 o
  -5   0  21          5.95          4.46         5.53 o
  -4   0  21          0.96          5.35         5.14 o
  -3   0  21         21.71         31.76         6.11 o
  -2   0  21         16.66         13.60         5.32 o
  -1   0  21          1.29          0.04         3.58 o
   0   0  21          1.94         -0.96         5.22 o
   1   0  21          3.25         13.65         3.96 o
   2   0  21          3.14         -3.47         3.65 o
   3   0  21         35.93         35.99         4.81 o
   4   0  21          6.19          9.25         4.18 o
   5   0  21         81.26         81.51         9.92 o
   6   0  21         45.91         46.63         7.35 o
   7   0  21          3.11          0.47         7.24 o
   8   0  21         46.91         36.66        10.51 o
   9   0  21         21.89         14.24         9.57 o
  10   0  21          0.25         12.14        10.51 o
 -10   1  21        163.28        150.60        14.48 o
  -9   1  21          6.88         11.45         6.65 o
  -8   1  21        191.66        185.20         8.77 o
  -7   1  21         55.42         52.77         6.30 o
  -6   1  21        392.83        391.25        11.25 o
  -5   1  21         45.88         44.58         5.96 o
  -4   1  21        386.68        350.67        10.46 o
  -3   1  21        137.81        132.94        10.51 o
  -2   1  21        242.72        260.04        11.10 o
  -1   1  21       1176.46       1133.61        33.86 o
   0   1  21        233.66        236.64        15.64 o
   1   1  21        136.34        131.48         9.49 o
   2   1  21         96.48         91.94         8.33 o
   3   1  21        688.60        716.19        17.96 o
   4   1  21        239.83        271.13        11.47 o
   5   1  21        239.55        202.42        16.46 o
   6   1  21         14.36          8.17         9.34 o
   7   1  21         13.40         20.84         6.73 o
   8   1  21        225.48        238.86        17.98 o
 -12   2  21          5.47          0.23        12.38 o
 -11   2  21         16.07          0.23        11.44 o
 -10   2  21         23.59          9.34        11.21 o
  -9   2  21         87.73         99.24         9.47 o
  -8   2  21          4.34          7.00         6.11 o
  -7   2  21         10.81         13.55         4.36 o
  -6   2  21        127.46        133.28         7.07 o
  -5   2  21        485.22        482.69        10.55 o
  -4   2  21        429.53        415.87        25.10 o
  -3   2  21         29.98         40.63        14.01 o
  -2   2  21        121.81        127.72         9.58 o
  -1   2  21        177.21        150.79        11.21 o
   0   2  21         35.65         27.32         5.98 o
   1   2  21        172.37        159.84         9.57 o
   2   2  21         14.68         14.97         6.77 o
   3   2  21         52.11         54.24         7.24 o
   4   2  21        238.46        252.02        11.70 o
   5   2  21        217.75        216.91        11.50 o
   6   2  21         32.89         36.80         7.28 o
   7   2  21        192.29        224.15        18.21 o
   8   2  21         27.69         26.62        11.91 o
   9   2  21          1.84         -3.97        10.97 o
 -11   3  21         15.91         20.03         8.42 o
 -10   3  21         27.85         22.80         8.02 o
  -9   3  21         52.44         55.85         9.03 o
  -8   3  21         63.39         58.11        11.78 o
  -7   3  21         25.08         25.38         5.57 o
  -6   3  21         74.21         80.52         7.04 o
  -5   3  21        108.81        115.19        11.03 o
  -4   3  21        163.72        167.05        10.96 o
  -3   3  21         76.33         75.98         8.25 o
  -2   3  21         11.36         16.49         6.77 o
  -1   3  21        102.96         98.92        15.06 o
   0   3  21        111.53         95.61         8.82 o
   1   3  21         57.86         52.70        14.13 o
   2   3  21         70.89         73.89         8.40 o
   3   3  21        337.62        387.10        14.56 o
   4   3  21         37.94         41.77         7.46 o
   5   3  21         72.86         73.13         8.71 o
   6   3  21          3.44          0.18         9.46 o
   7   3  21        100.96         97.46        10.21 o
   8   3  21         75.12         79.15        15.18 o
  -9   4  21         14.42         16.36         8.87 o
  -8   4  21          0.33          2.14         7.72 o
  -7   4  21         49.54         46.78        15.06 o
  -6   4  21        105.63         82.35         7.85 o
  -5   4  21        142.71        161.73        14.11 o
  -4   4  21        434.01        418.64        15.62 o
  -3   4  21         20.82         15.56         6.34 o
  -2   4  21        107.42         88.44        17.86 o
  -1   4  21         35.77         45.94         7.57 o
   0   4  21        154.02        141.44        14.71 o
   1   4  21        273.77        281.99        13.03 o
   2   4  21         14.08          7.12         7.24 o
   3   4  21        192.20        190.49        12.26 o
   4   4  21         13.18          9.36         6.72 o
   5   4  21        269.52        298.66        14.35 o
   6   4  21         90.49         92.25        11.91 o
   7   4  21        213.96        222.98        17.28 o
  -7   5  21         13.13          3.54         8.91 o
  -6   5  21         13.81         28.98         9.48 o
  -5   5  21          8.85          3.36         6.34 o
  -4   5  21         11.63         11.73         7.56 o
  -3   5  21          3.72          7.28         8.17 o
  -2   5  21          7.50          8.48         6.67 o
  -1   5  21          5.97          9.60         6.56 o
   0   5  21         14.38         17.13         7.05 o
   1   5  21         10.90         14.79         6.75 o
   2   5  21         19.63          7.47         8.29 o
   3   5  21          3.02          7.53         6.38 o
   4   5  21         12.18         15.97         7.23 o
  -6  -5  22        110.72        128.12        14.36 o
  -5  -5  22         70.44         71.79        10.86 o
  -4  -5  22          0.35          1.96         8.34 o
  -3  -5  22         21.17         28.95         6.33 o
  -2  -5  22         64.58         68.62        10.99 o
  -1  -5  22         46.86         18.50         8.73 o
   1  -5  22        195.55        160.96        27.67 o
   2  -5  22         28.30         27.07        12.38 o
   3  -5  22        110.43         98.27        12.71 o
  -8  -4  22          2.22         -1.91         7.51 o
  -7  -4  22          6.50         11.12         7.74 o
  -6  -4  22         27.34         24.59         8.44 o
  -5  -4  22         12.61         20.75         8.07 o
  -4  -4  22         22.98         41.60         6.97 o
  -3  -4  22         26.55         24.71         5.41 o
  -2  -4  22         30.33         18.83         5.14 o
  -1  -4  22          3.07         -2.25         4.45 o
   0  -4  22         49.83         39.97         6.83 o
   1  -4  22         47.37         42.12         8.82 o
   2  -4  22          5.59         11.29         8.14 o
   3  -4  22         41.36         31.41         8.66 o
   4  -4  22         23.92         17.80         8.50 o
   5  -4  22         22.31         25.95         9.39 o
   6  -4  22          9.44          2.17         8.54 o
 -10  -3  22         47.92         49.43        10.40 o
  -9  -3  22        150.32        168.11        14.43 o
  -8  -3  22         48.91         61.78        10.15 o
  -7  -3  22        173.39        190.45        13.53 o
  -6  -3  22         61.33         47.99         8.47 o
  -5  -3  22        230.28        219.15        12.62 o
  -4  -3  22         41.41         40.50         5.50 o
  -3  -3  22          7.21          2.84         4.29 o
  -2  -3  22        107.89        115.46         8.63 o
  -1  -3  22         26.32         22.92         4.76 o
   0  -3  22        259.03        236.67         9.49 o
   1  -3  22         96.82         90.13         6.64 o
   2  -3  22        129.09        132.41        24.87 o
   3  -3  22        312.28        357.70        15.43 o
   4  -3  22        293.65        322.92        21.71 o
   5  -3  22         13.28         23.81         7.90 o
   6  -3  22         50.86         47.88        11.67 o
   7  -3  22         66.43         49.11        10.23 o
   8  -3  22         55.93         16.11        13.31 o
 -11  -2  22          7.44         -6.81         7.68 o
 -10  -2  22         85.51         73.55        27.67 o
  -9  -2  22        300.69        318.01        22.30 o
  -8  -2  22          2.70          6.85         7.71 o
  -7  -2  22        132.58        122.52        11.38 o
  -6  -2  22         83.59         81.10         9.87 o
  -5  -2  22        475.34        486.18        16.34 o
  -4  -2  22        963.59        938.54        22.77 o
  -3  -2  22         96.20        107.47        13.14 o
  -2  -2  22         24.59         27.25         5.97 o
  -1  -2  22        458.40        442.50        14.19 o
   0  -2  22         23.26         25.35         4.38 o
   1  -2  22        124.31        115.85         7.40 o
   2  -2  22         18.41          4.86         3.90 o
   3  -2  22         33.08         23.24         5.56 o
   4  -2  22        229.13        238.98        12.79 o
   5  -2  22        342.07        314.05        20.78 o
   6  -2  22         80.68         91.69        10.37 o
   7  -2  22         69.54         69.06         9.90 o
   8  -2  22         82.60         67.27        10.32 o
 -12  -1  22          0.28          4.54         8.31 o
 -11  -1  22         10.12         18.04         7.84 o
 -10  -1  22          1.83          8.60         7.08 o
  -9  -1  22          3.07          2.00         7.71 o
  -8  -1  22         25.39         24.84         7.23 o
  -7  -1  22         27.00         23.62         6.95 o
  -6  -1  22         37.79         38.66         7.24 o
  -5  -1  22          7.82          8.63         5.95 o
  -4  -1  22          5.47          4.29         5.31 o
  -3  -1  22         39.86         45.02         6.06 o
  -2  -1  22         28.24         23.39         4.65 o
  -1  -1  22          9.70         17.13         4.33 o
   0  -1  22          4.04          8.70         4.23 o
   1  -1  22         18.78         24.18         4.87 o
   2  -1  22         66.82         73.40         6.28 o
   3  -1  22        129.68        141.77        10.41 o
   4  -1  22         48.85         49.79         9.54 o
   5  -1  22         70.91         65.64         9.46 o
   6  -1  22          9.01          6.68         6.32 o
   7  -1  22         27.87         17.82         7.00 o
   8  -1  22         60.89         57.64        10.51 o
   9  -1  22         23.33         24.16        14.36 o
 -11   0  22          0.33          4.44         9.34 o
 -10   0  22        120.58        142.42        11.86 o
  -9   0  22        160.90        176.58        11.53 o
  -8   0  22         13.30         14.20         6.55 o
  -7   0  22         53.36         59.23         8.09 o
  -6   0  22         34.04         34.23         7.82 o
  -5   0  22        532.71        513.69        43.90 o
  -4   0  22       1236.61       1263.89        26.06 o
  -3   0  22        717.80        712.33        18.36 o
  -2   0  22          8.60          1.38         4.99 o
  -1   0  22         87.85         78.88         8.00 o
   0   0  22         42.17         40.34         6.40 o
   1   0  22        156.96        167.79         7.74 o
   2   0  22        799.68        761.80        15.03 o
   3   0  22         49.71         52.27         5.58 o
   4   0  22       1202.21       1173.83        19.62 o
   5   0  22        802.69        892.17        30.59 o
   6   0  22        235.15        253.60        12.46 o
   7   0  22        272.38        305.87        19.85 o
   8   0  22         21.47         25.45        10.27 o
   9   0  22         74.20         88.49        14.71 o
 -10   1  22          1.81          0.23         7.94 o
  -9   1  22          3.21          5.17         6.11 o
  -8   1  22         25.46         25.38         8.41 o
  -7   1  22         27.14         30.60         7.28 o
  -6   1  22         38.29         35.16         5.84 o
  -5   1  22          7.67          4.81         4.84 o
  -4   1  22          5.76          3.79         4.56 o
  -3   1  22         38.12         49.98         7.08 o
  -2   1  22         27.42         24.55         6.00 o
  -1   1  22          9.32         21.00         5.55 o
   0   1  22          3.92          2.57         5.15 o
   1   1  22         19.43         29.35         6.58 o
   2   1  22         68.64         74.18         8.00 o
   3   1  22        133.13        130.82        12.96 o
   4   1  22         50.43         47.88         7.15 o
   5   1  22         71.83         80.64         8.24 o
   6   1  22          9.94         16.11        10.51 o
   7   1  22         26.93         23.82        10.97 o
 -11   2  22          7.37        -10.27        11.44 o
 -10   2  22         82.44         39.69        12.61 o
  -9   2  22        300.62        285.72        13.39 o
  -8   2  22          2.45         -0.17         5.13 o
  -7   2  22        134.38        149.77         8.92 o
  -6   2  22         80.67         77.40         7.84 o
  -5   2  22        474.16        437.84        15.67 o
  -4   2  22        959.45        941.91        26.62 o
  -3   2  22         97.13         92.11        11.67 o
  -2   2  22         25.97         35.48         6.84 o
  -1   2  22        448.24        416.99        29.30 o
   0   2  22         25.35         25.78         6.05 o
   1   2  22        129.33        123.79         9.11 o
   2   2  22         19.26         10.26         5.72 o
   3   2  22         31.41         23.21         6.34 o
   4   2  22        225.69        221.74        19.15 o
   5   2  22        340.63        353.58        15.29 o
   6   2  22         78.72         81.54        19.85 o
   7   2  22         70.16         80.55        14.48 o
   8   2  22         84.93         86.86        15.88 o
 -10   3  22         48.73         25.22        13.08 o
  -9   3  22        151.27        173.32        12.63 o
  -8   3  22         51.85         58.31        10.33 o
  -7   3  22        172.72        166.49        10.68 o
  -6   3  22         63.70         49.19         5.74 o
  -5   3  22        235.23        228.58         9.55 o
  -4   3  22         41.08         41.22        10.27 o
  -3   3  22          8.60          8.42         7.82 o
  -2   3  22        111.05        118.36        20.90 o
  -1   3  22         25.91         20.82         6.34 o
   0   3  22        260.76        227.32        11.43 o
   1   3  22         97.93         90.32         8.87 o
   2   3  22        130.58        145.98        10.09 o
   3   3  22        317.01        341.73        13.80 o
   4   3  22        293.16        282.54        13.22 o
   5   3  22         12.49         15.39         6.78 o
   6   3  22         47.03         43.50         8.25 o
   7   3  22         66.95         81.48         9.87 o
   8   3  22         56.12         43.43        14.01 o
  -9   4  22          7.86          1.61         8.24 o
  -8   4  22          2.35         -4.84         9.81 o
  -7   4  22          6.52         -1.00         5.56 o
  -6   4  22         27.61         20.10         6.13 o
  -5   4  22         12.56         11.96         6.22 o
  -4   4  22         22.95         28.86        10.10 o
  -3   4  22         27.21         16.91         6.58 o
  -2   4  22         29.60         18.41         6.84 o
  -1   4  22          3.09          4.15         6.22 o
   0   4  22         48.57         56.06        13.08 o
   1   4  22         48.46         47.16         7.95 o
   2   4  22          5.34          6.68         6.89 o
   3   4  22         42.17         45.59        21.48 o
   4   4  22         22.60         12.48         7.01 o
   5   4  22         21.39         22.62         7.46 o
   6   4  22          9.55          3.26         6.99 o
  -7   5  22        105.44        123.98        18.21 o
  -6   5  22        110.94        126.57        13.25 o
  -5   5  22         69.86         50.49         7.93 o
  -4   5  22          0.36         -2.78         6.96 o
  -3   5  22         20.40          6.69         6.73 o
  -2   5  22         64.97         56.84         8.66 o
  -1   5  22         47.21         32.68         7.81 o
   0   5  22        248.03        239.80        17.28 o
   1   5  22        197.65        207.28        12.72 o
   2   5  22         28.78         22.85        16.58 o
   3   5  22        114.87        110.16        11.17 o
  -6  -5  23          9.77         -4.20        10.97 o
  -5  -5  23          0.68          7.90         8.30 o
  -4  -5  23          0.26         -1.30         6.49 o
  -3  -5  23          1.06         -3.53         5.62 o
  -2  -5  23          0.32          4.98         6.64 o
  -1  -5  23         12.82         21.61         9.27 o
   0  -5  23         25.14         31.68         9.98 o
   1  -5  23         10.67          8.65         9.04 o
   2  -5  23         30.07         30.94        10.24 o
  -8  -4  23         10.71         -1.27         7.55 o
  -7  -4  23         46.40         52.02        13.19 o
  -6  -4  23         30.52         32.34        12.02 o
  -5  -4  23         10.16         10.88         7.71 o
  -4  -4  23        357.61        378.70        16.34 o
  -3  -4  23         71.62         72.42         6.97 o
  -2  -4  23         67.12         61.45         6.41 o
  -1  -4  23          0.37         -2.75         4.76 o
   0  -4  23        203.68        210.31        14.76 o
   1  -4  23         28.10         25.15         8.61 o
   2  -4  23         40.13         38.03         8.90 o
   3  -4  23         75.47         65.70        10.15 o
   4  -4  23         73.06         65.05        10.73 o
 -10  -3  23         40.22         48.25        10.57 o
  -9  -3  23         54.01         44.74        10.07 o
  -8  -3  23         32.44         24.77         9.22 o
  -7  -3  23         98.57         99.97        11.22 o
  -6  -3  23         30.52         21.37         7.83 o
  -5  -3  23         83.97         86.54        10.20 o
  -4  -3  23         15.52         25.11         5.25 o
  -3  -3  23         56.31         65.09         8.95 o
  -2  -3  23        118.86        111.62         7.19 o
  -1  -3  23         10.99          7.94         4.50 o
   0  -3  23         42.50         32.71         5.15 o
   1  -3  23          4.02          1.79         7.12 o
   2  -3  23        134.86        121.68        10.73 o
   3  -3  23          0.11         -5.98         6.91 o
   4  -3  23         54.30         58.16         9.48 o
   5  -3  23         92.79         93.04        10.90 o
   6  -3  23         80.81         79.13        10.89 o
   7  -3  23         75.93         53.35        10.23 o
 -11  -2  23         23.06         23.92         8.91 o
 -10  -2  23         55.05         43.04         9.66 o
  -9  -2  23        106.60        120.22        12.26 o
  -8  -2  23          3.46         14.17         7.45 o
  -7  -2  23         74.85         90.08        10.20 o
  -6  -2  23         52.56         70.34         9.39 o
  -5  -2  23         43.03         46.73         7.98 o
  -4  -2  23        367.49        365.31        14.53 o
  -3  -2  23        397.70        388.21        11.71 o
  -2  -2  23         78.85         84.54         7.18 o
  -1  -2  23         81.64         94.40         8.57 o
   0  -2  23         34.89         30.77         4.84 o
   1  -2  23        102.80        121.03         8.27 o
   2  -2  23         16.23         15.72         4.48 o
   3  -2  23         13.76         12.19         5.54 o
   4  -2  23          2.41          4.67         6.89 o
   5  -2  23         89.31         88.19        15.53 o
   6  -2  23        152.13        147.87        18.21 o
   7  -2  23         28.69         28.53         8.67 o
   8  -2  23         54.68         45.38         9.99 o
 -11  -1  23         90.37        100.07        11.67 o
 -10  -1  23         17.77         18.71        10.62 o
  -9  -1  23         13.06          4.64         6.88 o
  -8  -1  23        176.78        180.31        11.93 o
  -7  -1  23        478.47        451.95        16.32 o
  -6  -1  23         58.51         60.64         8.44 o
  -5  -1  23        408.69        401.72        14.83 o
  -4  -1  23        313.97        312.25        13.23 o
  -3  -1  23        476.45        440.32        18.87 o
  -2  -1  23        103.28        105.81         9.92 o
  -1  -1  23        175.27        199.76        12.19 o
   0  -1  23        585.51        577.49        13.27 o
   1  -1  23        202.57        188.77        13.07 o
   2  -1  23        183.34        194.74         9.24 o
   3  -1  23        286.95        274.18         9.92 o
   4  -1  23        283.46        313.37        13.46 o
   5  -1  23          7.43         -0.23         7.71 o
   6  -1  23         46.17         36.19        10.74 o
   7  -1  23        254.45        268.28        19.85 o
   8  -1  23          8.01          8.87        10.51 o
   9  -1  23        145.09        110.21        16.34 o
 -11   0  23          1.72         -3.50         8.87 o
 -10   0  23         13.87          9.71         7.07 o
  -9   0  23         20.82          6.77         9.69 o
  -8   0  23          0.48         -6.08         7.24 o
  -7   0  23          0.89          0.35         6.06 o
  -6   0  23         15.71         14.22         7.24 o
  -5   0  23          5.73          5.20         5.87 o
  -4   0  23          1.87          1.44        10.04 o
  -3   0  23          5.44         17.23         6.06 o
  -2   0  23         34.78         25.21         6.06 o
  -1   0  23          0.85         -4.70         4.70 o
   0   0  23          0.12         -3.05         4.82 o
   1   0  23         30.93         43.33         6.90 o
   2   0  23         22.06         30.96         6.34 o
   3   0  23         52.90         50.91         6.55 o
   4   0  23         65.72         74.67         8.90 o
   5   0  23         18.48         26.46        21.25 o
   6   0  23         16.70         20.35         7.01 o
   7   0  23         38.43         32.46        10.27 o
   8   0  23         17.90         18.91        10.51 o
   9   0  23         15.14         10.97        10.51 o
 -10   1  23         17.76         14.24         9.57 o
  -9   1  23         13.00         11.98         6.78 o
  -8   1  23        178.53        187.83        11.47 o
  -7   1  23        475.49        432.95        31.99 o
  -6   1  23         58.49         60.42        16.23 o
  -5   1  23        395.97        369.69        14.17 o
  -4   1  23        322.92        322.69        10.53 o
  -3   1  23        476.62        440.32        14.72 o
  -2   1  23        111.28         96.44         9.46 o
  -1   1  23        168.53        202.92        16.34 o
   0   1  23        579.00        544.95        28.25 o
   1   1  23        207.21        206.80        12.49 o
   2   1  23        188.59        200.28        20.43 o
   3   1  23        292.46        263.79        17.86 o
   4   1  23        282.26        313.34        12.99 o
   5   1  23          7.28          7.46         5.94 o
   6   1  23         44.95         38.06        11.44 o
   7   1  23        252.25        288.13        19.85 o
 -10   2  23         54.66         43.20        13.31 o
  -9   2  23        106.14        127.58        16.58 o
  -8   2  23          3.66         11.37         5.73 o
  -7   2  23         74.40         61.10         6.99 o
  -6   2  23         49.87         46.10         6.59 o
  -5   2  23         41.90         37.17         7.31 o
  -4   2  23        367.13        358.10        13.82 o
  -3   2  23        398.32        426.64        35.61 o
  -2   2  23         78.88         62.11         8.09 o
  -1   2  23         80.53         98.37         9.41 o
   0   2  23         34.12         38.52         7.00 o
   1   2  23        103.52        101.81         9.16 o
   2   2  23         16.01         17.61         6.34 o
   3   2  23         12.85         15.24         6.22 o
   4   2  23          2.30          3.89         5.83 o
   5   2  23         89.66         92.68         9.34 o
   6   2  23        153.45        169.12        23.70 o
   7   2  23         29.51         25.22        12.61 o
   8   2  23         55.40         58.14        14.94 o
 -10   3  23         41.14         26.85        13.54 o
  -9   3  23         54.50         37.59        13.54 o
  -8   3  23         31.32         29.74         8.13 o
  -7   3  23         97.77        106.61        18.62 o
  -6   3  23         29.91         27.78         5.27 o
  -5   3  23         84.23         96.47         8.05 o
  -4   3  23         16.60         24.04         6.78 o
  -3   3  23         56.04         45.80         8.01 o
  -2   3  23        121.48        103.29        20.90 o
  -1   3  23         10.68          2.20         5.50 o
   0   3  23         43.94         32.81         6.78 o
   1   3  23          3.94         10.37         6.11 o
   2   3  23        132.06        136.17        11.67 o
   3   3  23          0.20          2.08         6.22 o
   4   3  23         53.71         48.39        13.08 o
   5   3  23         93.74         95.53         9.91 o
   6   3  23         78.13         71.76        14.01 o
   7   3  23         76.28         67.85         9.53 o
  -8   4  23         10.14         13.56         8.69 o
  -7   4  23         44.51         28.56         6.76 o
  -6   4  23         29.37         32.72         9.68 o
  -5   4  23          9.90          7.38         6.05 o
  -4   4  23        357.78        315.47        16.69 o
  -3   4  23         73.61         72.74         8.75 o
  -2   4  23         67.30         57.27         8.50 o
  -1   4  23          0.16         -1.38         5.72 o
   0   4  23        198.76        219.54        12.33 o
   1   4  23         28.43         29.63         7.29 o
   2   4  23         38.83         50.88         8.47 o
   3   4  23         80.00         77.07        12.61 o
   4   4  23         73.21         70.28        11.09 o
   5   4  23        587.49        642.75        20.83 o
   6   4  23        112.20        112.54        15.64 o
  -6   5  23          9.89         -3.50        10.97 o
  -5   5  23          0.77         -3.61         6.24 o
  -4   5  23          0.23          2.64         8.10 o
  -3   5  23          1.00         -6.09         6.09 o
  -2   5  23          0.37         -2.66         6.65 o
  -1   5  23         12.39         13.63         7.40 o
   0   5  23         24.91         20.45         7.82 o
   1   5  23         10.40         14.43         7.61 o
   2   5  23         30.76         11.86         7.62 o
  -5  -5  24         27.55         26.38        12.84 o
  -4  -5  24          2.67          2.75         8.43 o
  -3  -5  24         82.86         79.97        11.69 o
  -2  -5  24         23.89         17.46         7.67 o
   0  -5  24         19.94         29.42         9.91 o
   1  -5  24        123.73         85.46        17.28 o
  -7  -4  24         12.66         21.51         8.69 o
  -6  -4  24         41.91         33.96         9.18 o
  -5  -4  24         25.43         23.96         8.08 o
  -4  -4  24         18.14         11.51         9.59 o
  -3  -4  24          6.15         10.91         5.34 o
  -2  -4  24          4.89         10.82         5.29 o
  -1  -4  24         19.23         10.60         5.34 o
   0  -4  24         65.55         56.68        13.54 o
   1  -4  24         13.03          5.69         7.84 o
   2  -4  24          6.52          3.30         8.01 o
   3  -4  24         11.69          5.63         8.82 o
   4  -4  24         12.44         25.86         9.84 o
   5  -4  24         50.25         60.01        15.88 o
  -9  -3  24         10.05          3.87         7.79 o
  -8  -3  24          6.71          3.61         7.52 o
  -7  -3  24        224.56        246.61        14.44 o
  -6  -3  24        106.50        113.98        14.94 o
  -5  -3  24         33.48         46.36         8.87 o
  -4  -3  24         19.87          9.09         5.58 o
  -3  -3  24         74.83         74.48        11.12 o
  -2  -3  24         50.95         44.32         5.67 o
  -1  -3  24         61.68         54.84         6.40 o
   0  -3  24          5.00          4.80         4.82 o
   1  -3  24          6.83          3.07         5.70 o
   2  -3  24        400.22        433.13        24.28 o
   3  -3  24        158.05        133.64        13.08 o
   4  -3  24         71.27         55.49        10.74 o
   5  -3  24          2.81          7.14         8.40 o
   6  -3  24         10.56         11.83         8.75 o
 -11  -2  24         84.89         93.82        12.38 o
 -10  -2  24        224.71        215.19        15.18 o
  -9  -2  24         88.83        104.73        11.80 o
  -8  -2  24         42.77         45.17         9.33 o
  -7  -2  24         11.11         21.69         7.18 o
  -6  -2  24         28.71         27.42        12.02 o
  -5  -2  24         94.20         93.25        10.15 o
  -4  -2  24        203.78        217.55        11.86 o
  -3  -2  24        329.44        342.22        11.28 o
  -2  -2  24         47.98         58.85         6.51 o
  -1  -2  24          9.30          9.92         4.88 o
   0  -2  24         19.53         13.99         5.16 o
   1  -2  24         46.95         46.90         6.67 o
   2  -2  24        193.41        220.50        12.53 o
   3  -2  24         32.03         40.94         8.44 o
   4  -2  24         74.62         75.49         9.32 o
   5  -2  24          0.09          9.81         8.76 o
   6  -2  24        274.32        309.38        22.18 o
   7  -2  24         76.44         62.86        10.07 o
 -11  -1  24          3.61         -3.21         7.40 o
 -10  -1  24          3.35          6.70         7.31 o
  -9  -1  24         11.70         -1.38         8.41 o
  -8  -1  24         22.52         19.47        10.62 o
  -7  -1  24        104.66        108.98        13.78 o
  -6  -1  24         42.75         49.99         8.21 o
  -5  -1  24          8.76          5.25         6.23 o
  -4  -1  24         18.93         26.40         6.79 o
  -3  -1  24          4.52          6.18         5.82 o
  -2  -1  24          4.07          0.97         7.00 o
  -1  -1  24         24.69         34.50         6.15 o
   0  -1  24         35.91         27.62         5.28 o
   1  -1  24         56.79         57.58         6.27 o
   2  -1  24         61.57         71.70        11.95 o
   3  -1  24        102.85        103.59         7.54 o
   4  -1  24         57.68         58.71         8.57 o
   5  -1  24          6.99         -1.87         7.71 o
   6  -1  24         34.60         28.72        10.27 o
   7  -1  24         24.71         31.29        10.74 o
   8  -1  24         26.16         23.12        11.67 o
 -11   0  24         66.01         81.96        14.71 o
 -10   0  24         15.00          8.59         7.47 o
  -9   0  24         55.89         68.28         9.41 o
  -8   0  24          0.12         -1.99         5.87 o
  -7   0  24        397.86        432.39        15.92 o
  -6   0  24        252.46        247.33        12.49 o
  -5   0  24        114.38        142.10        14.83 o
  -4   0  24        333.18        360.12        20.20 o
  -3   0  24       2173.06       2093.89        37.03 o
  -2   0  24          1.38          2.03         6.19 o
  -1   0  24        259.11        222.71        11.43 o
   0   0  24         67.60         66.22         8.07 o
   1   0  24       1351.81       1291.13        26.97 o
   2   0  24        751.56        673.14        18.05 o
   3   0  24        113.04        144.72         9.97 o
   4   0  24         33.67         45.31        11.44 o
   5   0  24         14.83         34.08        10.27 o
   6   0  24        164.29        144.66        11.14 o
   7   0  24         88.57        111.61        14.48 o
   8   0  24         41.25         43.20        12.14 o
 -10   1  24          3.32          6.07         8.41 o
  -9   1  24         11.64          4.14         6.51 o
  -8   1  24         22.60         15.48         6.84 o
  -7   1  24        103.54        105.96        10.22 o
  -6   1  24         42.83         45.19         8.87 o
  -5   1  24          8.26          5.77         6.11 o
  -4   1  24         19.50         19.80         6.55 o
  -3   1  24          4.32          1.42         5.67 o
  -2   1  24          4.20          4.52         5.44 o
  -1   1  24         23.51         22.72         6.38 o
   0   1  24         34.58         35.70         6.88 o
   1   1  24         58.93         59.75         7.81 o
   2   1  24         63.85         52.44        12.61 o
   3   1  24        103.75        110.67         9.98 o
   4   1  24         58.06         57.02         9.46 o
   5   1  24          7.30         -2.17         6.22 o
   6   1  24         33.46         16.58        11.21 o
   7   1  24         23.65         23.58        11.91 o
  -9   2  24         88.98        101.34        13.78 o
  -8   2  24         44.80         43.76         8.28 o
  -7   2  24         11.31         13.22         7.68 o
  -6   2  24         29.93         28.91         7.25 o
  -5   2  24         93.26        104.35        11.22 o
  -4   2  24        204.89        194.04        11.43 o
  -3   2  24        329.63        308.91        17.98 o
  -2   2  24         46.91         52.27         7.55 o
  -1   2  24          8.74          0.76         5.61 o
   0   2  24         19.14         17.35         6.45 o
   1   2  24         45.13         57.41         7.83 o
   2   2  24        193.71        198.78        11.30 o
   3   2  24         34.04         34.57         7.48 o
   4   2  24         76.39         80.25         9.18 o
   5   2  24          0.07         -4.35         8.29 o
   6   2  24        275.67        299.48        14.08 o
   7   2  24         76.07         72.62        14.94 o
 -10   3  24         60.72         34.09        14.01 o
  -9   3  24         10.37         25.22        13.31 o
  -8   3  24          6.26          1.07         6.99 o
  -7   3  24        224.76        231.47        12.89 o
  -6   3  24        107.12         92.88        18.32 o
  -5   3  24         32.03         39.11         8.16 o
  -4   3  24         22.17         17.52         6.72 o
  -3   3  24         77.20         68.84         8.82 o
  -2   3  24         52.35         47.57        11.32 o
  -1   3  24         62.32         61.92         8.06 o
   0   3  24          4.59          4.49         5.95 o
   1   3  24          8.35         -5.27         5.38 o
   2   3  24        396.31        393.24        15.33 o
   3   3  24        157.50        143.98        24.63 o
   4   3  24         71.96         63.47         8.84 o
   5   3  24          3.06         12.02         6.94 o
   6   3  24         10.82         26.96         8.30 o
   7   3  24         21.32         12.61        10.04 o
  -8   4  24         10.35         11.34         9.24 o
  -7   4  24         12.65          3.31         6.18 o
  -6   4  24         42.32         38.91         7.23 o
  -5   4  24         25.79         28.48         6.71 o
  -4   4  24         18.87         23.49         9.77 o
  -3   4  24          5.84          4.37        10.97 o
  -2   4  24          4.92          5.28        11.21 o
  -1   4  24         18.20         18.82         7.01 o
   0   4  24         64.28         60.59         8.64 o
   1   4  24         12.86          6.69         6.56 o
   2   4  24          6.36         14.65         7.01 o
   3   4  24         12.15          8.81         7.17 o
   4   4  24         11.48         12.38         7.35 o
   5   4  24         50.85         52.54        12.14 o
  -5   5  24         28.27         22.90         9.34 o
  -4   5  24          1.81         -7.81         7.81 o
  -3   5  24         84.27         73.89         9.87 o
  -2   5  24         22.20         20.55        11.56 o
  -1   5  24        535.81        484.49        24.52 o
   0   5  24         20.60          8.10         7.52 o
   1   5  24        126.77        100.99        10.89 o
  -3  -5  25          5.22         22.84         9.51 o
  -2  -5  25         14.33         10.27        14.01 o
  -1  -5  25          0.93         11.91        14.48 o
   0  -5  25         19.26         -9.57        13.08 o
  -7  -4  25          1.86          1.55         8.44 o
  -6  -4  25        102.57        114.80        16.69 o
  -5  -4  25         18.58         17.15         8.08 o
  -4  -4  25         38.96         23.76         6.84 o
  -3  -4  25         11.55          7.69         5.43 o
  -2  -4  25        111.82         90.46         7.49 o
  -1  -4  25        212.65        191.48        14.42 o
   0  -4  25        152.23        117.16        24.28 o
   1  -4  25        196.73        200.67        29.89 o
   2  -4  25         48.22         53.89        10.24 o
   3  -4  25        130.01        118.62        17.63 o
  -9  -3  25          5.39          7.94        10.27 o
  -8  -3  25         28.49         17.72         8.41 o
  -7  -3  25         37.09         25.83         8.28 o
  -6  -3  25         32.94         31.81         8.47 o
  -5  -3  25        119.47        121.05        11.76 o
  -4  -3  25          0.50         -3.45         6.35 o
  -3  -3  25         75.91         77.43         7.68 o
  -2  -3  25         38.04         36.99         6.30 o
  -1  -3  25         87.25         72.69         8.32 o
   0  -3  25          1.67         -0.13         4.38 o
   1  -3  25         52.33         50.84         7.36 o
   2  -3  25         62.69         62.35         9.48 o
   3  -3  25         18.12         14.46         8.04 o
   4  -3  25         46.78         44.73        18.56 o
   5  -3  25         59.60         57.28        10.39 o
   6  -3  25         85.28         71.04        11.19 o
 -10  -2  25         51.63         52.05        10.81 o
  -9  -2  25         22.48         23.32         8.57 o
  -8  -2  25         37.99         32.36        11.09 o
  -7  -2  25         17.70         10.74        10.51 o
  -6  -2  25         36.64         31.22         8.01 o
  -5  -2  25        208.31        217.73        12.44 o
  -4  -2  25         83.29        105.03        10.10 o
  -3  -2  25         85.82        106.25         8.75 o
  -2  -2  25        160.89        180.83        14.01 o
  -1  -2  25        114.43        117.72        14.43 o
   0  -2  25          5.22         -0.49         4.77 o
   1  -2  25          5.98          8.98         5.23 o
   2  -2  25         19.53         23.63         9.46 o
   3  -2  25          5.44         -3.97         9.11 o
   4  -2  25         25.45         10.74        10.27 o
   5  -2  25         71.54         66.31        13.54 o
   6  -2  25        127.90        100.63        16.11 o
   7  -2  25         56.25         63.28        14.48 o
 -11  -1  25          1.12          6.36         7.96 o
 -10  -1  25         46.85         42.06         9.65 o
  -9  -1  25        184.64        198.79        13.76 o
  -8  -1  25         57.78         54.62         9.14 o
  -7  -1  25        522.98        516.12        33.97 o
  -6  -1  25        131.11        133.35        12.26 o
  -5  -1  25        671.92        706.03        26.38 o
  -4  -1  25        261.99        266.33        12.87 o
  -3  -1  25        114.39        132.84        10.15 o
  -2  -1  25         17.45          4.17        12.14 o
  -1  -1  25        255.98        237.78        11.87 o
   0  -1  25        332.73        311.70        10.61 o
   1  -1  25        226.04        257.24        10.88 o
   2  -1  25        338.88        350.59        11.41 o
   3  -1  25        781.76        862.18        21.88 o
   4  -1  25         47.86         42.12         8.18 o
   5  -1  25        252.56        340.90        21.01 o
   6  -1  25         23.58         22.65        10.51 o
   7  -1  25         41.64         17.75        10.97 o
 -11   0  25          9.57         11.44        10.51 o
 -10   0  25          6.25          5.03         7.35 o
  -9   0  25          0.24          1.64         6.67 o
  -8   0  25          1.87          1.61         6.45 o
  -7   0  25          4.81          0.00         6.26 o
  -6   0  25          0.16          5.43         6.18 o
  -5   0  25          5.35         14.51         6.86 o
  -4   0  25         95.76        104.07        10.03 o
  -3   0  25         15.36         33.75         7.11 o
  -2   0  25          0.65          2.53         5.65 o
  -1   0  25          9.65         17.51         6.16 o
   0   0  25         84.63        102.21        10.04 o
   1   0  25          1.22         17.46         7.24 o
   2   0  25         22.39         31.12         6.79 o
   3   0  25         38.43         61.47         9.34 o
   4   0  25          1.52          6.77         9.81 o
   5   0  25         24.06         27.55        10.97 o
 -10   1  25         47.51         79.15        13.78 o
  -9   1  25        184.86        179.17        21.25 o
  -8   1  25         57.09         55.42         8.54 o
  -7   1  25        517.45        528.79        33.62 o
  -6   1  25        127.76        142.77        14.94 o
  -5   1  25        673.66        669.34        21.60 o
  -4   1  25        268.14        255.39        12.50 o
  -3   1  25        108.06        100.36         9.66 o
  -2   1  25         17.56          9.03         5.94 o
  -1   1  25        249.64        248.39        12.07 o
   0   1  25        343.50        290.22        42.85 o
   1   1  25        226.00        226.75        11.87 o
   2   1  25        343.40        368.85        14.58 o
   3   1  25        774.79        740.63        29.19 o
   4   1  25         48.40         46.85         8.16 o
   5   1  25        250.74        272.71        32.69 o
   6   1  25         24.85         23.82        12.14 o
   7   1  25         40.24         40.86        13.54 o
  -9   2  25         22.76         37.83        10.97 o
  -8   2  25         39.31         30.04         8.87 o
  -7   2  25         17.23          6.10         5.70 o
  -6   2  25         36.47         29.48         6.32 o
  -5   2  25        205.62        204.33        11.33 o
  -4   2  25         82.39         86.06         9.32 o
  -3   2  25         85.12         87.68         9.37 o
  -2   2  25        163.23        141.45        17.04 o
  -1   2  25        115.88        105.87         9.74 o
   0   2  25          5.79          2.17         7.71 o
   1   2  25          6.84          9.26         6.65 o
   2   2  25         19.24         26.14         7.18 o
   3   2  25          5.27          9.72         6.09 o
   4   2  25         24.42         16.58         6.90 o
   5   2  25         72.27         70.55         9.24 o
   6   2  25        128.33        138.16        11.64 o
   7   2  25         56.05         37.83        14.01 o
  -9   3  25          5.53         19.15        13.08 o
  -8   3  25         28.56         13.90         7.79 o
  -7   3  25         36.63         52.07         8.94 o
  -6   3  25         32.26         23.12         6.38 o
  -5   3  25        120.04        109.02        12.06 o
  -4   3  25          0.73         -1.32         6.28 o
  -3   3  25         77.71         70.13        13.54 o
  -2   3  25         38.54         27.56         7.75 o
  -1   3  25         90.60         56.38         8.31 o
   0   3  25          1.38         -2.70         5.87 o
   1   3  25         50.44         40.10         7.80 o
   2   3  25         61.49         57.51         8.61 o
   3   3  25         16.69         18.18         7.45 o
   4   3  25         46.61         31.93         8.21 o
   5   3  25         56.67         57.57         9.11 o
   6   3  25         86.77         66.57        12.84 o
  -7   4  25          2.09          1.31         6.32 o
  -6   4  25        101.37        107.41        12.00 o
  -5   4  25         17.27         18.18         6.50 o
  -4   4  25         37.23         34.60         7.30 o
  -3   4  25         12.61          4.84         7.07 o
  -2   4  25        109.21        109.89        26.85 o
  -1   4  25        212.45        212.01        16.58 o
   0   4  25        147.55        138.23        21.25 o
   1   4  25        202.25        215.51        16.81 o
   2   4  25         49.05         54.29         8.87 o
   3   4  25        130.79        146.03        23.00 o
   4   4  25        412.51        419.35        23.58 o
  -3   5  25          5.02          3.97         9.34 o
  -2   5  25         14.13         11.79         7.81 o
  -1   5  25          0.97          7.24        11.67 o
   0   5  25         19.65          2.33        11.67 o
  -6  -4  26          8.48          6.90         8.57 o
  -5  -4  26          2.41         -2.96         7.38 o
  -4  -4  26          0.33         -3.73         6.50 o
  -3  -4  26          5.80          0.50         5.43 o
  -2  -4  26         35.26         38.59         6.53 o
  -1  -4  26          2.64         13.36         9.07 o
   0  -4  26         27.35         22.75        10.97 o
   1  -4  26         21.29         24.06         9.41 o
   2  -4  26         17.90         16.95         9.41 o
   3  -4  26         12.96         21.43        10.27 o
  -8  -3  26         24.70         28.35        11.21 o
  -7  -3  26          2.28          1.31         7.45 o
  -6  -3  26         88.14         90.94        11.12 o
  -5  -3  26        135.03        149.95        12.76 o
  -4  -3  26         11.25          1.83         7.06 o
[truncated: 31,860 more chars]
